# Supplementary material for: Integrated Transcriptomic and Proteomic Analyses of the Interaction Between Chicken Synovial Fibroblasts and Mycoplasma synoviae
Source: Front Microbiol. 2020 Apr 3;11:576. doi: 10.3389/fmicb.2020.00576 (PMC7147270; doi:10.3389/fmicb.2020.00576)
Supplement: Supplementary file 2 [file Table_1.XLSX]

## Sheet: 工作表1
Supplementary Table S1. Primers used in qRT-PCR analysis
Gene name	Description	RefSeq mRNA number	Forward primers (5'-3')	Reverse primers (5'-3')	Product size (bp)
Actin	Actin	NM_205518.1	AGCCAACAGAGAGAAGATGACAC	CATCACCAGAGTCCATCACAATA	134
Apoa1	Apolipoprotein A1	NM_205525.4	TACTACAAGGAGGTGCGCGA	GTCCACTTGGCGGAGAACTG	128
C1s	Complement C1s	NM_001030777.1	CTGTCACCCTGTCTGGGCTA	GGAGGGACCTGGATTTCCCA	114
Capn6	Calpain 6	XM_015278596.2	GGTCTCGTCACTGGTCATGC	ACTCCAGGCACCATTCCACT	150
Cdh11	Cadherin 11	NM_001004371.1	AACAGACCTTTGGAACCGCC	CGGCACATTGGCATGGTAGT	102
Cst3	Cystatin C	NM_205500.2	GCTCCAGTGCCTGTAGAT	AGTTGTCCGACCAATCTC	183
Ctgf	Connective tissue growth factor	NM_204274.1	CAAGTGCTGTGAGGAGTGGGTC	GGGGTCTGGGCCGTAAGTGT	103
Ecm-1	Extracellular matrix protein 1	XM_015298661.2	GGACACGTTCTGCGAGGAT	GGAAGGAGGGCACAACCA	170
Il-6	Interleukin 6	NM_204628.1	AAATCCCTCCTCGCCAATCT	CCCTCACGGTCTTCTCCATAAA	106
IL-8	Interleukin 8	NM_205498.1	GGCTTGCTAGGGGAAATGA	AGCTGACTCTGACTAGGAAACTGT	98
Mmp-9	Matrix metallopeptidase 9	NM_204667.1	GCAGCCAAGAGCATGGTGAT	CCTCTAAGCCGGTTCCCAGA	141
Mt4	Metallothionein 4	NM_205275.1	CTCCTGTGCTGGGTCGTG	CTGCTGGCCGGTTCCTTG	129
Pdgfra	Platelet-derived growth factor receptor alpha	NM_204749.2	CTTCCTCTGCCGACTATT	CTGTTGTTCTCCTCGTGT	158
Ptgs2	Prostaglandin-endoperoxide synthase 2	NM_001167718.1	CTGTACCACTGGCACCCC	TTCCCACCAGCAACCCTA	164
Saa	Serum amyloid A	XM_015286662.2	ATGCTGCTCGGAGAGGACCTG	TGCCGCTCACCCTGCTCTG	87
Tgf-β2	Transforming growth factor beta 2	NM_001031045.3	AGTCGCAACAGCCCAGTC	AATCCATTTCCAGCCAAG	131
Thbs2	Thrombospondin 2	NM_001001755.1	AGTTCTGTGACCGCTCTTGTG	TCTCTTCAGACACTTTTTGGAGGTT	111
Timp3	Metallopeptidase inhibitor 3	NM_205487.2	GCAAGATTCGGCCCTGCTAC	TGAGTGGCCGAAGTTGGAGA	92
Tlr15	Toll like receptor 15	NM_001037835.1	AACCTGGTGCATTTGAGAACCTGC	TTTCAGGTGAGGTGCAAGACCAGA	97
Vnn1	Vanin 1	NM_001039288.2	GGCATTTATGGCTGGGTT	TCCTGCACTGGTGTTCGA	125
