# Supplementary material for: Integrated Transcriptomic and Proteomic Analyses of the Interaction Between Chicken Synovial Fibroblasts and Mycoplasma synoviae
Source: Front Microbiol. 2020 Apr 3;11:576. doi: 10.3389/fmicb.2020.00576 (PMC7147270; doi:10.3389/fmicb.2020.00576)
Supplement: Supplementary file 3 [file Table_2.XLSX]

## Sheet: Table S2
Supplementary Table S2. The transcriptome and mapping reads statistics
Sample	Total Raw Reads (M*)	Total Clean Reads (M)	Total Mapping(%)	Uniquely Mapping(%)
Mock1	52.3	45.58	77.02	69.1
Mock2	50.94	43.36	74.92	66.62
Mock3	50.94	44.08	76.86	68.8
Infected1	49.19	42.22	75.48	67
Infected2	50.94	44.12	76.65	68.45
Infected3	50.94	43.42	75.11	67
*M=million
