# Supplementary material for: Integrated Transcriptomic and Proteomic Analyses of the Interaction Between Chicken Synovial Fibroblasts and Mycoplasma synoviae
Source: Front Microbiol. 2020 Apr 3;11:576. doi: 10.3389/fmicb.2020.00576 (PMC7147270; doi:10.3389/fmicb.2020.00576)
Supplement: Supplementary file 4 [file Table_3.XLSX]

## Sheet: Table S3
Supplementary Table S3. A complete list of genes identified in CSF with and without MS infection
Gene ID	Mock1_Control FPKM	Mock2_Control FPKM	Mock3_Control FPKM	Infected1_MS FPKM	Infected2_MS FPKM	Infected3_MS FPKM	Gene name	Transcripts	Nr
428761	0.11	0.14	0.12	0.03	0.09	0.07	STAP1	XM_004941189.3	XP_004941246.1|8.8e-164|PREDICTED: signal-transducing adaptor protein 1 [Gallus gallus]
422129	0.08	0.17	0.07	0.08	0.07	0.03	DGKK	XM_015278365.2,XM_015278364.2	XP_015133850.1|0.0e+00|PREDICTED: diacylglycerol kinase delta isoform X1 [Gallus gallus]
420217	1.74	1.41	1.64	2.07	2.3	1.86	OSGIN2	XM_025148031.1,XM_015282843.2,XM_015282840.2,XM_015282841.2,XM_015282839.2,XM_015282842.2	XP_015138325.1|0.0e+00|PREDICTED: oxidative stress-induced growth inhibitor 2 isoform X1 [Gallus gallus]
373953	54.97	48.65	53.88	40.92	35.29	34.42	MAPK1	NM_204150.1,XM_015275131.2	NP_989481.1|5.2e-215|mitogen-activated protein kinase 1 [Gallus gallus]
421378	0.37	0.4	0.37	0.33	0.31	0.29	RD3	XM_004935336.3,XM_025149442.1,XM_015283865.2,XM_015283864.2	XP_021248289.1|6.8e-112|protein RD3 isoform X2 [Numida meleagris]
770392	2.55	2.58	2.85	1.89	1.62	1.42	C5NT1AL	XM_015286686.2,XM_001232838.5	XP_001232839.1|1.5e-177|PREDICTED: cytosolic 5'-nucleotidase 1A-like [Gallus gallus]
395631	9.08	7.86	7.6	7.95	8.66	6.58	LDB2	XM_015285735.2,XM_015285728.2,XM_015285732.2,NM_204829.1,XM_015285730.2,XM_015285733.2,XM_025149510.1,XM_015285734.2,XM_025149511.1,XM_015285731.2	XP_009932627.1|1.5e-215|PREDICTED: LIM domain-binding protein 2 isoform X2 [Opisthocomus hoazin]
417050	8.48	12.28	11.38	4.89	6.12	6.95	MHCDMA	NM_001099353.2	NP_001092823.1|4.1e-151|B locus M alpha chain 1 precursor [Gallus gallus]
107049068	5.28	5.15	5.28	8.85	8.21	7.3	RC1IPL	XM_015302428.2	XP_015157914.1|4.6e-199|PREDICTED: RNA/RNP complex-1-interacting phosphatase-like [Gallus gallus]
395660	0.12	0.15	0.14	0.21	0.23	0.07	PRLR	XM_025144660.1,XM_025144663.1,XM_015277237.2,XM_025144659.1,NM_204854.1,XM_025144661.1,XM_025144658.1,XM_025144664.1,XM_015277240.2,XM_015277238.2,XM_025144655.1,XM_025144657.1,XM_025144665.1,XM_025144656.1,XM_025144662.1,XM_015277236.2	XP_015132722.1|0.0e+00|PREDICTED: prolactin receptor isoform X1 [Gallus gallus]
418435	41.32	42.99	43.38	43.47	43.35	44.02	CHCHD3	XM_015292450.2,XM_015292492.2,XM_416646.6,XM_004937457.3	XP_004937514.1|1.0e-127|PREDICTED: MICOS complex subunit MIC19 isoform X4 [Gallus gallus]
424785	31.3	27.86	29.19	30.48	24.5	27.59	TRIP12	XM_025153691.1,XM_025153693.1,XM_015276969.2,XM_015276970.2,XM_004937064.3,XM_004937065.3,XM_015276968.2,XM_015276966.2,XM_015276971.2,XM_015276967.2,XM_015276972.2,XM_015276964.2	XP_004937121.1|0.0e+00|PREDICTED: E3 ubiquitin-protein ligase TRIP12 isoform X1 [Gallus gallus]
112530988	95.67	120.7	111.78	135.5	157.19	163.55	CSNK2B	XM_025145823.1	KYO39311.1|5.0e-127|casein kinase II subunit beta [Alligator mississippiensis]
419195	6.31	7.28	6.08	19.74	19.42	21.31	PKIG	XM_025142191.1,XM_417373.6,BGI_novel_T007810,XM_025142192.1,XM_015296364.1,BGI_novel_T007809,NM_001302151.1	XP_417373.1|7.6e-40|PREDICTED: cAMP-dependent protein kinase inhibitor gamma isoform X1 [Gallus gallus]
768406	0	0.02	0.02	0	0	0	STAT4	NM_001267555.1,XM_015289449.2,XM_015289448.2	XP_015144934.1|0.0e+00|PREDICTED: signal transducer and activator of transcription 4 isoform X1 [Gallus gallus]
416641	3.05	3.19	2.98	4.21	4.21	4.53	TMEM186	XM_015294585.2	XP_015150071.1|5.3e-139|PREDICTED: transmembrane protein 186 [Gallus gallus]
428770	0.47	0.4	0.43	0.44	0.59	0.31	ZGRF1	XM_015276340.2,XM_015276342.2	XP_015131826.1|0.0e+00|PREDICTED: protein ZGRF1 [Gallus gallus]
112531515	0.04	0.04	0.04	0.06	0.08	0.04	LOC112531515	XM_025146654.1
395403	52.73	58.24	49.02	47.98	51.5	46.51	TRA2B	XM_015276811.2,NM_204678.1,BGI_novel_T005121	XP_009087539.2|6.8e-171|PREDICTED: transformer-2 protein homolog beta isoform X1 [Serinus canaria]
416505	1.96	1.59	1.88	0.82	1.17	0.82	NT5M	XM_414809.6	XP_414809.2|8.1e-133|PREDICTED: 5'(3')-deoxyribonucleotidase, mitochondrial [Gallus gallus]
424160	3.02	3.03	3.65	3.88	3.3	2.21	PHOSPHO2	XM_004942754.3	XP_004942811.1|1.1e-140|PREDICTED: pyridoxal phosphate phosphatase PHOSPHO2 [Gallus gallus]
395381	0.02	0.01	0.01	0	0.01	0.01	LOC395381	XM_015286528.2,XM_015286527.2,XM_003641367.4,XM_015286526.2,NM_204661.1	NP_989992.1|0.0e+00|ovomucin precursor [Gallus gallus]
420049	19.93	21.58	20.57	17.85	20.73	19.21	MVP	NM_001006336.1,BGI_novel_T008995	XP_021238735.1|0.0e+00|major vault protein isoform X1 [Numida meleagris]
772190	0	0	0	0.05	0	0	RD3L	XM_004936386.3	XP_021259657.1|3.3e-123|protein RD3-like [Numida meleagris]
424563	4.9	5.36	5.41	7.66	9.6	6.57	CDC20	NM_001006536.1	NP_001006536.1|8.5e-304|cell division cycle protein 20 homolog [Gallus gallus]
421775	3.16	3.55	3.42	2.73	2.67	2.6	SOBP	XM_015284514.2,NM_001110177.1,XM_015284515.2	XP_015140001.1|0.0e+00|PREDICTED: sine oculis-binding protein homolog isoform X2 [Gallus gallus]
100858527	1.17	1.31	1.19	1.47	1.56	1.45	AXDND1	XM_025153041.1	XP_004943290.1|0.0e+00|PREDICTED: axonemal dynein light chain domain-containing protein 1 [Gallus gallus]
418180	4	3.39	3.45	1.33	1.44	0.89	RERGL	XM_416411.6,BGI_novel_T000394	XP_416411.1|3.6e-110|PREDICTED: ras-related and estrogen-regulated growth inhibitor-like protein [Gallus gallus]
416536	4.12	4.15	3.93	4.93	5.06	4.41	HAGHL	NM_001030637.1	NP_001025808.1|1.3e-162|hydroxyacylglutathione hydrolase-like protein [Gallus gallus]
416691	1.78	2.06	2.32	3.49	3.42	3.77	ASB13	XM_015284112.2,NM_001199294.1	NP_001186223.1|2.3e-157|ankyrin repeat and SOCS box protein 13 [Gallus gallus]
100857832	77.51	111.31	93.22	31.17	52.54	43.25	DDIT3	XM_015273173.2	XP_015128659.1|1.9e-83|PREDICTED: uncharacterized protein DDIT3 [Gallus gallus]
416385	3.84	4.24	4.21	2.7	4.33	3.04	HDHD2	BGI_novel_T009286,XM_414700.6	XP_414700.4|2.4e-143|PREDICTED: haloacid dehalogenase-like hydrolase domain-containing protein 2 [Gallus gallus]
101747995	0.04	0	0	0.12	0.04	0.04	LOC101747995	XM_004940079.3	XP_004940136.1|1.9e-69|PREDICTED: lymphocyte antigen 6E-like [Gallus gallus]
423246	1.62	1.71	1.61	1.55	1.63	1.39	DNAL1	XM_015287084.2,BGI_novel_T003626,NM_001199681.1,XM_015287083.2,XM_015287082.2,XM_015287081.2	XP_015142567.1|2.2e-137|PREDICTED: dynein light chain 1, axonemal isoform X1 [Gallus gallus]
429534	7.67	9.85	9.58	7.8	10.17	8.42	GLTP	NM_001277517.1	NP_001264446.1|3.5e-115|glycolipid transfer protein [Gallus gallus]
425012	53.72	50.67	51.54	46.23	41.83	40.58	KPNA4	BGI_novel_T005354,BGI_novel_T005355,NM_001007963.1	NP_001007964.1|4.3e-300|importin subunit alpha-3 [Gallus gallus]
422743	8.8	9.27	7.99	4.5	4.67	4.01	PPAT	NM_001004401.1	NP_001004401.1|2.3e-296|amidophosphoribosyltransferase precursor [Gallus gallus]
416502	21.97	23.39	23.52	24.46	26.49	25.99	MPRIP	XM_025155360.1,XM_025155352.1,XM_015294396.2,XM_025155354.1,XM_025155358.1,XM_015294406.2,XM_025155356.1,XM_025155357.1,XM_025155362.1,XM_015294405.2,XM_025155359.1,XM_025155361.1,BGI_novel_T006444,XM_025155355.1,BGI_novel_T006443,XM_025155353.1	XP_015149882.1|0.0e+00|PREDICTED: myosin phosphatase Rho-interacting protein isoform X1 [Gallus gallus]
112530432	0.02	0	0.03	0.11	0.03	0.05	LOC112530432	XM_025144329.1	XP_022379350.1|7.3e-09|basic proline-rich protein-like [Enhydra lutris kenyoni]
420147	8.7	7.02	7.94	9.54	8.15	8.68	EPS15L1	XM_025144414.1,XM_025144416.1,XM_025144418.1,XM_025144413.1,BGI_novel_T009181,XM_025144415.1,XM_025144417.1,XM_025144419.1,BGI_novel_T009182	XP_015155659.1|0.0e+00|PREDICTED: epidermal growth factor receptor substrate 15-like 1 isoform X5 [Gallus gallus]
112532876	3.57	4.62	3.8	4.12	4.76	4.72	LOC112532876	XM_025152882.1	BAC85535.1|3.6e-24|unnamed protein product [Homo sapiens]
419864	0	0	0	0	0.08	0	GUCA1B	NM_001007881.2	NP_001007882.1|3.1e-111|guanylyl cyclase-activating protein 2 [Gallus gallus]
112531727	0	0.08	0.02	0.06	0.03	0	LOC112531727	XM_025147542.1,BGI_novel_T001440	XP_015710537.1|2.0e-19|PREDICTED: uncharacterized protein LOC107309886 isoform X2 [Coturnix japonica]
415787	0.82	0.53	1.04	0.72	0.69	0.53	LOC415787	XM_004944244.3,BGI_novel_T005762,BGI_novel_T005764,BGI_novel_T005765,XM_025154376.1,XM_414148.6,XM_004944243.3,XM_015292459.2,BGI_novel_T005763,XM_004944245.3,XM_025154374.1,XM_025154375.1,BGI_novel_T005766	XP_414148.4|0.0e+00|PREDICTED: fatty acyl-CoA hydrolase precursor, medium chain-like isoform X1 [Gallus gallus]
428956	7.53	6.56	7.1	4.02	4.39	3.74	ZNF488	XM_426512.6,XM_004942125.3,BGI_novel_T004119,XM_015288442.2	XP_426512.2|0.0e+00|PREDICTED: zinc finger protein 488 [Gallus gallus]
417810	0.13	0.2	0.1	0	0.04	0.04	AMIGO2	XM_015281376.2,NM_001199550.1	NP_001186479.1|4.5e-306|amphoterin-induced protein 2 precursor [Gallus gallus]
420942	9.75	11.99	12.82	22.33	19.42	24.8	UPP1	XM_025147726.1,XM_004935137.3,XM_025147725.1,XM_419026.5,XM_025147727.1	XP_010706836.1|2.4e-185|PREDICTED: uridine phosphorylase 1 isoform X1 [Meleagris gallopavo]
422065	6.06	7.11	6.67	4.26	4.46	5.17	EVA1A	XM_015285156.2,BGI_novel_T002528,BGI_novel_T002529,XM_015285158.2,XM_015285159.2,XM_015285155.2,XM_015285157.2,XM_004935937.3	XP_004935994.1|1.8e-283|PREDICTED: protein eva-1 homolog A isoform X1 [Gallus gallus]
395559	4.93	4.55	5.84	6.19	6.16	4.44	EPHA4	NM_204781.1,BGI_novel_T005172,XM_015276817.2,XM_015276816.2,XM_015276814.2	XP_015132300.1|0.0e+00|PREDICTED: ephrin type-A receptor 4 isoform X1 [Gallus gallus]
425350	10.05	8.81	10	10.37	12.13	10.68	MED28	XM_003641248.4	XP_003641296.3|3.1e-98|PREDICTED: mediator of RNA polymerase II transcription subunit 28 [Gallus gallus]
417734	6.89	6.4	7.19	5.03	4.72	4.55	ZBED4	XM_025147498.1,NM_001199541.2,XM_015272867.2,XM_015272777.2,XM_015272717.2	NP_001186470.1|0.0e+00|zinc finger BED domain-containing protein 4 [Gallus gallus]
100859707	0	0	0	0.02	0.06	0.02	IL2RB	NM_001318989.1	NP_001305918.1|0.0e+00|interleukin-2 receptor subunit beta precursor [Gallus gallus]
101748559	1.69	2.15	2.35	2.02	3.07	1.88	KIFC1L	BGI_novel_T007000,XM_015295019.2	XP_015150505.1|0.0e+00|PREDICTED: LOW QUALITY PROTEIN: carboxy-terminal kinesin 2-like [Gallus gallus]
422417	5.12	4.83	4.99	2.49	3.1	2.12	FNIP2	XM_015285331.2,XM_015285333.2,XM_015285329.2,XM_015285334.2,XM_420386.6,BGI_novel_T002762,XM_004940908.3,XM_015285330.2,XM_025149898.1	XP_420386.3|0.0e+00|PREDICTED: folliculin-interacting protein 2 isoform X1 [Gallus gallus]
418379	28.54	25.04	27.15	19.5	19.75	15.97	DCBLD2	XM_015296044.2,XM_015296035.2,BGI_novel_T000584,XM_015296049.2,NM_001030783.1	NP_001025954.1|0.0e+00|discoidin, CUB and LCCL domain-containing protein 2 precursor [Gallus gallus]
422142	19.03	18.82	18.27	7.72	8.48	7.13	ENOX2	XM_015278218.2,XM_015278216.2,XM_015278212.2,NM_001006427.2,BGI_novel_T002564,XM_015278213.2,XM_015278215.2,XM_015278217.2	XP_015133703.1|0.0e+00|PREDICTED: ecto-NOX disulfide-thiol exchanger 2 isoform X5 [Gallus gallus]
417554	249.98	242.73	258.35	251.79	255.43	246.45	YWHAE	XM_015295739.2,NM_001006219.1	NP_006752.1|5.0e-140|14-3-3 protein epsilon [Homo sapiens]
107057625	10.73	11.74	12.12	12.6	13.39	15.52	LOC107057625	XM_025145758.1,XM_025145761.1,BGI_novel_T009881,BGI_novel_T009880,BGI_novel_T009883,BGI_novel_T009882,BGI_novel_T009884,XM_025145757.1,XM_025145760.1,XM_025145759.1	XP_015742651.1|0.0e+00|PREDICTED: A-kinase anchor protein 8 isoform X4 [Coturnix japonica]
420023	6.39	6.9	6.54	6.79	6.47	7.17	EZH1	XM_025144101.1,BGI_novel_T008981,XM_015299635.2,BGI_novel_T008982,BGI_novel_T008980,XM_004948622.3,XM_015299634.2,XM_015299636.2	XP_015155122.1|0.0e+00|PREDICTED: histone-lysine N-methyltransferase EZH1 isoform X4 [Gallus gallus]
417668	29.78	30.27	30.95	24.93	25.21	21.09	AKAP1	XM_015295864.2	XP_015151350.1|0.0e+00|PREDICTED: A-kinase anchor protein 1, mitochondrial [Gallus gallus]
395239	0.32	0.18	0.35	0.34	0.27	0.22	KCNIP4	XM_025149487.1,BGI_novel_T003137,XM_025149479.1,BGI_novel_T003138,XM_025149478.1,XM_025149485.1,XM_025149482.1,XM_025149484.1,XM_025149477.1,XM_025149486.1,XM_025149481.1,XM_025149480.1,NM_204555.1,XM_025149483.1	XP_010708640.1|2.4e-126|PREDICTED: Kv channel-interacting protein 4 isoform X3 [Meleagris gallopavo]
419373	10.4	12.25	10.1	10.73	11.49	12.22	ICMT	NM_001006298.1	NP_001006298.1|3.1e-169|protein-S-isoprenylcysteine O-methyltransferase [Gallus gallus]
416579	1.69	1.57	1.56	2.87	3.32	3	SCNN1G	XM_015294500.2	XP_015149986.1|0.0e+00|PREDICTED: amiloride-sensitive sodium channel subunit gamma [Gallus gallus]
424773	23.41	21.86	20.14	15.36	13.44	14.4	U2SURP	BGI_novel_T005216,BGI_novel_T005221,BGI_novel_T005219,BGI_novel_T005217,BGI_novel_T005220,XM_025153419.1,XM_004937071.3,BGI_novel_T005218,BGI_novel_T005222,XM_422593.6	XP_015726958.1|0.0e+00|PREDICTED: U2 snRNP-associated SURP motif-containing protein isoform X1 [Coturnix japonica]
417198	11.82	11.27	11.67	10.98	12.07	11.09	NUP188	XM_015279483.2,XM_015279484.2,NM_001030690.1	NP_001025861.1|0.0e+00|nucleoporin NUP188 homolog [Gallus gallus]
424615	4.88	4.86	3.8	6.19	4.15	7.61	MOB3C	XM_015291247.2,XM_015291248.2,BGI_novel_T004940,XM_015291245.2,XM_015291250.2,XM_015291249.2,XM_025153249.1	XP_005238448.1|3.5e-125|PREDICTED: MOB kinase activator 3C isoform X1 [Falco peregrinus]
769169	46.36	53.04	50.27	51.63	63.39	61.24	ALYREF	NM_001277907.1	NP_001264836.1|2.0e-144|THO complex subunit 4 [Gallus gallus]
428249	0.01	0	0	0.02	0.1	0.07	DSCAML1	XM_003642612.4	XP_017664947.1|0.0e+00|PREDICTED: Down syndrome cell adhesion molecule-like protein 1 isoform X1 [Lepidothrix coronata]
417377	0.01	0	0.01	0	0	0.01	MYO15L	XM_025141801.1,XM_015295330.2,XM_025141802.1,XM_015295329.2	XP_015150815.1|0.0e+00|PREDICTED: unconventional myosin-XVB-like isoform X1 [Gallus gallus]
421770	2.18	1.45	1.97	2.31	1.86	1.96	AFG1L	XM_015284550.2,XM_025148851.1,XM_025148852.1,BGI_novel_T002374,XM_015284551.2	XP_015140037.1|1.2e-268|PREDICTED: lactation elevated protein 1 isoform X2 [Gallus gallus]
416545	12.79	13.39	13.07	13.43	13.85	12.04	TBL3	NM_001006166.1	NP_001006166.1|0.0e+00|transducin beta-like protein 3 [Gallus gallus]
100857766	0	0.03	0	0	0	0	LOC100857766	XM_025153430.1,XM_003641790.4,XM_004943342.3,XM_025153431.1,XM_025153432.1	XP_004943399.2|5.9e-178|PREDICTED: uncharacterized protein LOC100857766 isoform X3 [Gallus gallus]
416135	8.12	8.63	7.53	9.47	12.07	9.34	TMCO6	BGI_novel_T006160,XM_015293539.2,XM_015293538.1	XP_015149024.1|1.1e-291|PREDICTED: transmembrane and coiled-coil domain-containing protein 6 isoform X1 [Gallus gallus]
100859595	1.69	1.6	1.63	1.64	1.61	1.66	RBM15	XM_015299147.2	XP_015154633.1|0.0e+00|PREDICTED: putative RNA-binding protein 15 [Gallus gallus]
416978	238.09	254.4	253.87	294.31	315.37	340.37	COX6A1	NM_001277509.1,NM_001277510.1	NP_001264439.1|1.5e-44|cytochrome c oxidase subunit VIa polypeptide 1 isoform 2 [Gallus gallus]
107055369	0.11	0.24	0.15	0.32	0.51	0.41	LRRC25	XM_015300147.2	XP_021234558.1|5.2e-88|leucine-rich repeat-containing protein 25 isoform X1 [Numida meleagris]
424122	12.59	11.64	12.12	8.53	8.3	8.3	UBE2E3	NM_001195424.1,XM_015289437.2,XM_015289436.2	XP_017927401.1|4.1e-118|PREDICTED: ubiquitin-conjugating enzyme E2 E3 isoform X1 [Manacus vitellinus]
421854	5.26	4.65	4.73	3.45	2.69	2.53	PHIP	BGI_novel_T002423,XM_015284730.2,BGI_novel_T002424	XP_015140215.1|0.0e+00|PREDICTED: PH-interacting protein isoform X3 [Gallus gallus]
426196	35.31	35.78	36.15	23.82	20.37	20.68	FAM114A1	XM_015285655.2,XM_015285654.2,BGI_novel_T003102,BGI_novel_T003101,NM_001272017.2,XM_015285653.2,XM_025149741.1	XP_015141139.1|2.3e-228|PREDICTED: protein NOXP20 isoform X1 [Gallus gallus]
415732	0.42	0.34	0.21	0.93	0.64	0.91	ADCY7	XM_015292403.2,XM_015292402.2,BGI_novel_T005722,BGI_novel_T005719,BGI_novel_T005718,BGI_novel_T005720,XM_015292405.2,BGI_novel_T005721,XM_015292406.2,XM_015292407.2,XM_015292404.2,XM_025154320.1,XM_025154319.1,XM_015292401.2	XP_015147887.1|0.0e+00|PREDICTED: adenylate cyclase type 7 isoform X1 [Gallus gallus]
418048	16.43	18.92	17.93	15.88	18.58	17.51	MPST	XM_015285339.2,NM_001277377.1	XP_010709805.1|3.9e-179|PREDICTED: 3-mercaptopyruvate sulfurtransferase isoform X1 [Meleagris gallopavo]
421958	3.18	3.02	2.38	4.45	4.32	4.57	WDR35	XM_003641075.4,XM_419970.6	XP_010706268.1|0.0e+00|PREDICTED: WD repeat-containing protein 35 isoform X3 [Meleagris gallopavo]
417728	18.45	16.65	16.89	9.77	9.8	10.14	PHTF2	NM_001006226.1,XM_015275732.2,XM_015275737.2,XM_015275736.2,XM_015275735.2,BGI_novel_T000087	XP_015131221.1|0.0e+00|PREDICTED: putative homeodomain transcription factor 2 isoform X2 [Gallus gallus]
423680	0.03	0.06	0.02	0	0.02	0	A1CF	XM_015278705.2,XM_421561.6,XM_003641458.4	XP_003641506.1|0.0e+00|PREDICTED: APOBEC1 complementation factor isoform X2 [Gallus gallus]
424485	253.73	249.53	259.64	461.42	397.61	406.31	CNN3	NM_001354671.1	NP_001341600.1|2.6e-192|calponin-3 [Gallus gallus]
425017	12.93	11.7	12	11.11	12.21	11.1	MFSD1	XM_015291679.2,XM_015291680.2,XM_015291681.2,NM_001031321.1,BGI_novel_T005359	NP_001026492.1|2.7e-255|major facilitator superfamily domain-containing protein 1 [Gallus gallus]
427836	26.49	31.34	28.76	37.95	45.18	39.08	FAM57A	XM_015296120.2,XM_025142002.1	XP_015151606.1|2.0e-128|PREDICTED: protein FAM57A [Gallus gallus]
416661	55.91	71.02	67.97	70.27	90.08	86.37	UBALD1	XM_015294646.2	XP_015150132.1|3.9e-91|PREDICTED: UBA-like domain-containing protein 1 [Gallus gallus]
769200	4.43	3.8	3.77	4.15	3.33	3.38	LMTK2	XM_001232428.5	XP_001232429.3|0.0e+00|PREDICTED: serine/threonine-protein kinase LMTK2 [Gallus gallus]
427746	2.29	2.69	2.71	2.56	3.45	3.09	YF5	XM_025146131.1,XM_025146128.1,XM_025146130.1,NM_001030675.2,XM_025146129.1,BGI_novel_T010000	XP_004945737.1|4.8e-219|PREDICTED: MHC class I antigen YF5 isoform X1 [Gallus gallus]
423703	3.11	3.07	2.99	2.69	3.01	2.45	NUDT13	XM_025151719.1,XM_025151717.1,XM_004942023.3,XM_025151718.1,XM_015288233.2,BGI_novel_T004031,XM_025151716.1,XM_004942027.3,BGI_novel_T004032,BGI_novel_T004033,XM_004942022.3,XM_025151720.1,XM_015288235.2,XM_004942024.3,XM_015288236.2,XM_015288234.2	XP_004942079.1|6.6e-194|PREDICTED: nucleoside diphosphate-linked moiety X motif 13 isoform X1 [Gallus gallus]
396211	1.28	1.01	1.19	0.78	0.61	0.78	MYH11	BGI_novel_T006518,NM_205274.2,BGI_novel_T006516,BGI_novel_T006517	XP_019368361.1|0.0e+00|PREDICTED: myosin-11 isoform X1 [Gavialis gangeticus]
101750428	5.05	4.22	3.52	4.74	4.56	3.75	CCDC189	BGI_novel_T007049,XM_004945699.3,BGI_novel_T007052,BGI_novel_T007050,XM_025141462.1,XM_025141458.1,XM_004945697.2,XM_025141460.1,BGI_novel_T007051,XM_004945692.3,XM_025141459.1,XM_004945696.3,XM_025141456.1,XM_025141461.1	XP_004945753.1|1.9e-126|PREDICTED: coiled-coil domain-containing protein C16orf93 homolog isoform X2 [Gallus gallus]
100859842	28.78	42.3	43.34	40.83	54.64	53.05	LAMTOR2	XM_015298343.2	XP_015153829.1|4.2e-63|PREDICTED: ragulator complex protein LAMTOR2 [Gallus gallus]
107055290	0	0	0	0.06	0.16	0.09	GPR179	XM_025144120.1,XM_025144121.1	XP_021233298.1|0.0e+00|probable G-protein coupled receptor 179 [Numida meleagris]
771999	0.89	1.03	0.54	6.26	5.24	4.62	GNG11	XM_015281589.2,XM_015281590.2,NM_001278047.2	NP_001264976.2|2.2e-33|guanine nucleotide-binding protein G(I)/G(S)/G(O) subunit gamma-11 [Gallus gallus]
BGI_novel_G000004	1.25	1.21	1	1.49	0.8	1.3	BGI_novel_G000004	BGI_novel_T000038
772145	0.53	0.51	0.5	0.1	0.02	0	C4H4orf17	XM_015285637.2,XM_001235322.5,XM_025149982.1,XM_025149984.1,XM_025149983.1	XP_001235323.2|5.3e-129|PREDICTED: uncharacterized protein C4orf17 homolog [Gallus gallus]
101748655	0.02	0	0	0	0	0	CD6	XM_015286126.2,XM_015286127.2	XP_021256765.1|1.9e-301|T-cell differentiation antigen CD6 [Numida meleagris]
418466	0	0	0	0.08	0.12	0.04	LIPI	XM_416675.5,XM_004938348.3	XP_004938405.1|2.5e-263|PREDICTED: lipase member I isoform X2 [Gallus gallus]
107050261	2.09	2.5	1.94	2.57	4	3.18	LOC107050261	BGI_novel_T008626,XM_015274053.2	XP_015129539.1|5.0e-163|PREDICTED: peroxisomal biogenesis factor 19-like [Gallus gallus]
421726	18.22	15.34	16.55	44.04	33.46	45.48	MAN1A1	XM_419762.6	XP_419762.5|0.0e+00|PREDICTED: mannosyl-oligosaccharide 1,2-alpha-mannosidase IA [Gallus gallus]
395452	1.71	2.45	2.62	2.48	3.43	2.24	RDH5	NM_204713.1	NP_990044.1|1.6e-184|11-cis retinol dehydrogenase precursor [Gallus gallus]
423969	0.08	0.06	0.04	0.15	0.09	0.09	TCERG1L	XM_421827.6	XP_421827.4|0.0e+00|PREDICTED: transcription elongation regulator 1-like protein [Gallus gallus]
423513	66.98	53.88	59.67	57.33	56.53	47.17	RHOJ	NM_001277548.1,XM_015287500.2	XP_015142986.1|4.9e-123|PREDICTED: rho-related GTP-binding protein RhoJ isoform X1 [Gallus gallus]
420101	15.88	16.23	15.29	18.62	20.34	19.25	TMEM259	XM_004948844.3,XM_418222.6	XP_418222.2|0.0e+00|PREDICTED: membralin isoform X2 [Gallus gallus]
404304	3.65	3.5	3.53	10.53	8.54	9.77	PLA2R1	NM_206983.1	NP_996866.1|0.0e+00|secretory phospholipase A2 receptor precursor [Gallus gallus]
421174	9.28	10.08	9.37	5.68	7.21	6.55	PTPRVP	BGI_novel_T008716,BGI_novel_T008717,XM_015298719.1,XM_015298717.2,XM_025143848.1	OXB72270.1|0.0e+00|hypothetical protein H355_003803 [Colinus virginianus]
418430	623.48	586.76	570.29	442.84	386.1	360.38	PROS1	BGI_novel_T000633,XM_416641.6	XP_416641.2|0.0e+00|PREDICTED: vitamin K-dependent protein S [Gallus gallus]
112533168	0	0	0.05	0	0	0	LOC112533168	XM_025153955.1	KFV87521.1|4.9e-14|Putative proline-rich protein 21, partial [Struthio camelus australis]
395857	3.09	3.04	3.2	3.1	3.1	2.1	CASP2	XM_015293213.2,NM_001167701.1,XM_015293223.1	XP_015148699.1|1.8e-249|PREDICTED: caspase-2 isoform X1 [Gallus gallus]
417582	9.28	10.26	9.06	7.07	7.91	7.67	NUFIP2	XM_025142082.1,XM_025142084.1,XM_025142081.1,BGI_novel_T007616,XM_015295882.2,XM_025142083.1	XP_015151368.1|0.0e+00|PREDICTED: nuclear fragile X mental retardation-interacting protein 2, partial [Gallus gallus]
424662	19.35	28.44	25	22.38	24.79	26.77	TMEM61	XM_004936834.3,XM_025153176.1,XM_422496.6,XM_025153175.1	XP_004936891.1|3.7e-134|PREDICTED: transmembrane protein 61 isoform X1 [Gallus gallus]
416539	0	0	0.04	0	0	0	MEIOB	XM_025155220.1,XM_025155222.1,XM_025155221.1	XP_414840.4|2.9e-275|PREDICTED: meiosis-specific with OB domain-containing protein isoform X1 [Gallus gallus]
415684	1.14	1.07	0.85	0.68	1.03	0.92	RFWD3	XM_025154257.1	XP_015134707.1|0.0e+00|PREDICTED: E3 ubiquitin-protein ligase RFWD3 isoform X1 [Gallus gallus]
421777	6.08	5.63	6.39	6.33	6.32	6.06	PDSS2	NM_001318441.1	NP_001305370.1|1.9e-214|decaprenyl-diphosphate synthase subunit 2 [Gallus gallus]
771074	0.02	0.02	0.02	0	0	0	TTPA	XM_001234375.4	XP_001234376.2|4.2e-156|PREDICTED: alpha-tocopherol transfer protein [Gallus gallus]
422057	0.25	0.22	0.25	0.07	0.05	0.03	RCAN2	XM_420062.6,XM_004935924.3	XP_004935981.1|1.1e-109|PREDICTED: calcipressin-2 isoform X2 [Gallus gallus]
100858105	2.31	3.43	2.72	2.03	3.43	2.5	BTBD19	XM_015291289.2,XM_025153079.1,XM_025153075.1,XM_025153078.1,XM_025153076.1,XM_025153077.1,BGI_novel_T004918,XM_015291290.2,XM_025153080.1	XP_015146775.1|9.8e-150|PREDICTED: BTB/POZ domain-containing protein 19 isoform X1 [Gallus gallus]
427856	0	0.02	0	0.02	0.02	0.02	WNT16	XM_001233677.5	XP_001233678.4|2.4e-218|PREDICTED: protein Wnt-16 [Gallus gallus]
100857779	0.46	0.38	0.39	0.8	0.78	0.72	PEAR1	XM_015298434.2	XP_015153920.1|0.0e+00|PREDICTED: platelet endothelial aggregation receptor 1 isoform X1 [Gallus gallus]
415385	2.54	2.5	2.02	2.51	2.7	2.39	MCEE	NM_001293218.1,BGI_novel_T005467,NM_001293217.1	NP_001280146.1|1.2e-98|methylmalonyl-CoA epimerase, mitochondrial isoform 1 [Gallus gallus]
416943	4.13	2.94	3.7	3.64	3.04	3.8	GGT5	XM_025155518.1,BGI_novel_T006822,XM_015275457.2,XM_415237.5	XP_415237.3|0.0e+00|PREDICTED: gamma-glutamyltransferase 5 isoform X1 [Gallus gallus]
423783	0	0.08	0	0	0	0	C10orf128	XM_430096.6,XM_015288421.2,XM_015288422.2,XM_015288423.2,XM_015288424.2	XP_015143910.1|2.8e-41|PREDICTED: putative uncharacterized protein C10orf128 homolog isoform X5 [Gallus gallus]
418171	10.88	10.04	9.61	13.13	12.22	13.25	AKR1E2	XM_025148864.1,BGI_novel_T000386,NM_001243590.1,BGI_novel_T000387	XP_021246093.1|2.3e-166|aldose reductase-like isoform X1 [Numida meleagris]
427722	4.72	4.61	4.55	3.58	4.53	3.49	FBXO21	XM_015294876.2,XM_004934481.3,XM_425297.5	XP_425297.2|0.0e+00|PREDICTED: F-box only protein 21 isoform X1 [Gallus gallus]
415845	36.83	37.72	36.87	26.74	27.16	26.82	ANKRD11	BGI_novel_T005818,XM_015292674.2,XM_025154315.1	XP_015148160.1|0.0e+00|PREDICTED: ankyrin repeat domain-containing protein 11 [Gallus gallus]
417742	4.27	4.3	4.14	4.27	4.31	3.13	HDAC10	XM_025144457.1,BGI_novel_T000134,BGI_novel_T000135	XP_015130265.1|0.0e+00|PREDICTED: histone deacetylase 10 isoform X1 [Gallus gallus]
426281	0.11	0.15	0.12	0.06	0.03	0.08	SRCIN1	XM_025144109.1,XM_025144108.1,XM_025144107.1,XM_025144113.1,XM_025144103.1,XM_025144110.1,XM_015299494.2,XM_025144111.1,XM_025144117.1,XM_025144115.1,XM_025144105.1,XM_025144104.1,XM_025144106.1,XM_015299495.2,XM_025144116.1,XM_025144114.1,XM_015299496.2,XM_025144112.1,XM_015299497.2	XP_015154983.1|0.0e+00|PREDICTED: SRC kinase signaling inhibitor 1 isoform X4 [Gallus gallus]
420683	4.42	4.32	3.99	3.85	3.33	3.83	CAPN7	XM_418783.6,XM_015281764.2	XP_021241664.1|0.0e+00|calpain-7 isoform X2 [Numida meleagris]
426868	14.48	13.26	13.96	7.81	7.31	7.47	GOLGB1	XM_015291011.2,BGI_novel_T000030,BGI_novel_T000029,XM_015291512.2,XM_015290459.2	XP_015721108.1|0.0e+00|PREDICTED: golgin subfamily B member 1 isoform X1 [Coturnix japonica]
426329	14.88	16.67	16.39	13.68	14.63	14.93	PTPA	BGI_novel_T007134,NM_001031371.1	NP_001026542.1|1.3e-186|serine/threonine-protein phosphatase 2A activator [Gallus gallus]
420718	0.02	0	0.1	0	0.03	0	CCR8	NM_001030991.1,XM_015281507.2	NP_001026162.1|5.7e-200|C-C motif chemokine receptor 8 [Gallus gallus]
112532920	0.07	0	0	0	0	0	LOC112532920	XM_025153243.1	KRY99988.1|7.4e-10|hypothetical protein T4B_10369, partial [Trichinella pseudospiralis]
107054345	0	0	0.06	0.03	0.03	0.04	LOC107054345	XM_015292763.2	XP_015148268.1|1.8e-200|PREDICTED: serine/arginine repetitive matrix protein 1-like isoform X1 [Gallus gallus]
427845	0	0	0	0.06	0.03	0.08	SLC26A4	XM_425419.6,XM_025153756.1,XM_025153755.1	XP_015706910.1|0.0e+00|PREDICTED: pendrin isoform X2 [Coturnix japonica]
416525	2.9	2.67	2.61	2.41	2.41	2.13	B9D1	XM_414829.4	XP_414829.3|1.9e-183|PREDICTED: B9 domain-containing protein 1 [Gallus gallus]
424366	74.95	83.99	75.01	188.31	231.03	192.68	OLFML2B	XM_422209.6	XP_422209.5|0.0e+00|PREDICTED: olfactomedin-like protein 2B [Gallus gallus]
426548	18.17	19	17.93	16.43	17.48	17.29	TGOLN2	XM_015272951.2,BGI_novel_T008219	XP_015128437.1|2.8e-258|PREDICTED: trans-Golgi network integral membrane protein 2 [Gallus gallus]
428322	0.04	0.07	0.02	0.04	0.02	0.03	EAAT5L	XM_015299788.2	XP_015155274.1|1.3e-256|PREDICTED: excitatory amino acid transporter 5-like [Gallus gallus]
420436	5.85	5.42	5.83	5.58	6.56	6.09	GALNT11	XM_418541.6,XM_004939136.3,XM_015281234.2,XM_015281236.2,XM_025148300.1,BGI_novel_T001214,BGI_novel_T001215	XP_418541.2|0.0e+00|PREDICTED: polypeptide N-acetylgalactosaminyltransferase 11 isoform X1 [Gallus gallus]
408042	0	0	0	1.38	1.12	4.31	KRT75	NM_001001314.2	NP_001001314.2|8.0e-303|keratin 75 [Gallus gallus]
100859797	2.66	1.54	2.53	1.69	1.98	1.39	ACKR4	BGI_novel_T001397,XM_025147497.1	XP_003640769.2|2.7e-221|PREDICTED: atypical chemokine receptor 4 [Gallus gallus]
426214	1.36	1.41	1.59	2.19	2.27	2.22	PNKD	XM_025152594.1,XM_004942880.3	XP_004942937.2|3.1e-208|PREDICTED: probable hydrolase PNKD [Gallus gallus]
395459	7.54	8.11	7.88	9.36	10.42	10.9	ECE1	NM_204717.1,XM_015297251.1,XM_015297252.2,XM_015297250.2,XM_015297253.1	XP_009562584.1|0.0e+00|PREDICTED: endothelin-converting enzyme 1 isoform X1 [Cuculus canorus]
769679	15.43	13.83	14.17	11.43	9.59	10.46	IPO11	XM_015277598.2,XM_015277597.2,XM_004937270.3,BGI_novel_T009374,XM_015277596.2	XP_015133084.1|0.0e+00|PREDICTED: importin-11 isoform X2 [Gallus gallus]
419830	0.11	0.12	0.12	0.06	0.12	0	LOC419830	XM_015299087.2,XM_429708.6,XM_004934934.3	XP_429708.3|1.3e-90|PREDICTED: uncharacterized protein LOC419830 [Gallus gallus]
771456	0.07	0.05	0.14	0.09	0.18	0.15	LOC771456	XM_025152266.1,NM_001318432.1,XM_025152267.1,XM_004943000.3	XP_004943057.1|3.7e-170|PREDICTED: carnosine N-methyltransferase 2-like isoform X2 [Gallus gallus]
424510	8.21	7.76	7.41	6.27	5.49	5.08	ZNF644	XM_015290680.2,BGI_novel_T004858,XM_025153007.1,XM_015290672.2,BGI_novel_T004857,XM_015290684.2,XM_001232675.4,XM_025153005.1,XM_025153011.1,XM_025153010.1,XM_025153008.1,XM_015290670.2,XM_025153004.1,XM_015290668.2,XM_015290677.2,XM_025153002.1,XM_015290683.2,XM_015290674.2,XM_015290681.2,XM_025153003.1,XM_015290678.2,XM_015290673.2,XM_015290666.2,XM_015290669.2,XM_015290671.2,BGI_novel_T004859,…	XP_015146152.1|0.0e+00|PREDICTED: zinc finger protein 644 isoform X1 [Gallus gallus]
424369	17.34	17.04	16.83	19.91	21.26	20.24	UHMK1	BGI_novel_T004705,XM_015290404.2	XP_015145890.1|1.2e-249|PREDICTED: serine/threonine-protein kinase Kist [Gallus gallus]
770922	5.24	6.38	7.14	4.57	7.53	3.72	DGUOK	NM_001079500.1	NP_001072968.1|4.4e-152|deoxyguanosine kinase [Gallus gallus]
419257	25.07	26.39	25.78	25.67	27.71	28.76	TPD52L2	BGI_novel_T007876,NM_001030858.1,BGI_novel_T007875	NP_001026029.1|2.9e-108|tumor protein D54 [Gallus gallus]
421134	3.53	3.53	3.29	10.2	8.88	11.44	FAM110B	XM_025147971.1,XM_015282684.2,XM_025147972.1,XM_004939866.3,BGI_novel_T001741,XM_015282680.2,XM_004939868.3,XM_015282683.2,XM_015282681.2,XM_015282682.2,XM_004939867.3,XM_015282686.2	XP_004939923.1|8.0e-208|PREDICTED: protein FAM110B [Gallus gallus]
396153	168.84	173.43	171.56	187.06	176.83	174.8	RAB2A	NM_205228.1	NP_990559.1|3.7e-117|ras-related protein Rab-2A [Gallus gallus]
100857743	0.24	0.07	0.19	0.32	0.48	0.18	LRRC71	XM_015298437.2,XM_015298443.2,XM_025143537.1,XM_015298438.2,BGI_novel_T008636,XM_015298442.2,XM_015298441.2,XM_025143536.1	XP_015153926.1|1.0e-262|PREDICTED: leucine-rich repeat-containing protein 71 isoform X3 [Gallus gallus]
430610	4.4	4.92	4.69	2.84	4.14	3.15	DOK4	XM_015292338.2	XP_021263758.1|3.8e-191|docking protein 4 [Numida meleagris]
416407	1.3	0.9	1.15	1.38	1.78	1.78	WDR90	XM_015294689.2,BGI_novel_T006580,BGI_novel_T006578,BGI_novel_T006579,XM_015294691.2,XM_015294693.2,BGI_novel_T006581	XP_015150175.1|0.0e+00|PREDICTED: WD repeat-containing protein 90 isoform X1 [Gallus gallus]
417127	6.22	5.16	5.81	4.43	4.23	3.79	CAMSAP1	XM_025141465.1,XM_025141466.1,BGI_novel_T007224,XM_004945989.3,XM_415410.6	XP_415410.5|0.0e+00|PREDICTED: calmodulin-regulated spectrin-associated protein 1 isoform X3 [Gallus gallus]
770644	1.31	0.98	1.13	1.06	1.07	0.62	CCDC112	XM_015280824.2	XP_015136310.1|4.9e-198|PREDICTED: coiled-coil domain-containing protein 112 [Gallus gallus]
395828	6.6	7.03	6.31	12.37	12.32	14.75	CHRD	XM_015291373.2,XM_015291372.2,NM_204980.2,XM_025153315.1,XM_015291374.2,BGI_novel_T005305	XP_015146860.1|0.0e+00|PREDICTED: chordin isoform X3 [Gallus gallus]
100049058	35.16	38.74	40.16	34.71	38.08	37.53	DAG1	NM_001097540.1,XM_025154392.1,XM_025154391.1,XM_025154393.1	NP_001091009.1|0.0e+00|dystroglycan precursor [Gallus gallus]
395572	0.58	0.61	0.53	0.56	0.58	0.56	FZD3	NM_001271940.2,NM_001271941.2	XP_017941043.1|0.0e+00|PREDICTED: frizzled-3 [Manacus vitellinus]
107055266	0	0	0	0	0	0.02	LOC107055266	XM_015299247.1	XP_015154733.1|8.2e-80|PREDICTED: feather keratin Cos1-1/Cos1-3/Cos2-1-like [Gallus gallus]
396106	0.04	0.04	0.1	0	0	0.01	TNX	XM_025155809.1,XM_025155796.1,XM_025155807.1,XM_025155800.1,XM_025155797.1,XM_025155804.1,XM_025155802.1,XM_025155812.1,XM_015294997.2,XM_025155801.1,XM_025155811.1,XM_025155808.1,XM_025155805.1,XM_025155798.1,XM_025155803.1,XM_025155806.1,XM_025155810.1,XM_025155795.1	XP_015150483.1|0.0e+00|PREDICTED: LOW QUALITY PROTEIN: tenascin-X [Gallus gallus]
100859519	1.24	1.69	1.07	1.72	2	1.86	NR2F1	XM_004949405.3,XM_003643066.4	XP_015705190.1|1.7e-246|PREDICTED: COUP transcription factor 1 isoform X1 [Coturnix japonica]
395376	4.04	3.56	3.94	4.7	4.13	3.96	PRKDC	BGI_novel_T001718,NM_204658.2	XP_015710989.1|0.0e+00|PREDICTED: DNA-dependent protein kinase catalytic subunit isoform X1 [Coturnix japonica]
112531337	0	0.06	0	0	0	0	LOC112531337	XM_025146315.1	XP_015129203.1|3.9e-215|PREDICTED: free fatty acid receptor 2-like [Gallus gallus]
421115	0	0.01	0.01	0	0	0	ST18	XM_025147959.1,XM_025147960.1,XM_025147958.1,XM_015282653.2	XP_015711052.1|0.0e+00|PREDICTED: suppression of tumorigenicity 18 protein [Coturnix japonica]
429301	0.07	0.15	0.09	0.09	0.17	0.17	WFIKKN1	XM_025155291.1,BGI_novel_T006595	XP_021267232.1|0.0e+00|WAP, Kazal, immunoglobulin, Kunitz and NTR domain-containing protein 1 [Numida meleagris]
416684	1.97	1.86	2.46	2.77	2.58	2.44	CEP41	NM_001199393.1,BGI_novel_T000044,XM_015283356.2,XM_015283402.2	XP_015138888.1|6.5e-172|PREDICTED: centrosomal protein of 41 kDa isoform X2 [Gallus gallus]
107049884	0.19	0.12	0.28	0.17	0.26	0.21	LOC107049884	XM_015273682.1	XP_015129168.1|1.1e-191|PREDICTED: uncharacterized protein LOC107049884 [Gallus gallus]
771148	0	0.04	0.04	0.05	0	0	IFITM10	XM_004941445.3,XM_001234445.4	XP_001234446.2|6.6e-141|PREDICTED: interferon-induced transmembrane protein 10 isoform X1 [Gallus gallus]
101748830	0.02	0	0	0	0	0	LOC101748830	XM_004949873.2	XP_004949930.2|8.4e-306|PREDICTED: inositol 1,4,5-trisphosphate receptor-interacting protein-like 1 [Gallus gallus]
112532382	0.12	0.05	0.17	0.13	0.18	0.23	LOC112532382	XM_025150299.1	XP_008490173.1|1.6e-24|PREDICTED: inhibitor of growth protein 2 [Calypte anna]
112530455	0.69	0.74	0.68	0.87	0.95	0.7	LOC112530455	XM_025144410.1	EGT39257.1|1.0e-21|hypothetical protein CAEBREN_29576 [Caenorhabditis brenneri]
101749795	0.2	0.24	0.27	0.12	0.2	0.22	LOC101749795	XM_025151879.1
101751717	0	0.02	0	0	0	0.02	LOC101751717	XM_015298210.2	XP_015153696.1|1.4e-107|PREDICTED: complement receptor type 1-like [Gallus gallus]
396544	847.79	866.57	863.67	1236.26	1163.7	1204.56	NACA	XM_025145282.1,NM_001276303.3	KYO46380.1|4.9e-114|nascent polypeptide-associated complex subunit alpha [Alligator mississippiensis]
415699	9.09	8.23	7.64	9.14	9.66	6.63	C11H16orf70	BGI_novel_T005698,NM_001030565.1	NP_001025736.1|5.6e-251|UPF0183 protein C16orf70 homolog [Gallus gallus]
771615	23.42	30.19	31.35	31.43	35.43	38.3	MRPL57	XM_003640581.4,XM_004938806.2	XP_003640629.1|1.4e-53|PREDICTED: ribosomal protein 63, mitochondrial [Gallus gallus]
100859280	0.08	0.1	0.08	0.65	0.43	0.4	SLITRK5	XM_015274613.2	XP_015130099.1|0.0e+00|PREDICTED: SLIT and NTRK-like protein 5 [Gallus gallus]
420865	26.77	29.74	27.1	33.68	29.22	30.11	EEF1E1	XM_418953.6	XP_015710124.1|1.7e-101|PREDICTED: eukaryotic translation elongation factor 1 epsilon-1 [Coturnix japonica]
428545	3.95	3.4	3.22	2.25	2.37	2.61	ASB3	XM_015283376.2,NM_001031517.2	NP_001026688.2|0.0e+00|ankyrin repeat and SOCS box protein 3 [Gallus gallus]
112530451	7.11	7.46	6.94	5.91	7.63	6.23	LOC112530451	XM_025144396.1	XP_010723295.1|7.4e-48|PREDICTED: anoctamin-8 [Meleagris gallopavo]
107049847	0.36	0.31	0.66	0.57	0.73	0.45	LOC107049847	XM_025152824.1	XP_015137928.1|2.9e-101|PREDICTED: LOW QUALITY PROTEIN: C-type lectin domain family 2 member D-like [Gallus gallus]
419402	128.77	131.58	129.52	144.97	137.07	139.23	GNB1	XM_025142503.1,XM_025142501.1,NM_001012835.2,XM_015296856.2,XM_015296858.2,XM_025142502.1	NP_001012853.2|5.6e-200|guanine nucleotide-binding protein G(I)/G(S)/G(T) subunit beta-1 [Gallus gallus]
772297	8.94	8.57	8.46	10.17	11.1	9.58	MTO1	XM_015284749.2,NM_001079764.2	XP_015140235.1|0.0e+00|PREDICTED: protein MTO1 homolog, mitochondrial isoform X1 [Gallus gallus]
417987	61.69	64.02	64.12	39.71	42.63	43.09	NFE2L1	BGI_novel_T008938,NM_001030756.1	NP_001025927.1|0.0e+00|nuclear factor erythroid 2-related factor 1 [Gallus gallus]
378895	19.53	17.38	17.93	10.4	10.23	10.16	STX2	NM_001079713.1,XM_015275157.2,XM_015275155.2,XM_015275156.2,XM_015275154.2	XP_015130640.1|4.0e-181|PREDICTED: syntaxin-2 isoform X1 [Gallus gallus]
395858	27.08	24.89	25.87	25.41	24	24.18	H2AFY	XM_025154810.1,NM_205007.1,BGI_novel_T006330,XM_025154812.1,BGI_novel_T006331,XM_025154811.1,BGI_novel_T006332	KYO20305.1|4.7e-207|core histone macro-H2A.1 isoform B [Alligator mississippiensis]
424575	32.31	36.09	32.43	34.95	39.04	36	ATP6V0B	NM_001277572.1	NP_001264501.1|7.7e-111|V-type proton ATPase 21 kDa proteolipid subunit [Gallus gallus]
415692	0.07	0.05	0.09	0	0.05	0	SLC12A3	XM_015279235.2,XM_015279234.2,XM_015279236.1,XM_004944134.3,XM_414059.6	XP_015134720.1|0.0e+00|PREDICTED: solute carrier family 12 member 3 isoform X3 [Gallus gallus]
395928	24.97	23.91	23.61	27.42	23.41	24.21	AKT1	NM_205055.1,BGI_novel_T003841	NP_990386.1|1.4e-285|RAC-alpha serine/threonine-protein kinase [Gallus gallus]
427798	3.56	3.4	2.19	2.9	2.63	2.83	FOXK2	BGI_novel_T007309,XM_015295264.2	XP_015150750.1|1.0e-81|PREDICTED: uncharacterized protein FOXK2 [Gallus gallus]
395589	4.76	4.67	4.29	4.34	4.68	3.82	MEIS1	NM_001139477.1,XM_015278039.2,XM_015278041.2	OPJ58797.1|5.3e-277|homeobox protein Meis1 isoform B [Patagioenas fasciata monilis]
418726	0.34	0.33	0.24	0.32	0.21	0.23	FHL2	XM_015277927.2,XM_015277926.2,XM_004938512.3,XM_004938514.3,XM_004938513.3,XM_416924.6	OXB66593.1|4.8e-183|hypothetical protein ASZ78_008213 [Callipepla squamata]
415364	16.45	15.11	15.63	11.08	9.4	9.57	TBC1D2B	BGI_novel_T005448,XM_015278937.2,BGI_novel_T005441,BGI_novel_T005447,XM_015278934.2,BGI_novel_T005446,XM_025153910.1,BGI_novel_T005445,BGI_novel_T005444,XM_025153909.1,XM_025153906.1,BGI_novel_T005443,XM_025153907.1,XM_015278944.2,XM_015278935.2,BGI_novel_T005442	XP_015134420.1|0.0e+00|PREDICTED: TBC1 domain family member 2B isoform X1 [Gallus gallus]
425998	0	0	0	0.17	0.15	0.25	MRGPRH	XM_025151273.1,XM_423677.4	XP_423677.1|1.4e-179|PREDICTED: proto-oncogene Mas [Gallus gallus]
373885	0	0	0	0.06	0	0	FZD10	NM_204098.2	NP_989429.1|0.0e+00|frizzled-10 precursor [Gallus gallus]
419715	23.16	24.82	26.25	36.42	45.21	41.07	TIRAP	XM_015297979.2,XM_015297983.2,XM_025143181.1,NM_001024829.1,BGI_novel_T008426,XM_015297984.2,BGI_novel_T008425,XM_015297978.2	XP_021231850.1|7.3e-134|toll/interleukin-1 receptor domain-containing adapter protein isoform X3 [Numida meleagris]
769421	5.96	6.06	6.29	1.41	1.59	0.93	HS3ST3B1L	XM_015295253.2,XM_003642322.4	XP_003642370.3|5.2e-200|PREDICTED: heparan sulfate glucosamine 3-O-sulfotransferase 3B1 isoform X1 [Gallus gallus]
103875463	0.08	0.24	0.09	0.25	0.09	0.16	OTX5	XM_025144455.1,NM_001301787.1,XM_025144454.1,BGI_novel_T009217,XM_025144456.1,BGI_novel_T009218	NP_001288716.1|4.7e-167|orthodenticle-related homeobox 5 [Gallus gallus]
419576	10.34	11.11	9.78	10.54	11.07	12.4	GPN2	XM_025143139.1,XM_004947704.3,BGI_novel_T008267	XP_021231202.1|2.0e-174|GPN-loop GTPase 2 [Numida meleagris]
416847	2.57	2.87	2.7	1.95	2.91	2.37	TMEM120B	XM_015275283.2,NM_001030659.1	XP_015130769.1|3.8e-100|PREDICTED: transmembrane protein 120B isoform X1 [Gallus gallus]
395531	0.12	0.28	0.23	0.47	0.33	0.21	NID1	XM_025149096.1	XP_419556.4|0.0e+00|PREDICTED: LOW QUALITY PROTEIN: nidogen-1 [Gallus gallus]
419317	52.7	48.64	51.03	44.53	38.63	40.99	VAPB	NM_001006296.1	NP_001006296.1|2.9e-132|vesicle-associated membrane protein-associated protein B/C [Gallus gallus]
429075	273.05	286.35	288.98	230.88	248.37	235.21	ARPC5	NM_001031561.1,BGI_novel_T004788	NP_001026732.1|1.0e-77|actin-related protein 2/3 complex subunit 5 [Gallus gallus]
422951	4.54	4.26	4.77	5.13	6.29	6.07	SMYD5	NM_001012894.1	NP_001012912.1|2.3e-247|SET and MYND domain-containing protein 5 [Gallus gallus]
107051082	1.38	1.71	1.34	1.35	1.43	1.52	LOC107051082	XM_025148238.1,XM_025148240.1,XM_025148236.1,XM_025148241.1,XM_025148237.1,XM_025148239.1	XP_015130248.1|2.0e-140|PREDICTED: spidroin-1-like [Gallus gallus]
428863	9.86	11	10.69	6.41	6.69	6	C1QTNF4	XM_004941560.3,XM_025150891.1	XP_004941617.2|4.8e-216|PREDICTED: complement C1q tumor necrosis factor-related protein 4 [Gallus gallus]
418976	0.07	0.04	0.03	0.04	0.01	0.02	KBTBD3	XM_417170.5	XP_417170.1|0.0e+00|PREDICTED: kelch repeat and BTB domain-containing protein 3 [Gallus gallus]
415792	10.89	11.58	10	8.94	9.91	8.42	NAE1	XM_025154179.1,NM_001006129.2,XM_015292494.2	XP_015147980.1|1.1e-275|PREDICTED: NEDD8-activating enzyme E1 regulatory subunit isoform X2 [Gallus gallus]
497212	0.02	0	0	0	0	0	PCDHA2	NM_001111132.1	NP_001104602.1|0.0e+00|protocadherin alpha-2 precursor [Gallus gallus]
425963	0	0.02	0	0.01	0.01	0	ARHGEF33	XM_004935275.3,XM_015283576.2,XM_015283574.2,XM_025149400.1,XM_015283573.2	XP_010704832.1|0.0e+00|PREDICTED: rho guanine nucleotide exchange factor 33 isoform X1 [Meleagris gallopavo]
101751943	11.57	11.17	11.27	7.45	6.89	7.2	RAPGEF6	XM_015294081.2	XP_015149567.1|0.0e+00|PREDICTED: rap guanine nucleotide exchange factor 6 isoform X1 [Gallus gallus]
417279	0.48	0.43	0.38	0.55	1.08	0.69	RNF208	XM_015279635.2,XM_015279634.2	XP_015135120.1|1.3e-161|PREDICTED: RING finger protein 208 [Gallus gallus]
107050551	11.87	10.48	12.49	11.82	13.19	13.99	LOC107050551	XM_025145963.1,XM_025145962.1	XP_005533592.1|2.2e-237|PREDICTED: dual specificity mitogen-activated protein kinase kinase 7 isoform X1 [Pseudopodoces humilis]
428602	159.25	161.07	156.19	117.94	116.56	114.29	RCN1L	XM_426159.6	XP_426159.5|7.2e-192|PREDICTED: reticulocalbin-1 [Gallus gallus]
769277	7.87	10.17	8.9	7.48	9.29	8.85	ANAPC11	XM_015295549.2	XP_015150919.1|1.1e-60|PREDICTED: neuropeptide B [Gallus gallus]
100859859	0.07	0	0	0.08	0.31	0.15	RNF212	XM_015286023.2	XP_015141509.1|1.1e-167|PREDICTED: probable E3 SUMO-protein ligase RNF212 [Gallus gallus]
422042	0.1	0.12	0.25	0.1	0.1	0.03	PAQR8	XM_015285132.2,XM_015285133.2,NM_001008462.1,XM_025148802.1	NP_001008462.1|3.0e-210|membrane progestin receptor beta [Gallus gallus]
374141	10.9	10.64	10.56	2.89	3.05	4.09	TLR2A	NM_204278.1,BGI_novel_T002751,XM_025149465.1,XM_025149466.1,XM_025149463.1,XM_025149464.1,XM_025149467.1,XM_025149461.1,XM_025149462.1	NP_989609.1|0.0e+00|toll-like receptor 2 type-1 precursor [Gallus gallus]
426903	5.63	6.43	6.67	10.25	12.1	11.83	VANGL2	BGI_novel_T008632,BGI_novel_T008634,XM_015298378.2,XM_015298382.2,XM_015298380.2,XM_015298381.2,XM_015298379.2,BGI_novel_T008633	XP_021232312.1|0.0e+00|vang-like protein 2 [Numida meleagris]
BGI_novel_G000226	6.61	6.27	5.8	6.12	6.24	6.82	BGI_novel_G000226	BGI_novel_T009061
430669	6.26	6.51	5.93	12.8	13.64	11.59	EFHD2	XM_428222.6	XP_010721245.1|1.2e-120|PREDICTED: EF-hand domain-containing protein D2 [Meleagris gallopavo]
770703	3.24	2.11	1.77	3.9	1.66	0.68	ALKBH5	NM_001257201.1,XM_004945197.3	NP_001244130.1|1.4e-217|RNA demethylase ALKBH5 [Gallus gallus]
425378	20	22.31	20.25	24.92	24.94	26.1	DEDD	XM_423146.6	XP_015135501.1|3.1e-187|PREDICTED: death effector domain-containing protein isoform X1 [Gallus gallus]
426153	11.55	12.41	12.03	12.12	10.42	10.31	ANKRA2	XM_015277287.2,XM_015277286.2,NM_001006565.1	NP_001006565.1|2.0e-176|ankyrin repeat family A protein 2 [Gallus gallus]
415859	0.14	0	0	0	0	0.14	URAH	XM_004944331.3,XM_025154196.1,NM_001307950.1,XM_025154195.1,XM_025154197.1	XP_004944389.1|4.7e-65|PREDICTED: 5-hydroxyisourate hydrolase isoform X3 [Gallus gallus]
100859759	6.27	7.27	5.59	7.68	8.89	8.17	POLA2	XM_025145697.1,BGI_novel_T009775,XM_025145696.1,BGI_novel_T009774,BGI_novel_T009776	XP_015130017.1|8.0e-187|PREDICTED: DNA polymerase alpha subunit B [Gallus gallus]
101749956	1.21	1.06	1.09	0.14	0.11	0.11	TMEM71	XM_025148183.1,BGI_novel_T001886	XP_015138601.1|7.5e-147|PREDICTED: transmembrane protein 71 [Gallus gallus]
112530877	0	0	0.13	0	0	0	LOC112530877	XM_025145425.1	XP_015127988.1|1.3e-89|PREDICTED: olfactory receptor 14J1-like [Gallus gallus]
418478	24.32	23.83	25.01	17.12	15.06	16.46	GABPA	XM_015299146.2,BGI_novel_T000664,XM_015299140.2,NM_001007858.1	NP_001007859.1|2.0e-261|GA-binding protein alpha chain [Gallus gallus]
416769	105.51	100.91	106.5	117.03	104.94	97.77	UBE2L3	NM_001006180.1	NP_003338.1|2.7e-85|ubiquitin-conjugating enzyme E2 L3 isoform 1 [Homo sapiens]
419647	1.41	1.28	1.02	1.98	2.95	1.95	CCDC28B	BGI_novel_T008354,NM_001282330.1	XP_010721777.2|3.4e-106|PREDICTED: coiled-coil domain-containing protein 28B isoform X2 [Meleagris gallopavo]
395446	2.43	2.06	2.68	2.81	2.25	2.04	SALL1	NM_204707.1,XM_025154146.1	NP_990038.1|0.0e+00|sal-like protein 1 [Gallus gallus]
445340	0.07	0.03	0.06	1.05	0.88	0.79	PRDM1	BGI_novel_T002377,XM_015284539.2,XM_025149060.1,BGI_novel_T002379,XM_003641038.4,BGI_novel_T002378,XM_025149059.1,XM_004940355.3,XM_015284538.2,XM_004940353.3,XM_025149056.1,XM_025149057.1,XM_015284537.2	OXB83178.1|0.0e+00|hypothetical protein H355_014434 [Colinus virginianus]
418099	0	0	0	0	0.02	0	MYBPC1	XM_015287663.2,XM_025155757.1,XM_025155758.1,XM_025155759.1,XM_025155760.1,XM_025155761.1	XP_009894693.1|0.0e+00|PREDICTED: myosin-binding protein C, slow-type [Picoides pubescens]
427394	3.97	3.55	3.69	2.5	2.2	2.32	BDP1L	BGI_novel_T009640,XM_004949631.3,XM_015280686.2,XM_004949630.3,XM_424966.6,BGI_novel_T009639	XP_424966.4|0.0e+00|PREDICTED: transcription factor TFIIIB component B'' homolog isoform X1 [Gallus gallus]
417501	21.19	22.4	22.82	22.69	23.84	24.06	NUP88	XM_003642421.3	XP_003642469.2|0.0e+00|PREDICTED: nuclear pore complex protein Nup88 [Gallus gallus]
417963	4.34	4.41	4.18	12.36	10.89	10.69	FAM234B	NM_001012812.1,BGI_novel_T000250	NP_001012830.1|0.0e+00|protein FAM234B [Gallus gallus]
415936	37.17	33.87	31.36	30.92	31.81	30.07	EMC3	NM_001198612.1	NP_001185541.1|4.2e-146|ER membrane protein complex subunit 3 [Gallus gallus]
415414	0.04	0	0	0	0	0	LOC415414	XM_413799.6	XP_413799.4|1.5e-105|PREDICTED: protein unc-13 homolog A [Gallus gallus]
419443	5.06	4.72	5.14	3.87	3.76	3.84	TMEM201	XM_015297151.2	XP_015152637.1|0.0e+00|PREDICTED: transmembrane protein 201 [Gallus gallus]
423578	63.97	65.66	61.98	58.88	57.15	57.06	SAV1	XM_015276749.2	XP_015132235.1|5.2e-232|PREDICTED: protein salvador homolog 1 [Gallus gallus]
770620	7.67	9.05	9.18	20.22	25.08	25.99	NPDC1	XM_025141402.1,XM_025141404.1,XM_025141403.1	XP_015135073.1|5.8e-175|PREDICTED: neural proliferation differentiation and control protein 1 [Gallus gallus]
415833	26.84	24.89	26.01	12.17	13.5	11.67	CA5A	XM_414195.6,XM_004944283.3	XP_004944340.1|2.8e-189|PREDICTED: carbonic anhydrase 5A, mitochondrial isoform X1 [Gallus gallus]
418217	41.83	37.14	38.16	10.41	9.21	9.04	STK38L	NM_001030770.2,XM_015290316.2,XM_015290303.2,XM_015290295.2,BGI_novel_T000414,XM_015290309.2,BGI_novel_T000413	NP_001025941.2|1.1e-275|serine/threonine-protein kinase 38-like [Gallus gallus]
395679	32.54	32.62	32.83	35	32.21	30.18	SMAD5	XM_015293968.2,XM_025154805.1,XM_015293967.2,BGI_novel_T006327,BGI_novel_T006328,NM_001014968.1	OXB56221.1|1.0e-286|hypothetical protein ASZ78_011113, partial [Callipepla squamata]
426132	0.92	1.04	0.9	1.58	1.84	1.52	GSDMA	BGI_novel_T008953,XM_025143985.1,BGI_novel_T008954,XM_025143984.1,XM_025143982.1,NM_001031361.1,XM_025143983.1,BGI_novel_T008955,XM_015299514.2,XM_015299513.2,XM_015299515.2,XM_015299512.2	XP_015154998.1|8.1e-310|PREDICTED: gasdermin-A isoform X1 [Gallus gallus]
395098	0.44	0.55	0.43	0.75	0.66	0.72	BRINP1	NM_204449.1	NP_989780.1|0.0e+00|BMP/retinoic acid-inducible neural-specific protein 1 precursor [Gallus gallus]
426765	0.11	0.09	0.11	0.31	0.39	0.34	APCDD1	NM_001012941.2	NP_001012959.1|0.0e+00|protein APCDD1 precursor [Gallus gallus]
107049494	22.13	29.51	24.34	26.21	33.7	32.38	WBP1	XM_015273144.2	XP_015128630.1|7.0e-199|PREDICTED: WW domain-binding protein 1 [Gallus gallus]
419603	0.26	0.74	0	0	0	0	FAM110D	XM_025143027.1,XM_025143028.1	XP_015153242.1|2.3e-201|PREDICTED: protein FAM110D [Gallus gallus]
419023	9.79	8.96	9.03	8.8	6.86	6.25	CCDC90B	XM_015280221.2	XP_015135707.1|6.2e-142|PREDICTED: coiled-coil domain-containing protein 90B, mitochondrial isoform X1 [Gallus gallus]
107056924	0	0	0.02	0	0.01	0	LOC107056924	XM_025146160.1	XP_015156024.1|0.0e+00|PREDICTED: maestro heat-like repeat-containing protein family member 2B [Gallus gallus]
417790	7.3	6.67	7.07	5.82	5.23	4.81	YAF2	NM_001007850.1	NP_001007851.1|1.9e-97|YY1-associated factor 2 [Gallus gallus]
427544	2.42	2.99	3.02	2.28	2.42	2.7	DDX28	XM_015292365.2	XP_015147851.1|6.6e-308|PREDICTED: probable ATP-dependent RNA helicase DDX28 [Gallus gallus]
431612	2.56	2.75	2.59	2.23	2.08	1.65	CEP78	XM_004949177.3,XM_025144771.1,XM_015280361.2,BGI_novel_T009467,BGI_novel_T009468,XM_429164.6,XM_025144772.1	XP_429164.3|0.0e+00|PREDICTED: centrosomal protein of 78 kDa isoform X1 [Gallus gallus]
423237	10.63	12.86	10.49	12.1	10.87	9.3	HAUS2	NM_001199667.1,XM_015287080.2	XP_015142566.1|1.7e-144|PREDICTED: HAUS augmin-like complex subunit 2 isoform X1 [Gallus gallus]
424599	72.83	69.68	72.36	46.03	48.11	44.26	AKR1A1	XM_015291005.2,NM_001006539.2,XM_025152876.1	XP_015725627.1|2.8e-200|PREDICTED: alcohol dehydrogenase [NADP(+)] isoform X1 [Coturnix japonica]
395642	1.5	2.01	1.71	0.85	1.57	1.07	DUSP4	NM_204838.1,BGI_novel_T002933	XP_015717137.1|4.5e-216|PREDICTED: dual specificity protein phosphatase 4 [Coturnix japonica]
427987	0.04	0.06	0.04	0.27	0.37	0.51	UMODL1	XM_015301032.2	XP_015156518.1|0.0e+00|PREDICTED: uromodulin-like 1 [Gallus gallus]
101748851	12.79	13.29	14.45	16.1	17.44	19.23	PPP3CC	XM_025142945.1,XM_025142948.1,XM_025142946.1,XM_025142949.1,XM_025142947.1	XP_014115073.1|1.6e-290|PREDICTED: serine/threonine-protein phosphatase 2B catalytic subunit gamma isoform isoform X5 [Pseudopodoces humilis]
422859	17.49	16.93	15.6	12.91	13.29	12.04	MAN2B2	XM_420805.6	XP_420805.2|0.0e+00|PREDICTED: epididymis-specific alpha-mannosidase [Gallus gallus]
417851	16.55	15.44	15.24	15.15	14.44	13.93	CNOT2	NM_001012808.1	XP_020641659.1|0.0e+00|CCR4-NOT transcription complex subunit 2 isoform X1 [Pogona vitticeps]
423637	49.37	49.64	49.14	26.41	23.63	23.31	ANXA11	NM_001012903.3	NP_001012921.2|7.6e-293|annexin A11 [Gallus gallus]
417898	21.96	20.89	23.68	19.35	18.7	18.97	UBE2N	NM_001012810.1	XP_021092389.1|4.2e-89|ubiquitin-conjugating enzyme E2 N-like [Heterocephalus glaber]
424464	16.38	16.93	15.07	16.35	16.03	15.22	SLC30A7	NM_001008788.1,XM_015290612.2,BGI_novel_T004812	NP_001008788.1|4.5e-185|zinc transporter 7 [Gallus gallus]
421881	3.85	4.07	4.45	3.35	2.9	2.68	ZNF451	BGI_novel_T002442,BGI_novel_T002441,BGI_novel_T002444,XM_025149062.1,BGI_novel_T002443,XM_015284859.2,XM_015284857.2,XM_015284858.2,XM_419898.5	XP_015140345.1|0.0e+00|PREDICTED: zinc finger protein 451 isoform X3 [Gallus gallus]
423426	0.05	0.04	0.09	0.11	0.09	0.05	UNC79	XM_025151006.1,XM_025151005.1,XM_004941883.3,XM_004941885.3,XM_015287759.2,XM_025151007.1	XP_004941942.1|0.0e+00|PREDICTED: protein unc-79 homolog isoform X2 [Gallus gallus]
100859886	12.32	10.81	11.3	13.62	13.51	12.92	SEH1L	BGI_novel_T001646,XM_025147812.1,XM_003640799.4,XM_015282472.2	XP_014122308.1|3.5e-222|PREDICTED: nucleoporin SEH1 isoform X2 [Zonotrichia albicollis]
431576	0.93	0.91	0.76	0.79	0.9	0.86	ZBTB7C	XM_004949017.3,XM_015277408.2,XM_429131.6,XM_004949016.3,XM_025144987.1,BGI_novel_T009284,XM_015277409.2	OXB59096.1|0.0e+00|hypothetical protein ASZ78_002647, partial [Callipepla squamata]
423376	0.3	0.31	0.7	0.64	0.73	0.4	SAMD15	XM_421290.6	XP_421290.2|1.8e-82|PREDICTED: sterile alpha motif domain-containing protein 15 [Gallus gallus]
424939	0	0.02	0	0	0.02	0	PRSS56	XM_025153721.1,XM_025153723.1,XM_025153722.1	XP_422746.4|0.0e+00|PREDICTED: serine protease 56 isoform X2 [Gallus gallus]
416892	24.3	25.47	26.28	17.36	21.56	16.89	TMEM119	XM_415183.6	XP_415183.1|1.7e-130|PREDICTED: transmembrane protein 119 [Gallus gallus]
395508	9.4	9.01	9.67	11.92	11.31	10.88	TCF7L2	XM_015288561.2,XM_015288563.2,XM_015288568.2,XM_015288555.2,XM_015288548.2,XM_015288547.2,XM_015288560.2,XM_015288567.2,NM_001206510.3,XM_025151470.1,XM_015288550.2,XM_015288564.2,XM_015288552.2,XM_015288559.2,XM_015288546.2,XM_015288569.2,XM_015288551.2,XM_015288565.2,XM_015288553.2,XM_015288556.2,XM_015288549.2,XM_015288554.2,XM_015288570.2,XM_015288562.2,XM_015288566.2,XM_015288557.2	XP_014728001.1|1.9e-287|PREDICTED: transcription factor 7-like 2 isoform X10 [Sturnus vulgaris]
417868	0.88	0.86	0.84	0.5	0.53	0.35	E2F7	XM_025154422.1,XM_015283231.2,XM_416110.6,BGI_novel_T000201	XP_416110.5|0.0e+00|PREDICTED: transcription factor E2F7 isoform X1 [Gallus gallus]
419041	6.28	6.35	5.8	2.77	2.9	3.34	C1H12ORF4	XM_001231609.5	XP_001231610.1|0.0e+00|PREDICTED: protein C12orf4 homolog [Gallus gallus]
373970	20.77	19.03	17.92	11.47	10.18	10.91	ROCK1	XM_015277932.2,XM_015277931.2,NM_001199448.1	NP_001186377.1|0.0e+00|rho-associated protein kinase 1 [Gallus gallus]
374071	18.18	19.33	21.29	20.34	19.47	19.58	KHDRBS1	NM_204230.1,XM_015297597.2,BGI_novel_T008350	XP_015153083.1|1.1e-295|PREDICTED: KH domain-containing, RNA-binding, signal transduction-associated protein 1 isoform X1 [Gallus gallus]
419845	7.63	7.05	7.36	7.07	7.48	7.26	EIF2D	NM_001006322.2	NP_001006322.2|0.0e+00|eukaryotic translation initiation factor 2D [Gallus gallus]
423051	32.92	36.03	33.92	32.73	32.5	32.44	TMEM9B	XM_420984.6	XP_420984.1|5.5e-106|PREDICTED: transmembrane protein 9B [Gallus gallus]
396238	18.93	19.54	20.56	17.53	17.32	17.78	YES1	NM_205301.1	OPJ83349.1|0.0e+00|tyrosine-protein kinase Yes [Patagioenas fasciata monilis]
395672	56.32	54.2	57.79	54.45	61.41	60.33	UBE2A	NM_204865.1	ACQ58139.1|8.2e-84|Ubiquitin-conjugating enzyme E2 A [Anoplopoma fimbria]
100858676	20.03	22.07	24.55	21.9	23.87	28.19	MAX	XM_015286092.2,XM_015286091.2	XP_015141577.1|5.5e-85|PREDICTED: protein max isoform X1 [Gallus gallus]
424230	20.49	15.13	16.5	11.92	12.61	9.49	GYPC	NM_001004407.1	NP_001004407.1|1.1e-44|glycophorin-C [Gallus gallus]
107050378	0	0	0	0.11	0.22	0	LOC107050378	XM_025146503.1	XP_021238827.1|1.6e-99|sodium/potassium-transporting ATPase subunit beta-2 [Numida meleagris]
100857439	0	0.61	0	0.58	0	2.05	LOC100857439	XM_015289440.2	XP_012890639.1|6.6e-70|PREDICTED: LOW QUALITY PROTEIN: uncharacterized protein LOC106000001 [Dipodomys ordii]
100857489	0.61	0.78	0.6	0.53	1.2	0.68	CDC6	XM_015299557.2	XP_015155043.1|0.0e+00|PREDICTED: cell division control protein 6 homolog [Gallus gallus]
428609	0.03	0.05	0.02	0.01	0	0	NOX3	XM_004935648.3,XM_426166.5,XM_015284239.2,XM_015284240.2,XM_015284241.2,XM_004935649.3	XP_004935706.1|3.7e-310|PREDICTED: NADPH oxidase 3 isoform X4 [Gallus gallus]
428330	0	0	0	0.08	0.06	0.07	SEMA6B	XM_015300012.2,XM_015300014.2,XM_015300016.2,XM_015300013.2,NM_001319026.1,XM_015300015.2	XP_015155501.1|0.0e+00|PREDICTED: semaphorin-6B isoform X2 [Gallus gallus]
422013	0.87	0.66	0.72	0.58	0.74	0.63	ADCY3	XM_015285192.2,XM_015285193.2	XP_015140679.1|0.0e+00|PREDICTED: adenylate cyclase type 3 isoform X2 [Gallus gallus]
770629	1.93	1.78	1.84	0.85	0.94	0.69	RANBP3L	XM_015277517.2,XM_015277518.2,BGI_novel_T009325,BGI_novel_T009326	XP_015133004.1|4.6e-294|PREDICTED: ran-binding protein 3-like isoform X2 [Gallus gallus]
107051154	3.01	2.57	2.69	2.21	2.33	2.1	LOC107051154	XM_025154914.1	XP_015149043.1|0.0e+00|PREDICTED: protocadherin beta-15-like [Gallus gallus]
423070	26.03	24.01	23.95	15.95	13.82	14.19	PIK3C2A	XM_004941407.3,XM_015286629.2,XM_015286631.2,XM_015286630.2,BGI_novel_T003425,XM_004941408.2	XP_004941464.1|0.0e+00|PREDICTED: phosphatidylinositol 4-phosphate 3-kinase C2 domain-containing subunit alpha isoform X1 [Gallus gallus]
769654	4.06	4.97	4.18	3.81	6.24	5.6	SNTB2	XM_001232941.5	XP_001232942.3|0.0e+00|PREDICTED: beta-2-syntrophin [Gallus gallus]
100857200	8.88	12.26	11.25	9.98	14.26	13.83	IMP4	XM_015276794.2,NM_001277715.1	NP_001264644.1|1.1e-163|U3 small nucleolar ribonucleoprotein protein IMP4 [Gallus gallus]
421035	3.37	3.05	2.86	6.16	4.94	6.55	PRELID3A	NM_001031011.1,BGI_novel_T001651,XM_015282480.2	XP_010707069.1|5.8e-93|PREDICTED: PRELI domain containing protein 3A isoform X2 [Meleagris gallopavo]
107054975	2.43	3.25	2.56	4.15	4.29	4.65	DGUOK	XM_015297454.2	XP_015152940.1|2.3e-145|PREDICTED: deoxyguanosine kinase, mitochondrial [Gallus gallus]
415324	0	0.08	0	0	0	0	LOC415324	XM_015278838.2,XM_015278841.2,XM_015278834.2,XM_015278840.2,XM_015278835.2,XM_015278837.2,XM_025153814.1,XM_025153813.1,XM_015278848.2,XM_015278831.2,XM_015278842.2,XM_015278829.2,XM_015278839.1,XM_015278836.2,XM_015278833.2,NM_001193276.1	NP_001180205.1|5.1e-85|uncharacterized protein LOC415324 [Gallus gallus]
416158	4.7	4.99	5.61	6.83	5.91	4.38	PTTG1	NM_001277740.1,XM_025154831.1,NM_001277741.1	NP_001264670.1|1.1e-63|securin isoform 2 [Gallus gallus]
417106	8.63	7.49	8	9.76	8.3	10.01	RABGAP1	XM_004946008.3,XM_025141328.1,BGI_novel_T007244,XM_415391.6,XM_015279575.2,XM_025141329.1	XP_415391.2|0.0e+00|PREDICTED: rab GTPase-activating protein 1 isoform X1 [Gallus gallus]
423541	6.94	6.42	6.79	6.1	5.37	6.12	ARID4A	XM_015287507.2,XM_015287509.2,XM_015287508.2,NM_001012902.2	NP_001012920.1|0.0e+00|AT-rich interactive domain-containing protein 4A [Gallus gallus]
423446	16.87	18.65	20.11	17.08	16.58	17.12	CCNK	XM_015287468.2,NM_001031209.1,BGI_novel_T003793	NP_001026380.1|0.0e+00|cyclin-K [Gallus gallus]
428348	23.77	22.13	24.58	19.53	20.5	18.92	MAU2	XM_425908.5	XP_425908.2|0.0e+00|PREDICTED: MAU2 chromatid cohesion factor homolog [Gallus gallus]
107053088	0	0.08	0.15	0.08	0.4	0	LOC107053088	XM_015284581.2	XP_015140067.1|8.1e-112|PREDICTED: one cut domain family member 3-like [Gallus gallus]
418225	1.2	0.94	1.22	0.49	0.55	0.61	TTLL1	BGI_novel_T000427,XM_004938021.3,XM_015291324.2,XM_416450.6,XM_015291310.2	XP_004938078.1|8.3e-265|PREDICTED: probable tubulin polyglutamylase TTLL1 isoform X1 [Gallus gallus]
424380	0.27	0.2	0.31	0.23	0.12	0.2	HMGCS2	XM_422225.6	XP_008941355.1|5.5e-266|PREDICTED: hydroxymethylglutaryl-CoA synthase, mitochondrial [Merops nubicus]
112530969	0.3	0.37	0.4	0.17	0.4	0.28	ICAM5	XM_025145708.1	XP_011598783.1|2.0e-76|PREDICTED: intercellular adhesion molecule 5 [Aquila chrysaetos canadensis]
101748529	2	2.56	2.67	3.33	4	3.77	C19orf24	XM_015299977.2	XP_015155463.1|1.1e-111|PREDICTED: uncharacterized membrane protein C19orf24 homolog [Gallus gallus]
424542	29.46	29.17	27.75	19.68	18.6	18.28	PRKACB	XM_025152948.1,XM_015290889.2,XM_015290887.2,XM_015290884.2,XM_004936658.3,XM_004936659.3,XM_015290886.2,XM_025152947.1	XP_021261318.1|5.2e-214|cAMP-dependent protein kinase catalytic subunit beta isoform X1 [Numida meleagris]
422161	11.04	11.14	11.63	11.18	11.94	11	YIPF6	XM_420160.6	XP_420160.3|2.0e-134|PREDICTED: protein YIPF6 [Gallus gallus]
418597	211.42	210.42	211.18	233.43	228.6	219.94	EIF2S3	NM_001006260.2	XP_015741209.1|7.8e-270|PREDICTED: eukaryotic translation initiation factor 2 subunit 3 [Coturnix japonica]
395107	6.6	6.25	6.18	14.84	14.09	13.44	FGFRL1	XM_025149472.1,XM_025149470.1,XM_025149471.1,NM_204456.1	NP_989787.1|2.0e-291|fibroblast growth factor receptor-like 1 precursor [Gallus gallus]
395217	0	0.07	0	0	0	0	FBP2	XM_425039.6	XP_425039.1|2.7e-191|PREDICTED: fructose-1,6-bisphosphatase isozyme 2 [Gallus gallus]
423936	6.93	6.55	6.39	5.24	5.04	4.91	ATE1	XM_015288684.2,XM_015288683.2,XM_015288680.2,BGI_novel_T004249,XM_015288681.2,XM_015288682.2,NM_001079733.2	NP_001073201.1|8.0e-291|arginyl-tRNA--protein transferase 1 [Gallus gallus]
419329	34.47	33.28	35.89	31.27	25.48	28.51	RTFDC1	XM_015296411.2,NM_001006297.2	NP_001006297.2|4.6e-176|protein RTF2 homolog [Gallus gallus]
420606	0.97	0.76	0.71	2.83	2.25	2.53	ABCB5	XM_418707.6,XM_015281859.2,BGI_novel_T001344,XM_015281858.2,XM_025147417.1,XM_025147418.1	XP_418707.5|0.0e+00|PREDICTED: ATP-binding cassette sub-family B member 5 [Gallus gallus]
417456	18.98	21.88	20.22	18.43	22.39	20.18	NPLOC4	XM_015279926.1,XM_415704.4	XP_415704.3|0.0e+00|PREDICTED: nuclear protein localization protein 4 homolog isoform X1 [Gallus gallus]
107051177	25.11	28.72	27.78	33.94	34.84	35.93	LOC107051177	XM_025145464.1	XP_019406627.1|1.6e-246|PREDICTED: ruvB-like 2 [Crocodylus porosus]
395365	52.26	59.38	60.13	65.9	66.83	72.24	ADRM1	NM_204651.1	NP_989982.1|2.0e-230|proteasomal ubiquitin receptor ADRM1 precursor [Gallus gallus]
424493	10.22	10.55	10.68	6.81	6.94	7.43	DNTTIP2	BGI_novel_T004846,XM_003641682.4,XM_025152956.1,XM_015290708.2	XP_015146194.1|0.0e+00|PREDICTED: deoxynucleotidyltransferase terminal-interacting protein 2 isoform X2 [Gallus gallus]
396006	90.36	96.92	90.73	22.75	29.94	22.11	PTRF	NM_001001471.1	OXB71273.1|1.1e-194|hypothetical protein H355_005744 [Colinus virginianus]
374224	38.78	37.09	37.81	29.39	27.15	27.1	PAFAH1B1	BGI_novel_T007708,XM_025141881.1,BGI_novel_T007707,XM_015295660.1,XM_025141880.1,NM_204324.1,BGI_novel_T007709,XM_015295659.2,XM_015295661.2	NP_989655.1|1.4e-243|lissencephaly-1 homolog [Gallus gallus]
415969	3.69	3.27	2.73	2.08	2.06	1.74	CECR5L	BGI_novel_T005975,XM_414312.6	XP_414312.3|1.6e-261|PREDICTED: cat eye syndrome critical region protein 5 homolog [Gallus gallus]
420664	7.87	8.35	7.27	6.8	6.33	5.48	GPD1L	XM_025148023.1,BGI_novel_T001383,XM_025148024.1,XM_418763.6	KFM13820.1|1.5e-205|Glycerol-3-phosphate dehydrogenase 1-like, partial [Aptenodytes forsteri]
107048987	35.31	38.33	37.14	46.45	36.47	49.86	LOC107048987	XM_025152387.1,BGI_novel_T004339,XM_001232693.5	XP_001232694.1|1.8e-154|PREDICTED: putative methyltransferase DDB_G0268948 [Gallus gallus]
418298	3.72	4.07	4.96	3.82	3.45	2.98	LOC418298	XM_015293928.2	XP_015149414.1|7.8e-237|PREDICTED: solute carrier family 25 member 36-like [Gallus gallus]
421287	5.84	5.22	5.33	4.1	3.69	3.52	PPP1R21	XM_015278064.2,XM_025148648.1,XM_025148649.1,NM_001012873.1,XM_015278067.2,XM_025148651.1,XM_025148650.1,XM_015278069.2,XM_015278065.2,XM_015278063.1,XM_015278068.2	NP_001012891.1|0.0e+00|protein phosphatase 1 regulatory subunit 21 [Gallus gallus]
112532762	0	0	0	0	0.02	0.02	LOC112532762	XM_025152365.1	XP_015724412.1|2.6e-166|PREDICTED: uncharacterized protein LOC107316904 isoform X1 [Coturnix japonica]
420702	6.39	7.36	7.4	7.1	6.67	6.44	LARS2	XM_025147500.1,XM_025147499.1	XP_418801.1|0.0e+00|PREDICTED: probable leucine--tRNA ligase, mitochondrial isoform X1 [Gallus gallus]
101748694	2.93	3.05	2.8	1.5	1.65	1.68	LOC101748694	XM_015282445.2,BGI_novel_T001615,BGI_novel_T001616,BGI_novel_T001613,BGI_novel_T001614	XP_015137931.1|0.0e+00|PREDICTED: uncharacterized protein LOC101748694 [Gallus gallus]
395810	14.48	14.87	15.27	22.04	21.83	21.47	TEAD3	XM_015298758.2,XM_015298757.2,XM_015298759.2,XM_015298756.2,BGI_novel_T008709	XP_015740255.1|5.6e-271|PREDICTED: transcriptional enhancer factor TEF-5 isoform X1 [Coturnix japonica]
427708	153.67	164.85	159.42	116.68	129.17	125.45	DYL1	NM_001277879.1	XP_015499334.1|4.2e-47|PREDICTED: dynein light chain 1, cytoplasmic isoform X1 [Parus major]
374175	0.05	0.02	0.02	0.82	0.64	1.9	CAMK2A	XM_015293721.2,XM_015293719.2,NM_204295.1,XM_015293720.2	XP_005147259.1|1.6e-282|PREDICTED: calcium/calmodulin-dependent protein kinase type II subunit alpha isoform X2 [Melopsittacus undulatus]
419133	14.95	14.66	14.62	14.91	15.15	14.23	NFS1	NM_001030847.1	NP_001026018.1|5.4e-256|cysteine desulfurase, mitochondrial [Gallus gallus]
424419	14.82	13.68	15.2	18.32	17.02	19.21	TOR1AIP2	XM_025153229.1,XM_422262.6,XM_015290500.2,XM_004943215.3	XP_004943272.1|2.8e-310|PREDICTED: torsin-1A-interacting protein 2 isoform X1 [Gallus gallus]
422372	12.92	12.4	13.2	8.98	9.17	8.57	LOC422372	BGI_novel_T002725,XM_025149899.1,BGI_novel_T002727,BGI_novel_T002726	XP_015134119.1|0.0e+00|PREDICTED: A-kinase anchor protein 17B [Gallus gallus]
107050437	0.04	0.03	0.01	0.04	0.08	0.06	LOC107050437	XM_025147759.1	XP_015129594.1|0.0e+00|PREDICTED: LOW QUALITY PROTEIN: epiplakin [Gallus gallus]
771843	0.21	0.27	0.2	0.3	0.2	0.28	TTLL9	XM_015296455.2,XM_015296454.2,XM_015296456.2,XM_015296457.2	XP_015151943.1|5.3e-274|PREDICTED: probable tubulin polyglutamylase TTLL9 isoform X4 [Gallus gallus]
421413	54.2	57.1	51.22	47.09	43.48	40.67	MCFD2	XM_015283700.2,XM_025148682.1,NM_001006400.1	NP_001006400.1|1.7e-76|multiple coagulation factor deficiency protein 2 precursor [Gallus gallus]
BGI_novel_G000236	7.32	8.68	7.76	4.64	4.21	4.62	BGI_novel_G000236	BGI_novel_T009264
101748439	0.17	0.24	0.06	0	0	0	LOC101748439	XM_025150487.1,XM_025150486.1,XM_025150488.1	XP_015140847.1|1.2e-47|PREDICTED: chromosomal protein D1-like [Gallus gallus]
770021	157.26	155.45	150.63	111.9	109.66	108.68	REEP5	NM_001252077.1,XM_015280437.2	XP_015135923.1|6.4e-99|PREDICTED: receptor expression-enhancing protein 5 isoform X1 [Gallus gallus]
416982	15.83	14.48	15.16	14.3	13.88	13.21	GCN1	XM_015275397.2,BGI_novel_T006853,XM_015275398.2	XP_015130883.1|0.0e+00|PREDICTED: translational activator GCN1 isoform X1 [Gallus gallus]
427751	1.78	1.66	2.11	2.14	2	1.38	SCAI	XM_015279848.2,XM_015279846.1,XM_015279847.2,BGI_novel_T007259,XM_025141384.1,XM_015279844.1,XM_015279845.1,BGI_novel_T007258,XM_025141385.1	XP_015135330.1|0.0e+00|PREDICTED: protein SCAI isoform X1 [Gallus gallus]
BGI_novel_G000014	0.74	0.2	0.4	0.33	0.36	0.31	BGI_novel_G000014	BGI_novel_T000461
419748	4.23	4.02	4.3	12.19	11.6	10.8	UBASH3B	BGI_novel_T008484,XM_015298175.2	XP_015153661.1|0.0e+00|PREDICTED: ubiquitin-associated and SH3 domain-containing protein B [Gallus gallus]
431599	0.02	0	0	0	0	0	ZNF366	XM_429153.6	XP_010723888.1|0.0e+00|PREDICTED: zinc finger protein 366 isoform X2 [Meleagris gallopavo]
396045	0.05	0.02	0.11	0.23	0.33	0.35	GLI1	XM_025145281.1,XM_025145279.1,NM_001305245.1,XM_025145280.1	NP_001292174.1|0.0e+00|zinc finger protein GLI1 [Gallus gallus]
101749299	7.32	9.46	8.36	10.84	14.93	13.31	LOC101749299	XM_015273142.1	XP_015128628.1|1.6e-291|PREDICTED: programmed cell death protein 4-like [Gallus gallus]
100859153	12.05	11.85	11.94	11.27	11.29	13.18	PIN1	XM_015302701.2	XP_015158187.1|8.3e-87|PREDICTED: peptidyl-prolyl cis-trans isomerase NIMA-interacting 1 [Gallus gallus]
112530287	0.13	0.13	0	0	0	0.16	LOC112530287	XM_025143466.1	XP_015740044.1|1.9e-200|PREDICTED: mothers against decapentaplegic homolog 6-like [Coturnix japonica]
425656	208.14	225.33	227.42	226.24	235.66	260.12	SSR2	NM_001006561.1,XM_025143404.1,BGI_novel_T008579,BGI_novel_T008580,XM_015280006.2,XM_015280005.2	NP_001006561.1|6.3e-99|translocon-associated protein subunit beta precursor [Gallus gallus]
427584	6.84	7.16	7.37	4.28	4.83	5.3	COL7A1	XM_015293374.1,XM_015293373.1,BGI_novel_T006047,XM_015293375.1,XM_015293376.1,XM_015293378.1,XM_015293377.1,XM_025154621.1	XP_015148860.1|0.0e+00|PREDICTED: collagen alpha-1(VII) chain isoform X2 [Gallus gallus]
421910	0.04	0.12	0.06	0.07	0.01	0.03	FAM150B	XM_025148866.1,XM_015284935.2,XM_015284934.2	XP_013808394.1|2.5e-91|PREDICTED: protein FAM150B isoform X1 [Apteryx australis mantelli]
395418	0.02	0	0	0	0	0.02	ZP1	NM_204683.2	NP_990014.2|0.0e+00|zona pellucida sperm-binding protein 1 precursor [Gallus gallus]
770979	41.41	38.04	42.36	33.91	40.07	35.39	MRPL20	NM_001278042.1	NP_001264971.1|7.9e-78|39S ribosomal protein L20, mitochondrial [Gallus gallus]
428898	5.3	4.86	4.71	3.17	3.62	4.01	ALKBH1	BGI_novel_T003751,NM_001031552.2,BGI_novel_T003752,XM_015287550.2	XP_015143036.1|1.8e-200|PREDICTED: DNA oxidative demethylase ALKBH1 isoform X1 [Gallus gallus]
419261	7.69	9.08	10.27	11.21	12.3	9.03	ARFRP1	XM_417433.6,XM_004947129.3	XP_009962144.1|2.6e-112|PREDICTED: ADP-ribosylation factor-related protein 1 [Tyto alba]
418029	0.34	0.55	0.1	0.18	0.18	0.43	BAIAP2L2	XM_416266.6	XP_416266.3|1.1e-280|PREDICTED: brain-specific angiogenesis inhibitor 1-associated protein 2-like protein 2 [Gallus gallus]
107049127	0.19	0.11	0.13	0.05	0	0.05	SERPINA3/4L	XM_015287770.2,XM_015287772.2,XM_015287769.2	XP_015143255.1|7.1e-242|PREDICTED: serpin A3-4-like isoform X1 [Gallus gallus]
423960	21.95	20.07	20.05	13.35	11.7	11.12	DOCK1	BGI_novel_T004273,XM_025151925.1	XP_004942410.1|0.0e+00|PREDICTED: dedicator of cytokinesis protein 1 isoform X1 [Gallus gallus]
396364	0.08	0.05	0.1	0	0.03	0.04	CHRM3	NM_205399.1	NP_990730.1|0.0e+00|muscarinic acetylcholine receptor M3 [Gallus gallus]
419409	41.21	39.3	41.07	10.89	9.73	9.05	LOC419409	XM_004947401.3,XM_025142630.1,BGI_novel_T007993,XM_417571.5	XP_417571.2|0.0e+00|PREDICTED: Golgi integral membrane protein 4-like isoform X1 [Gallus gallus]
418931	27.35	26.83	28.6	22.28	22.04	19.95	GTF3A	NM_001113571.1	NP_001107043.1|4.1e-229|transcription factor IIIA [Gallus gallus]
419723	9.64	8.95	8.99	6.9	6.2	5.71	FLI1	BGI_novel_T008430,BGI_novel_T008431,BGI_novel_T008432,XM_015297987.2,XM_015297986.2,BGI_novel_T008429,NM_001030908.1,BGI_novel_T008433,XM_025143183.1,XM_025143182.1	XP_015153473.1|7.4e-258|PREDICTED: Friend leukemia integration 1 transcription factor isoform X2 [Gallus gallus]
415883	5.4	5.11	4.45	7.75	7.98	6.34	MRVLDC3	XM_025154354.1,XM_025154356.1,XM_004944356.3,XM_025154355.1,BGI_novel_T005861,BGI_novel_T005862	XP_004944413.1|1.3e-172|PREDICTED: MARVEL domain-containing protein 3 isoform X1 [Gallus gallus]
395796	683.4	779.48	754.19	793.22	865.77	887.64	RPS27A	NM_001287205.1	KFP00438.1|5.2e-87|Ubiquitin-40S ribosomal protein S27a, partial [Calypte anna]
424915	11.05	11.22	11.18	7.21	7.32	7.36	PCYT1A	XM_025153429.1,XM_015291492.2,XM_422725.6,XM_015291491.2	OWK62246.1|4.1e-261|Choline-phosphate cytidylyltransferase A [Lonchura striata domestica]
417420	32.64	34.19	34.08	33.9	32.81	25.24	KPNA2	NM_001006209.1,BGI_novel_T007388,XM_015279891.2	XP_015135377.1|9.4e-300|PREDICTED: importin subunit alpha-1 isoform X1 [Gallus gallus]
107055352	8.49	12.32	10.49	11.23	14.41	10.89	MIDN	XM_025144409.1	XP_015155464.1|9.1e-280|PREDICTED: midnolin [Gallus gallus]
428846	0.06	0.16	0.06	0.07	0	0.1	KCNJ11	XM_426402.6	XP_426402.5|9.8e-227|PREDICTED: ATP-sensitive inward rectifier potassium channel 11 [Gallus gallus]
107053157	6.48	9.4	6.74	5.82	7.46	6.62	CGREF1	XM_015285033.2	XP_015140519.1|2.2e-145|PREDICTED: cell growth regulator with EF hand domain protein 1 [Gallus gallus]
420070	1.38	1.57	1.52	1.33	1.77	1.57	TJP3	XM_015299758.2,XM_015299757.2,XM_015299760.2,XM_015299759.2,BGI_novel_T009013,BGI_novel_T009012	XP_015155245.1|0.0e+00|PREDICTED: tight junction protein ZO-3 isoform X3 [Gallus gallus]
421499	21.6	19.76	21.06	15.58	13.53	15.08	CEP170	XM_015283968.2,XM_015283972.2,XM_015283971.2,XM_015283976.2,XM_015283973.2,XM_015283969.2,XM_015283974.2,XM_015283975.2,XM_015283979.2,BGI_novel_T002219,XM_015283970.2,BGI_novel_T002217,XM_015283977.2,BGI_novel_T002218,XM_015283967.2	XP_015139453.1|0.0e+00|PREDICTED: centrosomal protein of 170 kDa isoform X1 [Gallus gallus]
771545	10.73	14.13	10.93	14.38	14.67	14.36	LOC771545	XM_015296470.2,XM_001233780.5	XP_001233781.1|2.6e-151|PREDICTED: tyrosine-protein phosphatase non-receptor type substrate 1-like isoform X2 [Gallus gallus]
421931	25.25	23.56	24.55	21.09	20.43	21.83	ADAM17	NM_001008682.1	NP_001008682.1|0.0e+00|disintegrin and metalloproteinase domain-containing protein 17 precursor [Gallus gallus]
BGI_novel_G000207	3.05	3.77	2.9	3.35	3.82	3.82	BGI_novel_G000207	BGI_novel_T008637
423563	126.61	105.39	120.17	149.46	149.69	119.99	MDGA2	BGI_novel_T003886,XM_025150963.1,XM_025150964.1	XP_021391723.1|0.0e+00|MAM domain-containing glycosylphosphatidylinositol anchor protein 2 isoform X1 [Lonchura striata domestica]
768950	0	0	0	0	0.03	0.02	CD80	NM_001079739.1	NP_001073207.1|3.5e-183|T-lymphocyte activation antigen CD80 precursor [Gallus gallus]
420343	7.09	6.49	7.31	4.49	4.02	3.84	FBXO32	NM_001030956.1,XM_015283108.2	NP_001026127.1|7.5e-209|F-box only protein 32 [Gallus gallus]
107057620	14.28	19.12	19.8	21.61	25.5	26.36	ELOF1	XM_015302698.2	XP_006262386.2|1.1e-44|PREDICTED: transcription elongation factor 1 homolog isoform X1 [Alligator mississippiensis]
421838	0	0.12	0.12	0.55	0.13	0.13	RIPPLY2	XM_419859.5,XM_025149328.1	XP_419859.1|1.7e-39|PREDICTED: protein ripply2 [Gallus gallus]
417358	3.49	3.65	3.45	6.3	6.66	6.78	RHBDF2	BGI_novel_T007325,XM_025141683.1,XM_025141684.1,BGI_novel_T007327,XM_025141686.1,XM_004946116.3,BGI_novel_T007326,XM_025141682.1,BGI_novel_T007324,XM_025141687.1,XM_025141685.1	XP_019477200.1|0.0e+00|PREDICTED: inactive rhomboid protein 2 isoform X1 [Meleagris gallopavo]
427538	0.05	0.05	0.03	0.04	0.01	0.03	HYDIN	XM_025154208.1,NM_001159371.1	NP_001152843.1|0.0e+00|hydrocephalus-inducing protein homolog [Gallus gallus]
430496	1.02	1.19	1.2	1	1.07	0.89	PCDHB15	XM_004950134.3	XP_015149043.1|0.0e+00|PREDICTED: protocadherin beta-15-like [Gallus gallus]
416964	4.53	5.26	4.86	2.97	3.39	3.11	PIK3IP1	XM_415257.6	XP_415257.3|4.6e-147|PREDICTED: phosphoinositide-3-kinase-interacting protein 1 [Gallus gallus]
417487	6.43	6.3	5.43	7.36	7.84	8.79	GTF2IRD1	XM_015295961.2,XM_015295966.2,XM_015295960.2,XM_015295965.2,XM_015295963.2,XM_015295964.2,BGI_novel_T007553,XM_015295962.2,BGI_novel_T007554,XM_003642395.4	XP_015151446.1|0.0e+00|PREDICTED: general transcription factor II-I repeat domain-containing protein 1 isoform X1 [Gallus gallus]
418529	0.03	0.07	0.03	0.31	0.13	0.22	RIPK4	XM_004934565.3	XP_004934622.2|0.0e+00|PREDICTED: receptor-interacting serine/threonine-protein kinase 4 [Gallus gallus]
428589	0.3	0.34	0.2	1.7	1.31	2.08	RHOU	XM_015284392.2	XP_005518721.1|4.0e-171|PREDICTED: rho-related GTP-binding protein RhoU [Pseudopodoces humilis]
395420	6.4	5.66	5.63	32.11	47.34	12.82	F13A1	NM_204685.1,BGI_novel_T001538	XP_019469304.1|0.0e+00|PREDICTED: coagulation factor XIII A chain isoform X2 [Meleagris gallopavo]
415650	0	0.21	0	0.07	0.07	0	PLLP	NM_001030561.1	NP_001025732.1|4.7e-97|plasmolipin [Gallus gallus]
424410	2.5	2.29	2.17	2.92	2.73	2.66	RNASEL	BGI_novel_T004756,BGI_novel_T004755,BGI_novel_T004754,NM_001031267.1	XP_015145762.1|0.0e+00|PREDICTED: 2-5A-dependent ribonuclease isoform X1 [Gallus gallus]
420039	0.06	0.16	0.1	0	0	0.03	KRTC42L	XM_418162.6	XP_003213159.2|8.5e-292|PREDICTED: keratin, type I cytoskeletal 19-like [Meleagris gallopavo]
417304	0	0	0	0	0	0.06	DHRS7C	NM_001277995.1	NP_001264924.1|6.3e-173|dehydrogenase/reductase SDR family member 7C [Gallus gallus]
407779	0	0	0	0.15	0.08	0.05	KRT5	NM_001001195.2	NP_001001195.1|0.0e+00|keratin, type II cytoskeletal 5 [Gallus gallus]
101748755	0	0.03	0	0.12	0.19	0.12	LOC101748755	XM_025143835.1,XM_025143832.1,XM_015298777.2,XM_025143834.1,XM_025143833.1	XP_005239747.1|3.4e-300|PREDICTED: copine-5 [Falco peregrinus]
426773	123.45	137.39	141.67	142.93	156.6	164.56	EIF4EBP1	XM_424384.6	XP_424384.1|4.7e-63|PREDICTED: eukaryotic translation initiation factor 4E-binding protein 1 [Gallus gallus]
112530907	21.63	27.6	24.47	22.14	29.7	29.64	LOC112530907	BGI_novel_T009739,BGI_novel_T009738,BGI_novel_T009733,BGI_novel_T009735,BGI_novel_T009734,BGI_novel_T009737,XM_025145506.1,BGI_novel_T009736	XP_015706282.1|1.0e-72|PREDICTED: 26S protease regulatory subunit 6B-like [Coturnix japonica]
395123	8.99	12.19	9.56	10.09	12.71	12.67	AIP	NM_204469.1	NP_989800.1|2.6e-190|AH receptor-interacting protein [Gallus gallus]
430993	0.15	0.12	0.11	0.2	0.14	0.2	C1QL1	XM_428543.6	XP_020369783.1|1.9e-30|LOW QUALITY PROTEIN: uncharacterized protein LOC109914588 [Rhincodon typus]
423867	18.5	17.9	18.85	44.45	43.7	47.27	WBP1L	XM_015288740.1,BGI_novel_T004194,XM_015288742.2,BGI_novel_T004193,XM_025151875.1,XM_025151878.1,XM_015288736.2,XM_025151877.1,XM_004942244.3,XM_025151876.1,XM_421732.6	XP_421732.1|4.6e-209|PREDICTED: WW domain binding protein 1-like isoform X4 [Gallus gallus]
396521	44.13	42.52	42.65	29.8	28.34	26.66	CAPZA1	NM_205515.1	NP_990846.1|4.7e-165|F-actin-capping protein subunit alpha-1 [Gallus gallus]
769037	0.18	0.28	0.27	0	0	0	COL13A1	XM_025151686.1,XM_025151687.1,XM_025151699.1,XM_025151695.1,XM_025151701.1,XM_025151691.1,XM_025151697.1,XM_025151692.1,XM_015278726.2,XM_025151702.1,XM_025151698.1,XM_025151694.1,XM_025151703.1,XM_015278724.2,XM_025151689.1,XM_015278727.2,XM_025151693.1,XM_025151688.1,XM_025151700.1,XM_025151690.1,XM_025151696.1	XP_015134209.1|0.0e+00|PREDICTED: collagen alpha-1(XIII) chain isoform X1 [Gallus gallus]
395457	23.82	25.18	25.82	40.72	42.11	45.89	FURIN	NM_204715.1	OXB62796.1|0.0e+00|hypothetical protein ASZ78_008014, partial [Callipepla squamata]
396375	33.48	31.77	31.57	30.73	31.61	32.29	PTPRS	XM_015300029.2,BGI_novel_T009192,NM_205407.1,BGI_novel_T009193,XM_015300028.2,XM_025144255.1,XM_025144257.1,XM_015300030.2,BGI_novel_T009194,XM_025144258.1,XM_025144259.1,XM_025144253.1,XM_015300027.2,XM_025144251.1,XM_025144254.1,BGI_novel_T009189,XM_025144250.1,BGI_novel_T009190,BGI_novel_T009195,XM_025144249.1,XM_025144256.1,BGI_novel_T009191	XP_015155523.1|0.0e+00|PREDICTED: receptor-type tyrosine-protein phosphatase S isoform X8 [Gallus gallus]
425527	5.28	5.1	4.67	5.14	6.38	5.9	DUSP3	XM_015299465.2	XP_015154951.1|1.7e-99|PREDICTED: dual specificity protein phosphatase 3 [Gallus gallus]
418195	6.08	5.3	6.43	6.08	6.53	7.52	SOX5	XM_015290209.2,XM_015290225.2,XM_015290218.2,XM_015290196.2,NM_001004385.1,BGI_novel_T000401,BGI_novel_T000402,XM_015290191.2,XM_015290204.2,XM_015290226.2,XM_025148952.1,XM_015290224.2,XM_025148938.1	XP_015145677.1|0.0e+00|PREDICTED: transcription factor SOX-5 isoform X1 [Gallus gallus]
770095	3.71	3.45	3.7	2.79	2.7	2.72	EVC2	XM_025149755.1,XM_015285793.2,NM_001079749.2,XM_015285796.2,XM_025149754.1,BGI_novel_T003152,XM_015285795.2,BGI_novel_T003153	NP_001073217.1|0.0e+00|limbin [Gallus gallus]
419336	0.07	0	0.13	0	0	0	DOK5	XM_015296524.2,XM_025142343.1,XM_025142340.1,XM_025142342.1,XM_025142341.1,XM_015296525.2,XM_025142345.1,XM_417502.6,XM_015296522.2,XM_015296528.2,XM_025142344.1,XM_015296526.2,XM_004947249.3	XP_004947306.2|2.2e-190|PREDICTED: docking protein 5 isoform X3 [Gallus gallus]
107056861	0	0.1	0.03	0	0	0	LOC107056861	XM_025154704.1,XM_025154705.1	XP_015148268.1|1.3e-203|PREDICTED: serine/arginine repetitive matrix protein 1-like isoform X1 [Gallus gallus]
419438	15.8	12.68	14.38	10.83	10.26	9.46	SLC2A5	XM_417596.6,BGI_novel_T008021,XM_004947446.3,XM_025142667.1,BGI_novel_T008019,BGI_novel_T008018,BGI_novel_T008020,BGI_novel_T008017,BGI_novel_T008016	XP_013049700.1|5.2e-263|PREDICTED: solute carrier family 2, facilitated glucose transporter member 5 isoform X2 [Anser cygnoides domesticus]
107049452	4.23	5.52	6	7.88	8.48	8.89	STX5	BGI_novel_T009766,XM_025145698.1,BGI_novel_T009765	XP_015128519.1|2.6e-154|PREDICTED: syntaxin-5 isoform X2 [Gallus gallus]
100859603	0	0	0	0	0.02	0	TRPM6	XM_025144916.1,XM_015280350.2,XM_025144917.1	XP_003643069.2|9.7e-226|PREDICTED: transient receptor potential cation channel subfamily M member 6 isoform X1 [Gallus gallus]
427531	0.07	0	0	0	0	0.16	CTRL	NM_001277625.1	NP_001264554.1|1.8e-151|chymotrypsin-like protease CTRL-1 precursor [Gallus gallus]
416332	11.79	10.58	11.2	12.3	9.95	11.11	KIF3A	XM_025154865.1,BGI_novel_T006355,XM_015294029.2,BGI_novel_T006354,XM_015294028.2,BGI_novel_T006353,NM_001030622.1	NP_001025793.1|0.0e+00|kinesin-like protein KIF3A [Gallus gallus]
107050083	11.87	14.87	12.48	16.96	21.11	21.22	LOC107050083	XM_015273872.2,BGI_novel_T003244	OXB52822.1|2.4e-307|hypothetical protein ASZ78_013531 [Callipepla squamata]
417669	6.2	5.7	6.24	5.77	5.55	5.98	NLK	XM_015295866.2,XM_015295865.2	XP_021271585.1|0.0e+00|serine/threonine-protein kinase NLK isoform X1 [Numida meleagris]
107049447	0.08	0.03	0	0.04	0.04	0.05	LOC107049447	XM_015273021.2	XP_015128507.1|1.1e-153|PREDICTED: uncharacterized protein LOC107049447 [Gallus gallus]
396168	0.33	0.39	0.28	0.21	0.22	0.19	ST6GALNAC1	NM_205240.1	NP_990571.1|0.0e+00|alpha-N-acetylgalactosaminide alpha-2,6-sialyltransferase 1 [Gallus gallus]
112530985	1.11	0.38	0.47	0.66	0.58	1.01	LOC112530985	XM_025145814.1	XP_012402598.1|4.2e-60|PREDICTED: collagen alpha-1(III) chain-like [Sarcophilus harrisii]
420642	1.4	1.13	1.23	0.23	0.28	0.24	GALNT15	XM_004939390.3,XM_418741.6	XP_418741.4|0.0e+00|PREDICTED: polypeptide N-acetylgalactosaminyltransferase 15 isoform X1 [Gallus gallus]
426086	9.52	9.15	11.05	22.29	24.54	25.54	LPAR2	NM_001115081.2	NP_001108553.2|1.7e-207|lysophosphatidic acid receptor 2 [Gallus gallus]
112532749	0	0	0	0.08	0.03	0	LOC112532749	XM_025152170.1	XP_021335428.1|1.5e-06|WAS/WASL-interacting protein family member 2 isoform X2 [Danio rerio]
415983	86.48	80.7	82.9	65.1	67.46	59.65	FAM120A	XM_015293434.2,BGI_novel_T005989,XM_015293433.2,XM_414325.6	OXB83056.1|0.0e+00|hypothetical protein H355_001399 [Colinus virginianus]
416698	17.79	17.87	16.6	23.1	24.17	27.46	SLC35B4	XM_414994.6	XP_414994.1|1.1e-189|PREDICTED: UDP-xylose and UDP-N-acetylglucosamine transporter [Gallus gallus]
420874	13.68	16.65	17.52	15.96	17.13	12.64	LYRM4	XM_015275892.2,NM_001198888.1,XM_015275893.2,XM_025147264.1,XM_015275894.2	XP_015131380.1|3.1e-44|PREDICTED: LYR motif-containing protein 4 isoform X3 [Gallus gallus]
415479	1.37	1.18	1.37	2.95	2.81	2.31	ABHD17C	XM_025153838.1,NM_001007826.1	NP_001007827.1|1.9e-182|protein ABHD17C [Gallus gallus]
416704	52.36	56.31	57.3	56.9	62.03	62.23	EIF4A3	NM_001030649.1	NP_001025820.1|3.2e-233|eukaryotic initiation factor 4A-III [Gallus gallus]
425215	4.94	5.09	4.55	4.48	4.73	4.38	AK6	NM_001031333.1	NP_001026504.1|1.6e-95|adenylate kinase isoenzyme 6 [Gallus gallus]
424534	0	0	0	0	0	0.01	VTG3	XM_015290869.1	XP_019473941.1|0.0e+00|PREDICTED: vitellogenin-2-like [Meleagris gallopavo]
418092	0.2	0.24	0.33	0.11	0.16	0.18	PARPBP	XM_025148737.1,XM_025148736.1,NM_001030763.2	NP_001025934.2|0.0e+00|PCNA-interacting partner [Gallus gallus]
112533509	0.1	0	0	0	0	0	LOC112533509	XM_025155670.1	XP_015706368.1|3.9e-58|PREDICTED: SH3 and multiple ankyrin repeat domains protein 1-like, partial [Coturnix japonica]
423013	0.02	0.03	0.01	0.02	0	0.01	C5H15orf52	XM_025151353.1,XM_004941295.3,XM_015286273.2,XM_025151354.1,XM_015286272.2	XP_015141758.1|0.0e+00|PREDICTED: uncharacterized protein C15orf52 homolog isoform X2 [Gallus gallus]
107055157	19.92	24.75	22.73	21.95	26.58	29.37	LOC107055157	XM_015298792.2,XM_015298793.2	XP_015154279.1|5.6e-115|PREDICTED: myb-related transcription factor, partner of profilin-like isoform X2 [Gallus gallus]
776071	0.08	0.06	0.03	0.02	0.04	0.02	NEK10	XM_015281791.2	XP_015709440.1|0.0e+00|PREDICTED: serine/threonine-protein kinase Nek10 isoform X5 [Coturnix japonica]
107050181	0	0	0	0	0.15	0	LOC107050181	XM_025145663.1	XP_007659067.1|6.5e-08|PREDICTED: apolipoprotein C-II isoform X2 [Ornithorhynchus anatinus]
776146	0	0	0	0.09	0	0	LOC776146	XM_025147492.1	XP_015137783.1|1.2e-132|PREDICTED: SUN domain-containing protein 3-like isoform X1 [Gallus gallus]
429219	0.07	0.06	0.06	0.41	0.47	0.5	RNF157	XM_015295312.2,XM_015295311.2,XM_015295309.2,XM_015295310.2	XP_015150796.1|0.0e+00|PREDICTED: RING finger protein 157 isoform X2 [Gallus gallus]
427183	0.03	0.17	0.04	0	0	0.02	PTGER4	XM_015277319.2,NM_001081503.1	NP_001074972.1|2.5e-269|prostaglandin E2 receptor EP4 subtype [Gallus gallus]
423196	7.14	11.17	10.24	11.02	14.11	11.69	MDK	NM_001113289.1,XM_015287041.2,XM_015287040.2,XM_015287039.2	XP_015142525.1|1.3e-79|PREDICTED: midkine isoform X1 [Gallus gallus]
112529973	0.13	0.32	0.08	0.11	0.2	0.03	LOC112529973	XM_025141344.1	OPJ67946.1|2.2e-68|hypothetical protein AV530_002134 [Patagioenas fasciata monilis]
378890	25.22	26.13	26.31	22.45	22.28	21.75	PPP3CB	XM_025151459.1,XM_025151455.1,NM_001030340.1,XM_025151454.1,XM_025151458.1,XM_025151457.1,BGI_novel_T004065,XM_025151456.1	XP_015721998.1|6.8e-307|PREDICTED: serine/threonine-protein phosphatase 2B catalytic subunit beta isoform isoform X2 [Coturnix japonica]
418954	11.53	10.7	10.49	7.91	7.63	7.51	ZMYM2	XM_004938815.3,BGI_novel_T001031,XM_025146860.1,XM_025146863.1,XM_015279350.2,XM_015279343.2,XM_025146862.1,BGI_novel_T001030,XM_015279396.2,XM_004938814.3,XM_025146859.1,XM_025146861.1,XM_025146858.1,XM_015279361.2	XP_015134829.1|0.0e+00|PREDICTED: zinc finger MYM-type protein 2 isoform X1 [Gallus gallus]
422752	0.74	0.65	0.84	5.49	5.26	5.58	LNX1	XM_420707.6,XM_015285531.2,BGI_novel_T003073,XM_004936027.3,XM_015285527.2,XM_004936026.3,XM_015285530.2,XM_015285526.2,XM_004936028.3,BGI_novel_T003074,XM_015285529.2,XM_015285528.2	XP_004936083.1|0.0e+00|PREDICTED: E3 ubiquitin-protein ligase LNX isoform X1 [Gallus gallus]
420400	7.98	7.21	7.05	6.97	6.36	5.81	JMJD4	XM_015281087.2,NM_001030959.1	NP_001026130.1|9.5e-261|jmjC domain-containing protein 4 [Gallus gallus]
395686	0.03	0.08	0.04	0.01	0.06	0.02	TECTA	XM_015297959.2,NM_204873.2,BGI_novel_T008486	NP_990204.2|0.0e+00|alpha-tectorin precursor [Gallus gallus]
420876	0.58	0.56	0.61	0.39	0.41	0.41	RPP40	XM_025147667.1,XM_025147666.1,XM_418963.5	XP_418963.1|2.1e-215|PREDICTED: ribonuclease P protein subunit p40 [Gallus gallus]
415352	6.54	5.94	5.97	4.2	3.89	4.16	SCAPER	BGI_novel_T005435,XM_015279020.2,XM_015279022.2,XM_025154117.1,XM_025154121.1,XM_025154123.1,XM_025154119.1,XM_025154120.1,XM_025154118.1,XM_025154122.1,XM_015279021.2	XP_015728121.1|0.0e+00|PREDICTED: S phase cyclin A-associated protein in the endoplasmic reticulum isoform X4 [Coturnix japonica]
427567	0.05	0.05	0.05	0.03	0.02	0.02	CHST4	XM_015292715.2,XM_015292716.2	XP_015148201.1|2.3e-218|PREDICTED: carbohydrate sulfotransferase 4 [Gallus gallus]
373933	0	0.03	0	0	0	0	GRM5	NM_204138.1,XM_015279794.2,XM_015279791.2,XM_015279796.2,XM_015279789.2	XP_009687377.1|0.0e+00|PREDICTED: metabotropic glutamate receptor 5 isoform X1 [Struthio camelus australis]
418082	7.87	7.22	8	8.26	7.25	6.46	TXNRD1	NM_001030762.3,NM_001352023.1,BGI_novel_T000326,BGI_novel_T000327	KQL60206.1|9.5e-281|thioredoxin reductase 1, cytoplasmic [Amazona aestiva]
771509	7.27	7.43	7.42	9.78	11.07	13.06	CDC42EP4	XM_015279934.2,XM_015279936.2,XM_015279935.2,XM_004946245.3,XM_001233619.4,XM_015279933.2	XP_001233620.1|4.8e-167|PREDICTED: cdc42 effector protein 4 isoform X1 [Gallus gallus]
423646	15.9	13.98	15.22	11.49	12.07	10.2	SIRT1	XM_025151514.1,BGI_novel_T003972,NM_001004767.1,XM_015288089.2,XM_015288090.2	XP_015143576.1|0.0e+00|PREDICTED: NAD-dependent protein deacetylase sirtuin-1 isoform X2 [Gallus gallus]
421919	874.22	851.37	880.31	980.57	867.85	876.69	RPS7	XM_025149306.1,BGI_novel_T002462,XM_001234708.4,XM_004940515.2	EOB06483.1|6.0e-103|40S ribosomal protein S7, partial [Anas platyrhynchos]
423175	0.76	0.59	0.72	0.04	0.04	0.06	SYT13	XM_015286998.2,NM_001199643.2	NP_001186572.2|6.3e-247|synaptotagmin-13 precursor [Gallus gallus]
418074	156.28	149.84	152.38	47.11	50.06	33.53	NUAK1	XM_416310.6	XP_416310.2|0.0e+00|PREDICTED: NUAK family SNF1-like kinase 1 isoform X1 [Gallus gallus]
378902	4.17	3.5	3.89	5.7	3.07	5.65	DDTNFR23	XM_025151361.1	NP_989717.1|2.1e-133|death domain-containing tumor necrosis factor receptor superfamily member 23 precursor [Gallus gallus]
770126	20.55	23.48	23.67	69.63	68.26	57.14	LOC770126	XM_015298669.2,XM_015298668.2,XM_004948302.3	XP_004948359.2|1.8e-47|PREDICTED: uncharacterized protein LOC770126 isoform X3 [Gallus gallus]
427258	58.17	54.98	59.16	80.79	70.4	76.59	OSTF1	NM_001031426.2	NP_001026597.2|1.7e-121|osteoclast-stimulating factor 1 [Gallus gallus]
426884	4.09	4.63	4.24	4.52	4.97	3.34	RACGAP1	XM_004949732.3,XM_025145591.1,XM_025145590.1	XP_004949789.2|0.0e+00|PREDICTED: rac GTPase-activating protein 1 [Gallus gallus]
424992	0.06	0.03	0.07	0.47	0.29	0.03	GPR160	NM_001277472.1,XM_015291665.2	XP_015147151.1|1.4e-200|PREDICTED: probable G-protein coupled receptor 160 isoform X1 [Gallus gallus]
101748887	0	0	0	0	0	0.02	SRM130L2	XM_025151114.1	XP_015142381.1|0.0e+00|PREDICTED: LOW QUALITY PROTEIN: scavenger receptor cysteine-rich type 1 protein M130-like [Gallus gallus]
428315	0	0.02	0.02	0.04	0.02	0.02	CCR7	NM_001198752.1	XP_003213146.2|6.0e-219|PREDICTED: C-C chemokine receptor type 7 [Meleagris gallopavo]
423207	3.99	2.99	3.6	5.22	4.74	4.82	VPS18	NM_001199655.1	NP_001186584.1|0.0e+00|vacuolar protein sorting-associated protein 18 homolog [Gallus gallus]
BGI_novel_G000026	5.66	5.06	5.2	3.85	2.47	2.45	BGI_novel_G000026	BGI_novel_T000713
421790	7.62	7.46	6.96	4.34	3.99	4.12	ASCC3	NM_001305211.1,BGI_novel_T002382	NP_001292140.1|0.0e+00|activating signal cointegrator 1 complex subunit 3 [Gallus gallus]
423603	1.2	1.45	1.24	5.27	4.18	5.01	PHYHIPL	XM_025151505.1,NM_001199504.1,XM_015287963.2	XP_010399119.1|9.7e-203|phytanoyl-CoA hydroxylase-interacting protein-like isoform X2 [Corvus cornix cornix]
416034	7.18	6.6	7.42	5.94	6.52	5.96	ZXDC	XM_414374.6,BGI_novel_T006055	XP_414374.4|0.0e+00|PREDICTED: zinc finger protein ZXDC [Gallus gallus]
770196	0.67	0.84	0.51	0.57	0.47	0.19	NEK3	XM_015276025.2,XM_015276014.1,XM_015276008.2,XM_015276023.2	XP_015131509.1|1.7e-294|PREDICTED: serine/threonine-protein kinase Nek3 isoform X3 [Gallus gallus]
431590	0.06	0	0	0	0	0.02	HCN1	XM_429145.6	XP_429145.3|0.0e+00|PREDICTED: potassium/sodium hyperpolarization-activated cyclic nucleotide-gated channel 1 [Gallus gallus]
100858068	0.1	0	0	0	0	0	LOC100858068	XM_025143218.1	XP_015156645.1|1.5e-127|PREDICTED: IgGFc-binding protein-like, partial [Gallus gallus]
BGI_novel_G000016	0.19	0.4	0.17	1.1	0.42	1.09	BGI_novel_G000016	BGI_novel_T000523
426023	148.65	163.03	164.41	165.58	188.16	193.42	LOC426023	XM_015300337.2,XM_015300333.2,XM_015300334.2,XM_015300342.2,XM_015300346.2,XM_015300345.2,XM_015300339.2,XM_015300331.2,XM_015300344.2,XM_015300332.2,XM_015300343.2,XM_015300340.2,XM_015300336.2,XM_015300341.2,XM_015300338.2,XM_015300335.2	XP_015155821.1|3.4e-248|PREDICTED: poly(rC)-binding protein 2 isoform X5 [Gallus gallus]
424371	1.96	1.57	1.84	3.47	3.48	5.26	NOS1AP	XM_004943150.3,BGI_novel_T004706,XM_004943151.3	XP_004943208.1|7.4e-283|PREDICTED: carboxyl-terminal PDZ ligand of neuronal nitric oxide synthase protein isoform X2 [Gallus gallus]
420593	10.39	10.39	10.32	8.56	8.34	8.11	ANKMY2	NM_001030979.1	NP_001026150.1|7.9e-270|ankyrin repeat and MYND domain-containing protein 2 [Gallus gallus]
771734	10.78	12.5	10.39	14.88	16.41	18	TPPNR1L	XM_025142443.1,XM_015296443.2,XM_015296445.2,XM_015296444.2	XP_015151930.1|0.0e+00|PREDICTED: tyrosine-protein phosphatase non-receptor type substrate 1 isoform X2 [Gallus gallus]
420850	12.87	14.43	14.04	11.45	12.46	11.52	PAK1IP1	NM_001030999.1	NP_001026170.1|2.0e-212|p21-activated protein kinase-interacting protein 1-like [Gallus gallus]
418003	29.96	29.44	30.01	41.93	40.47	37.4	ST13	XM_025148552.1,NM_001030757.1	NP_001025928.1|4.3e-207|hsc70-interacting protein [Gallus gallus]
428937	0.01	0	0.01	0.01	0	0	NRG3	XM_015288041.2	XP_015143527.1|0.0e+00|PREDICTED: pro-neuregulin-3, membrane-bound isoform isoform X1 [Gallus gallus]
415392	21.31	21.12	21.07	15.03	13.21	12.72	LARP6	XM_015278974.2,XM_015278971.2,XM_015278970.2,XM_015278973.2,XM_015278972.2	XP_015728072.1|1.7e-251|PREDICTED: la-related protein 6 isoform X2 [Coturnix japonica]
422312	3.19	3.02	2.9	2.77	2.57	1.97	MTMR8	NM_001012699.1	XP_010713636.1|0.0e+00|PREDICTED: myotubularin-related protein 8 isoform X1 [Meleagris gallopavo]
421335	18.79	18.01	18.58	13.23	14.14	11.55	AIDA	NM_001277540.1	NP_001264469.1|2.4e-173|axin interactor, dorsalization-associated protein [Gallus gallus]
395561	0.04	0.09	0.09	3.95	4.22	3.47	WNT4	NM_204783.1	NP_990114.1|2.0e-208|protein Wnt-4 precursor [Gallus gallus]
396072	0.03	0	0	0.02	0.05	0.06	MYO1A	XM_015300393.2,XM_015300392.2,NM_205163.1	OPJ69946.1|0.0e+00|unconventional myosin-Ia [Patagioenas fasciata monilis]
419277	0.35	0.24	0.36	0.29	0.34	0.29	DUSP15	XM_025142402.1,XM_417451.5	XP_417451.1|1.1e-117|PREDICTED: dual specificity protein phosphatase 15 [Gallus gallus]
416285	3.69	3.82	3.65	1.53	1.93	1.6	MGAT4B	XM_015293929.2,XM_015293931.2,BGI_novel_T006297,XM_025154918.1,XM_015293930.2,XM_025154919.1	XP_015149415.1|0.0e+00|PREDICTED: alpha-1,3-mannosyl-glycoprotein 4-beta-N-acetylglucosaminyltransferase B isoform X1 [Gallus gallus]
107056280	11.9	16.27	14.42	12.73	18.29	17.02	LOC107056280	XM_015301335.2	XP_015705695.1|4.1e-281|PREDICTED: drebrin-like isoform X2 [Coturnix japonica]
420544	6.62	6.96	6.09	4.93	6.58	7	GTPBP10	XM_418645.6	XP_418645.4|8.9e-212|PREDICTED: GTP-binding protein 10 isoform X2 [Gallus gallus]
419166	0	0	0	0	0.03	0	SGK2	XM_015296777.2,XM_015296774.2,XM_015296780.2,XM_015296778.2,XM_015296775.2,XM_025142303.1,XM_015296781.1,XM_004946998.2,XM_015296779.2,XM_015296776.1	XP_004947055.1|7.1e-238|PREDICTED: serine/threonine-protein kinase Sgk2 isoform X2 [Gallus gallus]
419679	17.2	17.93	19.21	18.63	20.43	22.94	MFSD2A	XM_417826.6	XP_417826.4|2.2e-303|PREDICTED: sodium-dependent lysophosphatidylcholine symporter 1 [Gallus gallus]
100533110	19.32	20.1	19.98	15.12	13.72	17.99	AKAP2	BGI_novel_T009602,XM_025144615.1,XM_025144612.1,XM_025144613.1,BGI_novel_T009600,XM_025144614.1,XM_015280577.2,NM_001204217.2,XM_025144616.1,BGI_novel_T009601	XP_014811893.1|0.0e+00|PREDICTED: A-kinase anchor protein 2 isoform X6 [Calidris pugnax]
422828	5.02	4.14	4	4.87	5.06	3.54	BST1	NM_001200043.1,XM_015285755.2,XM_015285754.2	XP_015141240.1|3.7e-176|PREDICTED: ADP-ribosyl cyclase 2 isoform X1 [Gallus gallus]
422058	0.57	0.79	0.89	0.61	1.16	0.72	CYP39A1	XM_004935927.3,XM_004935926.3,XM_025149281.1,XM_420063.6	XP_420063.3|1.2e-276|PREDICTED: 24-hydroxycholesterol 7-alpha-hydroxylase isoform X1 [Gallus gallus]
422779	9.14	9.11	8.64	13.43	12.79	13.16	TMEM33	XM_420732.6	OPJ71064.1|1.1e-137|transmembrane protein 33 [Patagioenas fasciata monilis]
374093	21.46	23.24	21.39	22.78	23.66	22.2	CRY1	NM_204245.1	XP_015719355.1|0.0e+00|PREDICTED: cryptochrome-1 isoform X2 [Coturnix japonica]
112530525	0.18	0.09	0.14	0.14	0.1	0.24	LOC112530525	XM_025144833.1	XP_015140727.1|4.5e-16|PREDICTED: GC-rich sequence DNA-binding factor 2 [Gallus gallus]
431608	1.87	1.75	1.9	0.58	0.89	0.5	SMC5	NM_001039335.2	XP_015135804.1|0.0e+00|PREDICTED: structural maintenance of chromosomes protein 5 isoform X1 [Gallus gallus]
428067	0.38	0.22	0.25	3.41	2	4.86	TNFSF11	XM_015275777.2,NM_001083361.1	NP_001076830.1|1.0e-234|tumor necrosis factor ligand superfamily member 11 [Gallus gallus]
423499	11.55	10.31	10.86	15.42	12.91	14.57	CDCA4L	XM_025150886.1,XM_421402.6	XP_421402.3|2.7e-159|PREDICTED: SERTA domain-containing protein 2 [Gallus gallus]
418602	6.78	6.55	5.8	5.37	5.61	5.24	SMS	BGI_novel_T000755,NM_001030803.1	NP_001025974.1|2.0e-213|spermine synthase [Gallus gallus]
423482	1.83	1.73	1.95	2.4	2.16	2.15	BAG5	NM_001031211.1	NP_001026382.1|7.3e-252|BAG family molecular chaperone regulator 5 [Gallus gallus]
423623	0.44	0.36	0.29	0.21	0.34	0.26	RAP1GDS1L	XM_421507.5	XP_019473555.1|3.4e-247|PREDICTED: rap1 GTPase-GDP dissociation stimulator 1-like isoform X1 [Meleagris gallopavo]
395939	13.83	15.85	15.79	164.42	206.16	159.56	DIO3	NM_001122648.2	XP_009635182.1|6.3e-157|PREDICTED: LOW QUALITY PROTEIN: type III iodothyronine deiodinase [Egretta garzetta]
396409	72.75	69.45	69.22	112.07	95.78	106.96	PTPN2	XM_015282452.1,NM_001199387.1,XM_015282453.2	XP_015137939.1|4.0e-240|PREDICTED: tyrosine-protein phosphatase non-receptor type 2 isoform X2 [Gallus gallus]
423662	0.88	0.56	0.49	0.58	0.66	0.79	C6H10orf107	XM_015288138.2,XM_421543.5	XP_421543.4|1.2e-169|PREDICTED: uncharacterized protein C10orf107 homolog isoform X2 [Gallus gallus]
417627	13.85	12.5	12.08	4.1	3.41	4.12	PPM1E	XM_415871.6	XP_415871.5|0.0e+00|PREDICTED: protein phosphatase 1E [Gallus gallus]
421086	1.59	1.52	1.67	0.65	0.89	0.56	TAF4B	XM_025147906.1,BGI_novel_T001705,XM_025147907.1,XM_419170.6,XM_015277993.2	XP_015133479.1|0.0e+00|PREDICTED: transcription initiation factor TFIID subunit 4B isoform X1 [Gallus gallus]
421351	5.97	5.32	5.84	7.48	6.25	6.61	LYPLAL1	NM_001277567.1,XM_015283653.2,XM_015283652.2	XP_015139138.1|2.0e-128|PREDICTED: lysophospholipase-like protein 1 isoform X1 [Gallus gallus]
417780	1.81	1.53	1.22	0.94	0.96	0.72	IMMP2L	XM_025147657.1,XM_025147649.1,XM_025147659.1,XM_025147655.1,NM_001277357.1,NM_001277356.1,XM_025147656.1,XM_025147660.1	EOB06027.1|4.2e-38|Mitochondrial inner membrane protease subunit 2 [Anas platyrhynchos]
BGI_novel_G000166	0.22	0	0	0.12	0	0	BGI_novel_G000166	BGI_novel_T006923
421625	9.86	8.42	8.2	6.34	6.43	7.66	PPIL4	XM_025149067.1,XM_419663.6	XP_419663.4|9.9e-283|PREDICTED: peptidyl-prolyl cis-trans isomerase-like 4 [Gallus gallus]
107055371	10.8	10.02	10.47	17.67	17.39	22.86	RAB3A	XM_015300160.2	XP_015155646.1|2.1e-135|PREDICTED: ras-related protein Rab-3A [Gallus gallus]
415464	2.33	2	2	0.58	1.02	0.61	LMINA	XM_015292031.2,XM_015292030.2	XP_015147516.1|0.0e+00|PREDICTED: lamin-L(III)-like isoform X1 [Gallus gallus]
427696	16.89	15.47	15.27	13.72	14.7	11.89	GPN3	XM_425270.6	XP_425270.2|2.3e-161|PREDICTED: GPN-loop GTPase 3 [Gallus gallus]
418508	99.41	119.92	115.16	113.18	128.12	130.37	ATP5O	XM_416717.6	XP_416717.4|7.0e-134|PREDICTED: ATP synthase subunit O, mitochondrial [Gallus gallus]
418777	112.68	108.16	101.76	112.84	98.54	107.84	TM9SF2	XM_416972.4	XP_416972.1|0.0e+00|PREDICTED: transmembrane 9 superfamily member 2 [Gallus gallus]
107055404	0.28	0.35	0	0	0.47	0.92	SUOX	XM_015300313.2,XM_015300312.2,XM_015300311.2	XP_015155797.1|9.4e-304|PREDICTED: sulfite oxidase, mitochondrial isoform X1 [Gallus gallus]
770888	33.26	32.68	34.58	45.74	42.57	46.62	GAREM2	XM_001234206.5,BGI_novel_T002503	XP_001234207.4|0.0e+00|PREDICTED: GRB2-associated and regulator of MAPK protein-like [Gallus gallus]
423689	17.44	17.78	15.69	15.39	13.09	14.83	SLC25A16	XM_421570.6	XP_421570.2|2.0e-184|PREDICTED: graves disease carrier protein [Gallus gallus]
423169	2.77	2.9	2.45	2.8	3.33	2.33	ALKBH3	NM_001282377.1,BGI_novel_T003526	NP_001269306.1|1.1e-168|alpha-ketoglutarate-dependent dioxygenase alkB homolog 3 [Gallus gallus]
BGI_novel_G000063	1.24	1.66	2.26	1.76	1.69	1.33	BGI_novel_G000063	BGI_novel_T002017
418170	10.86	8.62	10.1	11.57	10.36	11	AKR1B10L3	XM_015286241.2	XP_015141727.1|2.3e-183|PREDICTED: aldose reductase-like [Gallus gallus]
112532056	0.07	0.13	0	0.18	0.21	0.2	LOC112532056	XM_025148832.1	XP_020308838.1|4.0e-12|basic proline-rich protein-like [Oncorhynchus kisutch]
418406	9.97	8.47	9.27	8.52	6.54	8.58	CBLB	XM_416621.6,XM_004938278.3	XP_004938335.1|0.0e+00|PREDICTED: E3 ubiquitin-protein ligase CBL-B isoform X2 [Gallus gallus]
417715	24.35	22.43	23.37	18.47	18.76	15.83	SLC26A5	NM_001079477.1,BGI_novel_T000090,BGI_novel_T000091,BGI_novel_T000092	XP_003201941.2|0.0e+00|PREDICTED: prestin [Meleagris gallopavo]
422323	0.01	0.01	0.01	0.03	0.03	0.02	WASF3L	XM_015278585.2,XM_015278586.2	XP_015134072.1|1.2e-287|PREDICTED: wiskott-Aldrich syndrome protein family member 3-like isoform X2 [Gallus gallus]
423284	32.24	34.32	32.68	21.22	23.61	21.89	SRP14	NM_001006478.2	XP_021259506.1|1.0e-61|signal recognition particle 14 kDa protein isoform X1 [Numida meleagris]
107051217	3.17	4.81	4.88	23.03	25.81	25.72	LOC107051217	XM_025146201.1,XM_025146202.1,XM_025146203.1	EYC08446.1|6.6e-20|hypothetical protein Y032_0066g3770 [Ancylostoma ceylanicum]
100859013	3.13	2.68	2.57	2.63	2.13	2.64	MMAB	BGI_novel_T006798,BGI_novel_T006797,XM_025155672.1	XP_015733536.1|4.1e-96|PREDICTED: cob(I)yrinic acid a,c-diamide adenosyltransferase, mitochondrial isoform X1 [Coturnix japonica]
395142	138.95	136.38	140.01	110.46	117.71	126.91	ITGB5	NM_204483.1	NP_989814.1|0.0e+00|integrin beta-5 precursor [Gallus gallus]
107056276	0.48	0.64	0.55	0.61	1.15	0.66	C4H2orf81	XM_015301326.2	XP_015156812.1|1.7e-268|PREDICTED: uncharacterized protein C2orf81 homolog [Gallus gallus]
769554	0.02	0.02	0.02	0	0	0	SLC2A11L2	XM_001232845.4	XP_010161248.1|9.6e-255|PREDICTED: solute carrier family 2, facilitated glucose transporter member 11-like [Antrostomus carolinensis]
396509	37.95	40.67	39.64	50.12	51.87	50.91	SSRP1	XM_015286774.2,XM_015286771.2,XM_015286773.2,NM_001005796.2,XM_015286772.2	XP_015142257.1|0.0e+00|PREDICTED: FACT complex subunit SSRP1 isoform X1 [Gallus gallus]
418888	10.54	11	10.94	9.17	9.22	8.4	COG6	XM_417082.6	XP_417082.2|0.0e+00|PREDICTED: conserved oligomeric Golgi complex subunit 6 [Gallus gallus]
414745	62.73	57.83	55.9	129.09	122.63	118.64	CDH2	NM_001001615.1,XM_025147080.1,BGI_novel_T001706	XP_005517260.1|0.0e+00|PREDICTED: cadherin-2 [Pseudopodoces humilis]
424685	19.89	18.49	19.07	12.66	13.38	11.06	USP1	XM_015291024.2,BGI_novel_T005009,NM_001031290.1	NP_001026461.1|0.0e+00|ubiquitin carboxyl-terminal hydrolase 1 [Gallus gallus]
422104	1.39	1.77	1.85	1.47	2.09	2.32	EME1	XM_025141851.1,XM_003642357.3,XM_004946332.2,XM_015295521.1,XM_003642358.3	XP_003642406.1|0.0e+00|PREDICTED: crossover junction endonuclease EME1 isoform X4 [Gallus gallus]
422595	2.66	2.5	2.34	2.02	1.77	1.6	LIN54	XM_003641173.4,XM_420554.6,XM_025149985.1,XM_004941117.3	XP_004941174.1|0.0e+00|PREDICTED: protein lin-54 homolog isoform X1 [Gallus gallus]
416085	3.51	2.76	3.34	4.78	3.57	3.44	KBTBD8	XM_004944672.3,XM_414420.6	XP_414420.4|0.0e+00|PREDICTED: kelch repeat and BTB domain-containing protein 8 isoform X1 [Gallus gallus]
112531918	1.93	1.61	2.26	2.31	2	1.97	CYHR1	XM_025148242.1	XP_005230444.2|1.1e-41|PREDICTED: cysteine and histidine-rich protein 1 isoform X1 [Falco peregrinus]
769787	21.72	22.29	22.62	19.08	19.73	20.79	HSD17B12	XM_025151407.1,XM_015287198.2,XM_025151406.1	XP_015142684.1|1.1e-224|PREDICTED: very-long-chain 3-oxoacyl-CoA reductase [Gallus gallus]
396221	1938.18	1991.99	1931.2	2701.78	2213.36	2729.46	LDHA	XM_015286580.2,NM_205284.1	XP_010083735.1|3.7e-184|PREDICTED: L-lactate dehydrogenase A chain isoform X1 [Pterocles gutturalis]
419524	0.66	0.83	0.98	0.51	0.59	0.4	CDCA2	XM_015297327.1,XM_004947556.3,XM_417676.6,XM_015297324.2,XM_015297325.2,XM_015297323.2	XP_417676.3|0.0e+00|PREDICTED: cell division cycle-associated protein 2 [Gallus gallus]
422124	9.27	8.02	8.15	8.84	9.09	9.81	TMEM94	XM_025141788.1,XM_025141792.1,XM_025141791.1,XM_025141789.1,XM_420127.6,XM_025141790.1,BGI_novel_T007486,BGI_novel_T007485,XM_025141793.1,XM_015295446.2,XM_015295445.2	XP_015150931.1|0.0e+00|PREDICTED: uncharacterized protein KIAA0195 homolog isoform X1 [Gallus gallus]
771833	0.12	0.03	0	0.03	0.03	0.02	FAM194A	XM_015291842.2,BGI_novel_T005387,XM_015291843.2	XP_015147328.1|1.1e-292|PREDICTED: glutamate-rich protein 6 [Gallus gallus]
422900	7.88	6.54	7.61	5.75	6.32	5.02	TMEM129	NM_001031168.1	NP_001026339.1|1.4e-214|transmembrane protein 129 precursor [Gallus gallus]
424048	0.1	0.07	0.04	0.04	0.04	0.04	DNAH7	XM_003641574.4	XP_021255787.1|0.0e+00|dynein heavy chain 7, axonemal isoform X2 [Numida meleagris]
428622	5.35	4.85	4.97	3.79	3.62	3.38	REV3L	BGI_novel_T002365,XM_015284579.2	XP_015140065.1|0.0e+00|PREDICTED: DNA polymerase zeta catalytic subunit isoform X2 [Gallus gallus]
415888	18.94	20.65	20.05	19.84	27.06	22.54	RRP9	XM_015292737.2	XP_015148223.1|2.0e-280|PREDICTED: U3 small nucleolar RNA-interacting protein 2 [Gallus gallus]
100857311	0	0	0	0	0.22	0.27	PRR15L	XM_015299489.2	XP_015154975.1|3.6e-49|PREDICTED: proline-rich protein 15-like protein [Gallus gallus]
421663	0.2	0.25	0.12	0.2	0.17	0.09	RSPH3	XM_419702.6,XM_004935676.3	XP_419702.1|2.2e-205|PREDICTED: radial spoke head protein 3 homolog isoform X1 [Gallus gallus]
424949	13.67	20.34	14.38	19.99	18.87	16.16	DVL3	XM_015291562.2,XM_004943394.3,XM_015291567.2,XM_015291565.1,XM_015291566.2,XM_015291563.2	XP_015147049.1|0.0e+00|PREDICTED: segment polarity protein dishevelled homolog DVL-3 isoform X2 [Gallus gallus]
101752124	0.35	0.32	0.42	0.72	0.73	0.91	MUC4	BGI_novel_T005265,XM_015291448.2,XM_015291449.2,XM_015291450.2,XM_025153622.1	XP_015146934.1|0.0e+00|PREDICTED: mucin-4 isoform X1 [Gallus gallus]
429152	0	0	0	0.08	0.02	0.06	CYP2AB5	NM_001329497.1	XP_003209210.1|4.9e-281|PREDICTED: cytochrome P450 2J2-like isoform X2 [Meleagris gallopavo]
396130	33.38	35.76	32.3	39.13	42.52	42.74	SLC2A1	NM_205209.1	XP_007493024.1|2.2e-252|PREDICTED: solute carrier family 2, facilitated glucose transporter member 1 [Monodelphis domestica]
419625	28.8	29.66	29.34	29.94	30.43	28.81	TRAPPC3	NM_001008451.1,BGI_novel_T008332	NP_001008451.1|8.0e-97|trafficking protein particle complex subunit 3 [Gallus gallus]
100857640	3.84	6.07	5.8	8.96	9.91	8.87	SUV39H1	BGI_novel_T009856,XM_025145788.1	XP_015706153.1|1.4e-162|PREDICTED: wiskott-Aldrich syndrome protein [Coturnix japonica]
418057	1.11	0.88	1.2	0.48	0.95	0.44	RASD2	XM_416293.6	OXB70628.1|1.2e-149|hypothetical protein H355_015737 [Colinus virginianus]
396035	0.98	1.09	0.84	0.79	0.66	0.82	CTNNA2	XM_015285873.2,XM_025149523.1,XM_025149521.1,BGI_novel_T003201,BGI_novel_T003200,BGI_novel_T003203,XM_025149520.1,NM_205136.1,BGI_novel_T003202,BGI_novel_T003205,BGI_novel_T003204,XM_025149524.1,XM_025149522.1	XP_005144665.1|1.3e-309|PREDICTED: catenin alpha-2 isoform X3 [Melopsittacus undulatus]
374026	49.69	57.97	53.02	61.95	64.86	66.32	ARNT	BGI_novel_T008587,XM_015279995.2,XM_015279990.2,BGI_novel_T008585,XM_015279992.2,XM_015279998.2,XM_015279996.2,BGI_novel_T008586,BGI_novel_T008584,XM_015279988.2,BGI_novel_T008592,XM_015280000.2,BGI_novel_T008591,BGI_novel_T008583,BGI_novel_T008590,XM_025143391.1,NM_204200.1,BGI_novel_T008582,XM_015279999.2,BGI_novel_T008581,XM_015279989.2,BGI_novel_T008589,XM_015279987.2,XM_025143392.1,XM_015279…	XP_015135479.1|0.0e+00|PREDICTED: aryl hydrocarbon receptor nuclear translocator isoform X7 [Gallus gallus]
100857742	0.75	0.88	0.73	0.52	0.67	0.5	MCM9	XM_015284462.2,NM_001305089.1	NP_001292018.1|0.0e+00|DNA helicase MCM9 [Gallus gallus]
427237	102.94	97.22	100.13	55.97	54.01	48.58	PLIN2	NM_001031420.1,XM_015280093.2,BGI_novel_T009450,XM_015280094.2,BGI_novel_T009449,XM_025144710.1,XM_015280095.2,XM_025144711.1	XP_015135580.1|3.5e-243|PREDICTED: perilipin-2 isoform X2 [Gallus gallus]
100857561	0.82	0.74	0.79	0.54	0.8	0.56	GPR63	XM_003641015.4,XM_015284676.2	XP_003641063.1|2.0e-238|PREDICTED: probable G-protein coupled receptor 63 [Gallus gallus]
395520	57.24	60.65	59.17	61.16	63.51	62.17	C5H11orf58	NM_204758.1,XM_015286530.2	XP_015142016.1|1.8e-92|PREDICTED: small acidic protein isoform X1 [Gallus gallus]
416584	8.18	9.44	8.55	9.93	8.73	10.24	NSMCE1	XM_414884.6	XP_414884.1|1.1e-145|PREDICTED: non-structural maintenance of chromosomes element 1 homolog [Gallus gallus]
420225	1.22	1.16	1.18	0.02	0	0.09	CDH17	XM_015282915.2,NM_001199495.1	NP_001186424.1|0.0e+00|cadherin-17 precursor [Gallus gallus]
417434	9.9	9.83	10.1	8.87	9.29	9.32	GNA13	XM_415686.6	KQK83774.1|6.3e-218|guanine nucleotide-binding protein subunit alpha-13 [Amazona aestiva]
423296	3.49	2.91	3.47	3.22	2.65	2.61	AQR	BGI_novel_T003696,BGI_novel_T003698,XM_025150924.1,XM_015287610.2,XM_003641358.4,BGI_novel_T003697,XM_015287612.2,XM_015287611.2	XP_003641406.1|0.0e+00|PREDICTED: zinc finger protein 770 isoform X1 [Gallus gallus]
427451	0	0	0.02	0	0	0	RASEF	XM_004949182.3,XM_003643027.4	XP_003643075.3|0.0e+00|PREDICTED: ras and EF-hand domain-containing protein isoform X1 [Gallus gallus]
417027	14.43	13.45	14.1	7.68	7.17	7.09	MED13L	XM_015294868.2,XM_025155512.1	XP_015150354.1|0.0e+00|PREDICTED: mediator of RNA polymerase II transcription subunit 13-like isoform X1 [Gallus gallus]
107055190	0.29	0.06	0.15	0.28	0.29	0.14	LOC107055190	XM_025143933.1	XP_003722449.1|2.8e-12|proteophosphoglycan 5 [Leishmania major strain Friedlin]
418780	4.1	3.83	3.91	3.64	2.98	2.9	STK24	XM_025150154.1,BGI_novel_T000890,XM_015274308.1,XM_025150144.1,NM_001030817.1,XM_025150145.1,XM_025150155.1,XM_025150149.1,BGI_novel_T000889	XP_015129794.1|8.8e-194|PREDICTED: serine/threonine-protein kinase 24 isoform X1 [Gallus gallus]
421306	147.03	140.12	145.55	224.66	211.64	223.54	EHD3	NM_001031040.1	OXB59833.1|1.6e-309|hypothetical protein ASZ78_014481 [Callipepla squamata]
416291	61	55.61	56.45	36.91	36.63	32.79	ADAMTS2	XM_414611.6	XP_414611.5|0.0e+00|PREDICTED: A disintegrin and metalloproteinase with thrombospondin motifs 2 [Gallus gallus]
426937	67.97	72.09	71.26	86.49	91.55	92.61	PSMA5	NM_001031407.1	NP_001026578.1|2.0e-130|proteasome subunit alpha type-5 [Gallus gallus]
422642	8.83	8.63	8.3	6.75	6.75	6.24	SDAD1	XM_420597.6	XP_420597.2|0.0e+00|PREDICTED: protein SDA1 homolog [Gallus gallus]
112530337	113.05	147.42	144.57	124.26	150.39	173.47	LOC112530337	XM_025143935.1	XP_006032044.1|3.3e-36|PREDICTED: proteolipid protein 2 [Alligator sinensis]
395899	0	0.03	0	0	0	0	PRPH2	NM_205038.1	XP_015712843.1|1.0e-205|PREDICTED: peripherin-2 [Coturnix japonica]
373991	10.35	9.06	9.33	4.86	4.36	4.12	CLOCK	NM_204174.3,NM_001289834.1,BGI_novel_T003068,XM_015285393.2,XM_015285396.2,XM_015285398.2,XM_015285400.2,BGI_novel_T003069,XM_015285399.2,XM_025149457.1,XM_015285394.2,XM_015285392.2	XP_015140878.1|0.0e+00|PREDICTED: circadian locomoter output cycles protein kaput isoform X1 [Gallus gallus]
426047	17.04	17.56	18.29	15.58	14.94	16.27	SAFB	XM_015299723.2,XM_015299724.2,XM_423726.6,BGI_novel_T009038,BGI_novel_T009037	XP_423726.3|0.0e+00|PREDICTED: scaffold attachment factor B1 isoform X1 [Gallus gallus]
424438	30.15	28	27.74	15.2	16.5	13.72	RABGAP1L	XM_004943266.3,NM_001012923.1,XM_015290301.2,BGI_novel_T004776,XM_025152821.1,XM_015290302.2,XM_015290305.2,XM_015290300.2,XM_015290304.2	OPJ76815.1|3.5e-209|rab GTPase-activating protein 1-like isoform B [Patagioenas fasciata monilis]
431565	0.13	0.17	0.15	0.14	0.23	0.18	MBLAC2	NM_001031608.1	NP_001026779.1|9.4e-160|metallo-beta-lactamase domain-containing protein 2 [Gallus gallus]
424165	7.94	8.01	7.54	7.09	6.77	6.09	BBS5	NM_001252031.1,XM_025152193.1,XM_025152192.1	NP_001238960.1|1.4e-180|Bardet-Biedl syndrome 5 protein [Gallus gallus]
419458	1.81	2.49	2.23	5.69	8.72	10.48	FBLIM1	BGI_novel_T008036,XM_025142662.1,XM_025142661.1,XM_025142664.1,XM_015297176.2,XM_025142665.1,XM_025142663.1,XM_015297180.2,BGI_novel_T008034,BGI_novel_T008035	XP_015152666.1|1.3e-141|PREDICTED: filamin-binding LIM protein 1 isoform X2 [Gallus gallus]
420588	0.09	0.14	0.13	0.01	0.01	0	SCIN	BGI_novel_T001338,NM_001244593.1	XP_015709121.1|0.0e+00|PREDICTED: adseverin [Coturnix japonica]
427908	2.8	1.95	2.31	4.94	5.42	3.89	C1QTNF6	XM_004937751.3,XM_004937750.3,BGI_novel_T000306,XM_425481.5	XP_006637666.1|4.1e-16|PREDICTED: otolin-1 [Lepisosteus oculatus]
107057280	2.02	1.56	1.14	1.83	3.01	2.23	LOC107057280	XM_025146564.1,BGI_novel_T010115,XM_025146565.1,XM_025146566.1,XM_025146563.1	XP_014802139.1|1.1e-06|PREDICTED: peregrin-like [Calidris pugnax]
420887	5.49	5.34	5.49	7.75	7.69	8.28	DUSP22	XM_025147676.1	XP_015709981.1|3.1e-114|PREDICTED: dual specificity protein phosphatase 22 isoform X2 [Coturnix japonica]
420735	22.1	25.56	19.99	18.27	14.5	19.4	ELMO1	XM_015281544.2,BGI_novel_T001434,XM_015281537.2,XM_015281540.2,XM_015281543.2,XM_015281546.2,XM_015281542.2,XM_015281536.2,XM_015281545.2,XM_015281538.2,XM_025147231.1,BGI_novel_T001435,XM_015281541.2,NM_001030994.1,XM_015281539.2	EMC79753.1|0.0e+00|Engulfment and cell motility protein 1, partial [Columba livia]
418288	5.17	5.37	5.16	8.99	9.81	7.91	GPR162	XM_015293857.2	XP_015149343.1|0.0e+00|PREDICTED: probable G-protein coupled receptor 162 [Gallus gallus]
428277	0.18	0.13	0.09	0.15	0.14	0.15	PTHRL	XM_425837.6	XP_425837.4|0.0e+00|PREDICTED: parathyroid hormone/parathyroid hormone-related peptide receptor-like [Gallus gallus]
770448	14.47	13.98	13.84	15.25	15.71	14.08	DESI1	XM_001233782.5	XP_001233783.1|2.2e-93|PREDICTED: desumoylating isopeptidase 1 [Gallus gallus]
425505	5.05	5.65	5.46	5	6.95	5.83	PAQR7	NM_001163651.1,XM_015297683.2,XM_015297682.2,XM_015297686.2,XM_015297684.2	NP_001157123.1|5.8e-203|membrane progestin receptor alpha [Gallus gallus]
428632	0	0.02	0	0	0	0.03	GABRR1	XM_015284703.2,XM_426190.5	XP_426190.2|1.0e-281|PREDICTED: gamma-aminobutyric acid receptor subunit rho-1 isoform X2 [Gallus gallus]
427605	0.62	0.56	0.75	0.1	0.16	0.07	PSD2	XM_003642040.4,BGI_novel_T006163,XM_004944743.3	XP_004944800.1|0.0e+00|PREDICTED: PH and SEC7 domain-containing protein 2 isoform X2 [Gallus gallus]
769534	5.83	6.86	6.94	5.29	5.98	5.23	WDR92	NM_001079744.1,XM_015278087.2	XP_015133573.1|2.5e-208|PREDICTED: WD repeat-containing protein 92 isoform X1 [Gallus gallus]
424768	0	0	0.02	0	0	0	CLDN15	XM_004936975.3,XM_422589.4	XP_422589.2|1.3e-124|PREDICTED: claudin-19 isoform X1 [Gallus gallus]
107049063	17.71	18.29	21.33	21.92	22.84	21.95	POLR2J	XM_015296005.2	EPY83934.1|9.1e-60|ras GTPase-activating protein 4 isoform 1 [Camelus ferus]
378915	101.22	115.17	109.75	114.8	127.63	128.45	PSMB7	NM_204397.1	NP_989728.1|4.0e-154|proteasome subunit beta type-7 [Gallus gallus]
416565	5.32	5.49	6.43	6.37	5.86	4.43	LCMT1	NM_001006167.2	NP_001006167.2|1.8e-188|leucine carboxyl methyltransferase 1 [Gallus gallus]
374122	17.21	21.18	17.9	22.5	23.16	23.45	NDUFS4	XM_424788.5,XM_015277565.1	XP_015133051.1|1.1e-168|PREDICTED: NADH dehydrogenase [ubiquinone] iron-sulfur protein 4, mitochondrial isoform X1 [Gallus gallus]
417883	0	0	0	0	0	0.05	NTS	XM_025148143.1,XM_025148145.1,NM_001277360.1	XP_021241005.1|1.3e-87|neurotensin/neuromedin N isoform X1 [Numida meleagris]
419267	4.97	6.93	5.78	10.13	12.84	11.11	SIRPA	NM_001037831.3,XM_015296465.2	XP_015151950.1|7.0e-216|PREDICTED: signal-regulatory protein alpha [Gallus gallus]
420001	1144.7	1285.41	1285.99	1279.93	1454.72	1435.12	RPL23	NM_001321599.1	XP_008011089.1|2.4e-73|PREDICTED: 60S ribosomal protein L23 [Chlorocebus sabaeus]
112531021	0.17	0.05	0	0.25	0.15	0.05	LOC112531021	BGI_novel_T009924,XM_025145866.1,BGI_novel_T009938	XP_015129445.1|8.5e-177|PREDICTED: zinc finger protein 420-like isoform X3 [Gallus gallus]
424138	25.1	28.41	26.51	23.33	27.49	23.23	MTX2	XM_015289585.2,XM_421989.5	XP_421989.1|5.5e-156|PREDICTED: metaxin-2 isoform X1 [Gallus gallus]
107049647	0.2	0.26	0.6	0.75	0.45	0.66	LOC107049647	XM_025145917.1,XM_025145918.1,BGI_novel_T009988,XM_025145916.1,XM_025145914.1,BGI_novel_T009987,XM_025145913.1,BGI_novel_T009986,BGI_novel_T009985,BGI_novel_T009989,BGI_novel_T009990,XM_025145915.1	XP_014117959.1|3.0e-121|PREDICTED: myosin heavy chain, embryonic smooth muscle isoform-like [Pseudopodoces humilis]
415425	5.93	5.22	5.32	7.35	5.82	5.25	AP4E1	XM_025153890.1,BGI_novel_T005499,XM_025153889.1,XM_025153892.1,XM_025153888.1,BGI_novel_T005500,BGI_novel_T005497,BGI_novel_T005501,XM_025153886.1,XM_025153891.1,XM_025153883.1,XM_025153894.1,XM_025153893.1,XM_025153887.1,BGI_novel_T005498,XM_025153884.1,XM_025153885.1	XP_015147419.1|0.0e+00|PREDICTED: AP-4 complex subunit epsilon-1 [Gallus gallus]
427003	6.54	6.47	5.75	6.93	9.37	8.72	LYRM1	XM_015294807.2,XM_025155119.1,XM_015294809.2,XM_015294805.2,BGI_novel_T006642,XM_015294810.2,XM_015294813.2,BGI_novel_T006641,XM_015294806.2,XM_015294812.2,XM_015294814.2,XM_025155118.1,XM_015294811.2,NM_001162376.2,BGI_novel_T006640	NP_001155848.1|1.5e-63|LYR motif-containing protein 1 [Gallus gallus]
416344	55.21	59.78	57.66	46.36	50.58	47.93	YIPF5	NM_001198637.1	NP_001185566.1|3.3e-144|protein YIPF5 [Gallus gallus]
770845	0.12	0.07	0.08	0.07	0.04	0.07	NELL1	XM_015286243.1,XM_015286242.1,XM_015286236.2,XM_015286235.1,XM_001234166.5,XM_015286239.1,XM_015286237.1,XM_015286238.1,XM_015286240.1	XP_015141726.1|0.0e+00|PREDICTED: protein kinase C-binding protein NELL1 isoform X7 [Gallus gallus]
420624	29.92	31.46	29.43	37.15	38.07	43.54	CYCS	XM_015281452.2,NM_001079478.1,XM_015281451.2,XM_015281453.2	OXB55770.1|1.4e-55|hypothetical protein ASZ78_016342 [Callipepla squamata]
771897	34.6	40.31	39.64	33.3	32.82	35.7	ABR	XM_015295831.2,XM_015295832.2,XM_004946646.3,XM_015295834.2,BGI_novel_T007620	XP_009632272.1|0.0e+00|PREDICTED: active breakpoint cluster region-related protein isoform X1 [Egretta garzetta]
420783	14.88	14.62	13.72	12.11	10.67	11.25	CUL1	XM_015275907.2,XM_418878.6	NP_036172.1|0.0e+00|cullin-1 [Mus musculus]
416057	35.99	43.88	37.36	27.87	34.55	31.02	QARS	NM_001012782.1,BGI_novel_T006082	XP_021265666.1|0.0e+00|glutamine--tRNA ligase isoform X1 [Numida meleagris]
BGI_novel_G000259	0.31	0.4	0.72	1.16	1.44	1.41	BGI_novel_G000259	BGI_novel_T009763
417632	19.31	19.43	19.18	18.85	17.94	16.04	YPEL2	XM_015295781.2,XM_025141964.1,XM_025141966.1,NM_001007847.1,XM_015295785.2,BGI_novel_T007660,XM_015295784.2,XM_025141963.1,XM_025141965.1,XM_015295780.1	OPJ78504.1|2.1e-102|protein yippee-like 2 [Patagioenas fasciata monilis]
418144	1.63	1.98	1.83	1.77	1.95	1.67	DDX11	XM_025141450.1,BGI_novel_T000362,XM_416375.6,BGI_novel_T000361,BGI_novel_T000364,XM_025141444.1,BGI_novel_T000363,BGI_novel_T000365,XM_025141447.1	XP_416375.4|0.0e+00|PREDICTED: probable ATP-dependent RNA helicase DDX11 [Gallus gallus]
374255	36.37	43.64	43.94	38.09	42.18	45	MRPL23	BGI_novel_T003450,NM_001199385.1	NP_001186314.1|4.7e-85|39S ribosomal protein L23, mitochondrial [Gallus gallus]
112533251	0.3	0.37	0.38	0.24	0.23	0.17	LOC112533251	XM_025154236.1,XM_025154238.1,XM_025154232.1,XM_025154234.1,XM_025154233.1,XM_025154239.1,XM_025154237.1,XM_025154235.1
107049106	1.68	1.39	1.81	1.17	1	0.64	LOC107049106	XM_015273372.2	XP_015128574.1|3.3e-129|PREDICTED: uncharacterized protein LOC100857372 [Gallus gallus]
422530	63.13	56.73	59.24	79.58	72.44	74.93	PAPSS1	XM_420493.6	XP_004594328.1|0.0e+00|PREDICTED: bifunctional 3'-phosphoadenosine 5'-phosphosulfate synthase 1 [Ochotona princeps]
415988	0.3	0.41	0.26	5.04	3.82	4.86	SUSD3	XM_414330.6	XP_414330.1|1.6e-158|PREDICTED: sushi domain-containing protein 3 [Gallus gallus]
428270	0.16	0.21	0.19	0.02	0	0	SYT6	XM_425830.6	XP_425830.4|2.7e-306|PREDICTED: synaptotagmin-6 [Gallus gallus]
428575	20.85	23.34	21.78	25.89	32.23	28.81	SLC35B2	XM_015283784.2,XM_015283783.2,XM_015283782.2,XM_015283781.2	XP_015139267.1|0.0e+00|PREDICTED: adenosine 3'-phospho 5'-phosphosulfate transporter 1 isoform X1 [Gallus gallus]
427316	4.26	3.55	3.92	2.97	3.29	2.68	FAM151BL	XM_004949466.3,XM_004949467.3,XM_015280668.2,XM_025144956.1,XM_424895.6	XP_424895.3|2.0e-126|PREDICTED: protein FAM151B-like isoform X4 [Gallus gallus]
112530672	3.91	4	3.04	3.39	4.52	3.2	LOC112530672	XM_025145078.1,BGI_novel_T009426,XM_025145092.1,XM_025145091.1,XM_025145089.1,XM_025145090.1,XM_025145079.1,XM_025145080.1,XM_025145084.1,XM_025145093.1,XM_025145083.1,XM_025145085.1,XM_025145088.1,XM_025145086.1,XM_025145082.1,XM_025145081.1,XM_025145077.1	XP_015135627.1|1.4e-10|PREDICTED: CD276 antigen homolog isoform X2 [Gallus gallus]
427270	0	0	0	0	0.11	0	TPPP2	XM_424853.4	XP_424853.1|5.4e-111|PREDICTED: tubulin polymerization-promoting protein family member 2 [Gallus gallus]
770994	0.36	0.17	0.2	0.35	0.46	0.49	HEXDCL	XM_025155233.1,XM_025155239.1,BGI_novel_T006472,XM_025155235.1,XM_015294465.2,XM_025155238.1,XM_025155237.1,XM_025155236.1,BGI_novel_T006473,XM_015294464.2,XM_025155234.1,XM_015294459.2	XP_021266737.1|0.0e+00|hexosaminidase D-like isoform X1 [Numida meleagris]
424024	7.21	6.92	7.07	3.46	3.66	3.81	AGAP1	XM_015289260.2,XM_004942493.3,XM_015289261.2,XM_015289263.2,XM_421880.6,XM_015289264.2,BGI_novel_T004348,XM_015289265.2,BGI_novel_T004349,XM_015289268.2,XM_015289267.2	XP_015144753.1|0.0e+00|PREDICTED: arf-GAP with GTPase, ANK repeat and PH domain-containing protein 1 isoform X7 [Gallus gallus]
771057	0	0	0.03	0	0	0.03	RASAL1	XM_025155571.1,XM_025155572.1,XM_025155570.1,XM_015294885.2	XP_015150371.1|0.0e+00|PREDICTED: rasGAP-activating-like protein 1 [Gallus gallus]
421264	3.97	4.5	4.11	4.22	3.64	3.25	APLF	XM_419335.6,NM_001287175.1	NP_001274104.1|7.3e-309|aprataxin and PNK-like factor [Gallus gallus]
421226	3.06	2.76	3.23	2.5	2.32	1.96	BUB1	NM_001012870.1	NP_001012888.1|0.0e+00|mitotic checkpoint serine/threonine-protein kinase BUB1 [Gallus gallus]
770710	0.02	0.02	0.01	0.02	0.01	0	GABRD	XM_001234040.4,XM_004947393.3,XM_015297107.2	XP_001234041.2|3.1e-246|PREDICTED: gamma-aminobutyric acid receptor subunit delta isoform X1 [Gallus gallus]
112533517	0.28	0.19	0.29	0.3	0	0	LOC112533517	XM_025155689.1	XP_015150403.1|6.9e-40|PREDICTED: coiled-coil domain-containing protein 157 [Gallus gallus]
422188	7.97	9.01	9.45	5.82	6.63	5.53	GLA	XM_420183.6	XP_420183.2|1.6e-248|PREDICTED: alpha-galactosidase A [Gallus gallus]
426419	0.48	0.54	0.34	0.46	0.89	0.7	UNC5A	XM_015293878.2	XP_015731716.1|0.0e+00|PREDICTED: netrin receptor UNC5A isoform X1 [Coturnix japonica]
420706	0	0	0.03	0.08	0.13	0.05	TGM4	XM_025147222.1,NM_001006368.1	NP_001006368.1|0.0e+00|protein-glutamine gamma-glutamyltransferase 4 [Gallus gallus]
420860	47.81	45.63	46.34	61.37	61.84	59.33	TMEM14CL	NM_001256499.1	NP_001243428.1|4.4e-52|transmembrane protein 14C-like [Gallus gallus]
771016	0.04	0.04	0.07	0	0.02	0.02	GPR52	XM_025153192.1	XP_004943322.1|7.6e-214|PREDICTED: probable G-protein coupled receptor 52 [Gallus gallus]
395166	5.43	5.01	5.34	9.45	9.51	7.46	FAT4	XM_015276389.2	XP_015131875.1|0.0e+00|PREDICTED: protocadherin Fat 4 [Gallus gallus]
416239	12.36	11.71	12.22	12.52	12.19	11.18	RNF145	XM_001233172.5,XM_015293897.2,XM_015293896.2	XP_001233173.1|0.0e+00|PREDICTED: RING finger protein 145 isoform X1 [Gallus gallus]
415811	34.41	33.31	34.39	41.34	34.57	35.22	MPHOSPH6	NM_001277139.1	NP_001264068.1|3.7e-87|M-phase phosphoprotein 6 [Gallus gallus]
428394	0.08	0.21	0.22	0.18	0.41	0.49	LRRC61	XM_004939067.3,XM_015281189.2,XM_004939066.2	XP_004939124.2|1.1e-151|PREDICTED: leucine-rich repeat-containing protein 61 isoform X1 [Gallus gallus]
421169	52.61	59.22	52.61	27.8	34.28	24.05	TUBA3E	NM_001305140.1	NP_001292069.1|6.6e-266|tubulin alpha-8 chain [Gallus gallus]
428401	1	0.66	0.87	0.35	0.44	0.38	ALS2CL	XM_004939096.3,XM_015281135.2,XM_004939095.3,XM_004939094.3,XM_015281134.2,XM_015281136.2	XP_015708452.1|0.0e+00|PREDICTED: ALS2 C-terminal-like protein isoform X1 [Coturnix japonica]
417753	11.58	14	13.56	13.14	14.8	16.89	NDUFA5	NM_001097637.1	NP_001091106.1|9.1e-60|NADH dehydrogenase [ubiquinone] 1 alpha subcomplex subunit 5 [Gallus gallus]
417911	15	14.86	13.93	10.44	10.1	10.6	VEZT	BGI_novel_T000228,XM_025154803.1,XM_416152.6,BGI_novel_T000226,XM_025154813.1,XM_004937637.3,XM_015283996.2,BGI_novel_T000225,XM_025154818.1,XM_025154806.1,XM_025154827.1,XM_025154819.1,BGI_novel_T000227,XM_025154821.1,XM_025154801.1,BGI_novel_T000229,XM_025154823.1	XP_015139482.1|0.0e+00|PREDICTED: vezatin isoform X1 [Gallus gallus]
422293	43.58	40.08	45.13	23.7	20.37	21.58	VSIG10L	BGI_novel_T002664,BGI_novel_T002665,XM_004940743.3,XM_420272.6	XP_420272.3|1.8e-249|PREDICTED: uncharacterized protein LOC422293 isoform X1 [Gallus gallus]
429060	19.25	18.25	19.03	19.79	18.6	18.61	MTA1	XM_015290320.2,XM_015290319.2,XM_015290321.2,XM_015290322.2,NM_001012953.1,XM_015290318.2	XP_015145804.1|0.0e+00|PREDICTED: metastasis-associated protein MTA1 isoform X1 [Gallus gallus]
422985	12.54	12.52	12.04	15.26	15.2	14.86	BET1L	NM_001031173.2	NP_001026344.2|1.2e-53|BET1-like protein [Gallus gallus]
422486	4.62	3.54	4.63	3.45	2.57	2.89	SCLT1	XM_025150396.1,XM_420451.6,XM_025150397.1,BGI_novel_T002826,XM_015276637.2	XP_420451.3|0.0e+00|PREDICTED: sodium channel and clathrin linker 1 [Gallus gallus]
417427	9.57	8.4	9.31	8.24	6.48	7.71	HELZ	XM_004946222.3,XM_015279974.2,XM_004946221.3,XM_025141653.1,XM_025141652.1,XM_003642346.4	XP_003642394.2|0.0e+00|PREDICTED: probable helicase with zinc finger domain isoform X1 [Gallus gallus]
107055338	0.02	0.03	0.02	0.05	0.03	0.03	LOC107055338	XM_015299839.2	XP_015155325.1|7.1e-226|PREDICTED: uncharacterized protein LOC107055338 [Gallus gallus]
427878	0	0	0	0.01	0.01	0	ANO4	XM_015289636.1,XM_015289630.2,XM_025154920.1,XM_025154917.1,XM_015289621.2	XP_019469591.1|0.0e+00|PREDICTED: anoctamin-4 isoform X3 [Meleagris gallopavo]
416341	14.59	13.88	14.59	10.91	9.38	9.32	GNPDA1	NM_001006156.1	NP_001006156.1|6.7e-165|glucosamine-6-phosphate isomerase 1 [Gallus gallus]
420326	0.18	0.38	0.11	0.03	0	0.12	OC90	XM_015283130.2,XM_015283131.2,XM_015283129.2,XM_015283124.2,XM_015283126.2,XM_003640875.3,XM_015283125.2	XP_015138611.1|0.0e+00|PREDICTED: otoconin-90 isoform X2 [Gallus gallus]
771724	2.43	2.6	2.74	5.3	4.56	5.41	STK35	XM_025142446.1	XP_014729275.1|9.0e-204|PREDICTED: serine/threonine-protein kinase 35 [Sturnus vulgaris]
422500	6.3	5.6	5.59	4.74	3.74	3.94	LARP1B	XM_015276630.2,BGI_novel_T002840,XM_025150411.1,XM_025150412.1,XM_015276631.2,XM_004941010.3	XP_004941067.1|0.0e+00|PREDICTED: la-related protein 1B isoform X3 [Gallus gallus]
425607	51.89	58.46	56.17	71.93	78.49	83.61	LOC425607	XM_025146508.1	XP_019369225.1|0.0e+00|PREDICTED: procollagen galactosyltransferase 1 [Gavialis gangeticus]
395351	0.02	0.05	0.02	0.01	0	0	DPF3	XM_025150556.1,XM_025150552.1,XM_025150554.1,XM_015286923.2,XM_015286924.2,XM_015286922.2,XM_015286925.2,NM_204639.2,XM_025150553.1,XM_015286928.2,XM_025150557.1,XM_025150555.1	XP_015720150.1|1.2e-192|PREDICTED: zinc finger protein DPF3 isoform X4 [Coturnix japonica]
374137	22.08	20.23	20.7	13.03	11.78	12.97	MEOX2	NM_001005427.1	NP_001005427.1|9.6e-179|homeobox protein MOX-2 [Gallus gallus]
416933	7.03	8.3	7.33	3.96	4.94	4.39	CHCHD10	XM_003642222.4	XP_003642270.1|2.3e-71|PREDICTED: coiled-coil-helix-coiled-coil-helix domain-containing protein 10, mitochondrial [Gallus gallus]
419767	10.69	11.44	11.64	11.41	13.4	12.36	RNF214	XM_004948091.3,XM_004948090.3,BGI_novel_T008519	XP_004948147.1|0.0e+00|PREDICTED: RING finger protein 214 isoform X1 [Gallus gallus]
770781	0	0.08	0.05	0	0	0.03	PHACTR3	XM_025142272.1,XM_001233075.4,XM_004947075.3,XM_004947076.3	XP_004947132.1|0.0e+00|PREDICTED: phosphatase and actin regulator 3 isoform X1 [Gallus gallus]
420446	3.13	3.11	2.75	2.18	2.67	2.13	NOM1	XM_418549.6	XP_418549.3|0.0e+00|PREDICTED: nucleolar MIF4G domain-containing protein 1 [Gallus gallus]
107049632	1.72	2.15	2.78	3.47	5.02	4.31	LOC107049632	XM_025146213.1,XM_015273366.2,XM_025146216.1,XM_025146217.1,XM_025146218.1,XM_025146214.1,XM_025146220.1,BGI_novel_T010026,XM_025146215.1,XM_025146222.1,BGI_novel_T010027,XM_015273365.2,BGI_novel_T010025,XM_025146221.1	XP_015128850.1|3.9e-115|PREDICTED: vegetative cell wall protein gp1-like isoform X1 [Gallus gallus]
423291	7.69	7.81	7.46	7.6	6.7	6.7	FAM98B	BGI_novel_T003692,XM_421211.6	XP_421211.3|3.2e-248|PREDICTED: protein FAM98B [Gallus gallus]
421470	5.56	4.56	5.03	3.11	3.28	3.02	STRN	XM_004935418.3,BGI_novel_T002205,XM_004935419.3,XM_419519.6,XM_004935421.3	XP_004935478.2|0.0e+00|PREDICTED: striatin isoform X4 [Gallus gallus]
395975	14.04	13.93	13.86	15.72	13.76	16.38	PACSIN2	BGI_novel_T000426,XM_015290048.2,XM_015290091.2,NM_001159511.1,XM_015290070.2,BGI_novel_T000424,NM_205089.2,XM_025146493.1,XM_015290052.2,XM_015290057.2,XM_015290076.2,XM_015290064.2,BGI_novel_T000425,XM_015290083.2,XM_015290053.2	XP_015145534.1|2.9e-287|PREDICTED: protein kinase C and casein kinase substrate in neurons protein 2 isoform X1 [Gallus gallus]
419128	15.75	14.09	15.45	11.82	11.41	11.32	RALGAPB	XM_015296245.1,XM_015296243.1,NM_001030846.2,XM_015296242.1	XP_015736779.1|0.0e+00|PREDICTED: ral GTPase-activating protein subunit beta isoform X1 [Coturnix japonica]
101748948	3.31	3.62	3.8	2.5	2.58	2.27	NMNAT1	XM_004947451.3	XP_004947508.1|8.8e-162|PREDICTED: nicotinamide/nicotinic acid mononucleotide adenylyltransferase 1 [Gallus gallus]
374030	22.83	21.51	23.77	18.79	20.57	21.89	PCBD2	BGI_novel_T006336,XM_015293984.1,XM_025154780.1,NM_204203.2	NP_989534.1|1.2e-52|pterin-4-alpha-carbinolamine dehydratase 2 [Gallus gallus]
426304	14.25	12.93	14.08	11.58	11.04	10	ANKRD46	XM_003640842.4,XM_423967.6,XM_004939977.3,XM_025148063.1,XM_015282972.2,XM_004939978.3	XP_005042410.1|6.8e-128|PREDICTED: ankyrin repeat domain-containing protein 46 isoform X1 [Ficedula albicollis]
374134	886.65	846.9	929.9	933.42	843.6	891.57	RPL14	XM_418775.5	XP_418775.3|8.3e-78|PREDICTED: 60S ribosomal protein L14 [Gallus gallus]
107052602	0.07	0.11	0.06	0.16	0.1	0.17	LOC107052602	XM_025148326.1	EOB07309.1|3.2e-27|hypothetical protein Anapl_07654 [Anas platyrhynchos]
424882	349.87	326.8	326.94	569.2	454.34	531.5	PLOD2	XM_004943310.3,XM_422695.6	XP_014807281.1|0.0e+00|PREDICTED: procollagen-lysine,2-oxoglutarate 5-dioxygenase 2 isoform X2 [Calidris pugnax]
426743	9.79	11.86	9.89	9.61	12.77	12.41	LOC426743	XM_015297798.2	XP_015153284.1|0.0e+00|PREDICTED: probable beta-D-xylosidase 2 [Gallus gallus]
422134	49.49	73.18	58.3	39.84	65.1	61.96	PIN4	XM_420136.6	XP_420136.2|2.6e-66|PREDICTED: peptidyl-prolyl cis-trans isomerase NIMA-interacting 4 [Gallus gallus]
395998	2.14	2.02	1.99	1.47	1.76	1.46	SORL1	NM_001305160.2,XM_015297961.2	XP_015153447.1|0.0e+00|PREDICTED: sortilin-related receptor isoform X1 [Gallus gallus]
769595	6.93	6.09	5.87	6.38	6	8.17	WTIP	XM_001232878.5,XM_015292451.2	XP_021264118.1|0.0e+00|Wilms tumor protein 1-interacting protein isoform X1 [Numida meleagris]
107051453	0.08	0.08	0.08	0.08	0.17	0	LOC107051453	XM_025143447.1	XP_015130544.1|1.4e-100|PREDICTED: ankyrin repeat domain-containing protein 34A-like, partial [Gallus gallus]
396257	8.27	10.4	9.03	5.2	5.67	5.96	CA2	NM_205317.1	NP_990648.1|8.7e-156|carbonic anhydrase 2 [Gallus gallus]
107050327	4.59	5.12	3.62	5.84	7.82	6.62	ATP5SL	XM_015274099.2	XP_015129585.1|2.7e-139|PREDICTED: ATP synthase subunit s-like protein [Gallus gallus]
417493	0.08	0.11	0.08	0.12	0.08	0.06	SPNS3	XM_415741.6,XM_015295970.2,XM_015295968.2	XP_015151454.1|1.8e-248|PREDICTED: protein spinster homolog 3 isoform X2 [Gallus gallus]
427223	0	0	0	1.27	0.86	0.76	RLN3	NM_001113200.1	NP_001106671.1|2.8e-106|relaxin 3 precursor [Gallus gallus]
418624	0.87	0.94	0.88	0.73	0.91	1.28	PIGA	NM_001030808.1	NP_001025979.1|6.6e-276|phosphatidylinositol N-acetylglucosaminyltransferase subunit A [Gallus gallus]
421007	9.39	11.15	9.04	7.28	8.85	8.57	TDP2	NM_001276384.1,XM_025147286.1,XM_015282387.1,BGI_novel_T001623,BGI_novel_T001622	XP_015137873.1|2.1e-185|PREDICTED: tyrosyl-DNA phosphodiesterase 2 isoform X1 [Gallus gallus]
418932	0.08	0	0.16	0.24	0	0	RASL11A	XM_417126.6	XP_417126.2|7.2e-129|PREDICTED: ras-like protein family member 11A [Gallus gallus]
396201	250.24	254.44	255.04	240.61	227.44	220.6	NCL	NM_205265.1	NP_990596.1|0.0e+00|nucleolin [Gallus gallus]
428564	0	0	0.03	0	0	0	PFN3	XM_004935308.3	XP_004935365.1|2.6e-70|PREDICTED: profilin-3 [Gallus gallus]
421237	2.48	2.45	2.72	1.15	1.67	1.58	KIZ	XM_015283363.2,XM_015283364.2,NM_001006394.1,XM_015283366.2,XM_015283370.2,XM_025148639.1,XM_015283373.2,XM_015283367.2,XM_015283369.2,XM_015283371.2,XM_025148640.1,XM_015283365.2	XP_015138851.1|0.0e+00|PREDICTED: centrosomal protein kizuna isoform X3 [Gallus gallus]
396167	7.36	7.06	8.04	11.18	11.55	9.73	CCNB3	XM_015278199.2,XM_015278200.2,NM_205239.2	NP_990570.2|2.8e-231|G2/mitotic-specific cyclin-B3 [Gallus gallus]
770805	47.71	49.65	48.48	86.26	81.16	105.37	SQSTM1	XM_003642062.4,XM_004944954.3,XM_004944953.3,XM_001233248.5	XP_001233249.2|1.2e-270|PREDICTED: sequestosome-1 isoform X1 [Gallus gallus]
776258	0.03	0	0	0	0	0	SLC35F4	XM_025151224.1,XM_025151223.1,XM_004936471.3,XM_015287921.1,XM_004936473.3	XP_004936530.1|1.3e-243|PREDICTED: solute carrier family 35 member F4 isoform X3 [Gallus gallus]
395583	69.07	62.61	68.88	75.52	68.7	72.61	SPRY1	NM_001097524.1,XM_025149507.1,XM_015276127.2,XM_025149508.1,XM_015276128.2	OXB84781.1|6.4e-201|hypothetical protein H355_015903 [Colinus virginianus]
427640	1.69	2.06	1.59	1.12	1.63	1.38	TRIM69	XM_425213.5	XP_425213.5|8.3e-309|PREDICTED: E3 ubiquitin-protein ligase TRIM62 [Gallus gallus]
107051671	0	0.05	0	0	0	0	LOC107051671	XM_025147658.1	XP_015709989.1|1.8e-130|PREDICTED: UPF0500 protein C1orf216-like [Coturnix japonica]
421438	4.21	6.76	5.78	16.98	18.25	24.2	NFKBIE	XM_419490.6	XP_419490.3|1.7e-208|PREDICTED: NF-kappa-B inhibitor epsilon [Gallus gallus]
427191	5.26	3.94	3.95	4.32	3.56	3.76	CZH5ORF51	XM_424778.4	XP_424778.2|5.5e-207|PREDICTED: UPF0600 protein C5orf51 homolog [Gallus gallus]
415974	43.58	44.01	43.85	43.27	38.55	41.29	ACAD9	NM_001006136.2	NP_001006136.1|0.0e+00|acyl-CoA dehydrogenase family member 9, mitochondrial [Gallus gallus]
100858086	29.64	27.72	27.25	25.29	23.36	23.33	BCLAF1	XM_015284178.2,XM_004935713.3,XM_004935711.3,XM_025149344.1,XM_015284179.2,XM_004935712.2,BGI_novel_T002311,XM_015284180.2	XP_015139666.1|0.0e+00|PREDICTED: bcl-2-associated transcription factor 1 isoform X2 [Gallus gallus]
418276	4.36	4.76	4.61	4.23	4.92	5.08	IFFO1	XM_015293703.2,XM_015293696.2,XM_015293724.2,XM_015293687.2,XM_015293676.2,XM_015293712.2,XM_015293717.2,XM_015293718.2	XP_015149204.1|0.0e+00|PREDICTED: intermediate filament family orphan 1 isoform X7 [Gallus gallus]
417270	9.75	11.68	10.09	9.42	10.83	11.63	PRPF4	XM_415544.6	XP_415544.3|0.0e+00|PREDICTED: U4/U6 small nuclear ribonucleoprotein Prp4 [Gallus gallus]
374241	0	0	0.09	21.68	13.07	14.67	PI15	NM_204334.1	NP_989665.1|2.2e-156|peptidase inhibitor 15 precursor [Gallus gallus]
422720	0.17	0.2	0.16	0.04	0.07	0	TLR3	XM_025149682.1,NM_001011691.3	NP_001011691.3|0.0e+00|toll-like receptor 3 precursor [Gallus gallus]
426373	0	0	0	0	0	0.03	MEF2B	XM_004948890.3,XM_430389.6	XP_430389.3|1.7e-231|PREDICTED: myocyte-specific enhancer factor 2B isoform X1 [Gallus gallus]
422933	2.41	1.61	1.95	0.65	0.45	0.55	ADRA1D	XM_004936274.3	XP_004936331.1|2.4e-296|PREDICTED: alpha-1D adrenergic receptor [Gallus gallus]
428237	0.28	0.32	0.28	0.05	0.07	0.08	IGSF9B	XM_015298134.2,XM_025143221.1,XM_004948002.3,XM_004948000.3,XM_425796.6	XP_425796.4|0.0e+00|PREDICTED: protein turtle homolog B isoform X2 [Gallus gallus]
415576	0.04	0.06	0.02	0	0	0	FRMD5	XM_413944.6,XM_015292197.2,XM_015292198.2,XM_004943940.3	XP_004943997.1|2.7e-298|PREDICTED: FERM domain-containing protein 5 isoform X2 [Gallus gallus]
424971	10.85	8.97	10.06	5.99	4.96	5.36	PIK3CA	BGI_novel_T005319,NM_001004410.1,BGI_novel_T005318	NP_001004410.1|0.0e+00|phosphatidylinositol 4,5-bisphosphate 3-kinase catalytic subunit alpha isoform [Gallus gallus]
418870	17.43	16.41	17.03	14.45	13.48	13	KPNA3	XM_015275682.2,XM_015275679.2,XM_015275674.2,NM_001193575.1	XP_006879570.1|4.4e-301|PREDICTED: importin subunit alpha-4 [Elephantulus edwardii]
418181	0.61	0.67	0.71	0.43	0.22	0.46	PIK3C2G	XM_025141832.1,XM_025141816.1,XM_015292003.2,XM_025141836.1,XM_025141842.1,XM_025141840.1,XM_025141825.1,XM_015291997.2,BGI_novel_T000395	XP_015147483.1|0.0e+00|PREDICTED: phosphatidylinositol 4-phosphate 3-kinase C2 domain-containing subunit gamma isoform X1 [Gallus gallus]
421841	50.4	48.05	47.12	36.58	33.46	33.4	PGM3	XM_004940411.3,XM_419862.6	XP_419862.3|0.0e+00|PREDICTED: phosphoacetylglucosamine mutase isoform X1 [Gallus gallus]
417193	3.07	2.92	3.33	16.07	10.63	16.58	PTGES	XM_015279469.2,XM_015279470.2,XM_015279465.2,XM_015279464.1,NM_001194983.1,XM_015279466.2,XM_025156073.1,XM_025156072.1,XM_015279468.2,XM_015279472.2,XM_015279467.2	XP_015734682.1|2.6e-82|PREDICTED: prostaglandin E synthase isoform X1 [Coturnix japonica]
414849	318.55	287	289.57	161.21	140.16	127.59	CDH13	NM_001001760.1,XM_015292523.2,XM_015292521.2,XM_015292522.2,XM_015292524.2	XP_015148010.1|0.0e+00|PREDICTED: cadherin-13 isoform X4 [Gallus gallus]
497224	0	0	0.02	0	0	0	PCDHAC2	NM_001111131.1	OXB54026.1|0.0e+00|hypothetical protein ASZ78_007629 [Callipepla squamata]
422843	0	0.01	0	0.01	0.01	0	SLC2A9	XM_420789.6	XP_011589622.1|2.3e-273|PREDICTED: solute carrier family 2, facilitated glucose transporter member 9 [Aquila chrysaetos canadensis]
107050732	3.54	4.13	3.97	3.94	5.75	5.12	LOC107050732	XM_025146199.1	XP_014166226.1|4.1e-97|PREDICTED: tripartite motif-containing protein 46 [Geospiza fortis]
417564	5	5.58	5.44	5.47	5.97	5.43	DPH1	XM_015295755.2,NM_001030716.2	NP_001025887.2|2.3e-245|2-(3-amino-3-carboxypropyl)histidine synthase subunit 1 [Gallus gallus]
BGI_novel_G000178	1.07	2.03	1.68	1.52	3.09	3	BGI_novel_G000178	BGI_novel_T006963
423895	0.86	0.81	0.88	0.54	0.43	0.42	GPAM	XM_015288971.2,BGI_novel_T004217,XM_015288967.2,XM_015288965.2,XM_015288969.2,XM_015288968.2,XM_015288966.2	XP_015144451.1|0.0e+00|PREDICTED: glycerol-3-phosphate acyltransferase 1, mitochondrial isoform X1 [Gallus gallus]
426332	9.19	12.6	12.01	10.42	12.74	11.53	CIAO1	XM_015273192.2	XP_015128678.1|1.4e-208|PREDICTED: probable cytosolic iron-sulfur protein assembly protein CIAO1 [Gallus gallus]
418320	6.08	4.2	5.61	4.35	3.57	3.77	USF3	NM_001277825.1	NP_001264754.1|0.0e+00|uncharacterized protein LOC418320 [Gallus gallus]
416476	1.3	1.1	0.92	0.1	0.02	0.08	CARD11	XM_015294162.2,XM_015294163.2,NM_001006161.3	NP_001006161.2|0.0e+00|caspase recruitment domain-containing protein 11 [Gallus gallus]
430102	1.07	1.22	1.02	0.56	1.14	0.85	ENGASE	XM_427660.5	XP_427660.4|0.0e+00|PREDICTED: cytosolic endo-beta-N-acetylglucosaminidase [Gallus gallus]
415526	38.3	38.03	39.94	37.17	35.35	36.5	SPG21	BGI_novel_T005581,NM_001198604.1,BGI_novel_T005580,NM_001198603.1,XM_025153856.1,XM_015292090.2	XP_017685795.1|5.9e-181|PREDICTED: maspardin isoform X1 [Lepidothrix coronata]
428147	0.08	0.04	0.04	0.05	0.09	0.14	HRH3	XM_425705.5,XM_004947083.3	XP_004947140.1|1.5e-292|PREDICTED: histamine H3 receptor isoform X1 [Gallus gallus]
416096	4.42	4.75	4.34	4.04	3.77	3.51	SHQ1	XM_015293230.1,XM_004944692.2,XM_414429.6,XM_025154767.1,XM_004944693.3,XM_025154768.1,XM_015293231.1	XP_015148717.1|1.1e-236|PREDICTED: protein SHQ1 homolog isoform X2 [Gallus gallus]
415476	6.64	5.57	4.99	6.44	5.49	4.2	CEMIP	XM_004943834.3,XM_025153925.1,XM_015292038.2,BGI_novel_T005546,XM_015292039.2	XP_015147525.1|0.0e+00|PREDICTED: cell migration-inducing and hyaluronan-binding protein isoform X2 [Gallus gallus]
772383	1.58	1.78	1.57	1.58	1.86	1.24	FGGY	XM_025153123.1,XM_015291170.2,XM_025153127.1,XM_015291171.2,XM_025153128.1,XM_015291167.2,XM_025153124.1,XM_015291165.2,XM_015291169.2,XM_025153125.1,XM_015291168.2,BGI_novel_T004978,XM_015291164.2,XM_025153129.1,XM_025153126.1,XM_025153131.1	XP_001235529.2|3.2e-186|PREDICTED: FGGY carbohydrate kinase domain-containing protein isoform X1 [Gallus gallus]
422089	8.22	8.98	8.55	12.32	11.6	11.98	TMC6	XM_015295553.2,XM_025141663.1,XM_015295554.2,BGI_novel_T007440,XM_015295555.2	XP_015151041.1|0.0e+00|PREDICTED: transmembrane channel-like protein 6 isoform X2 [Gallus gallus]
423649	0.86	0.62	0.57	0.15	0.44	0.36	LRRTM3	NM_001199545.1,XM_015288097.1	XP_015143583.1|0.0e+00|PREDICTED: leucine-rich repeat transmembrane neuronal protein 3 isoform X1 [Gallus gallus]
417763	4.1	3.53	3.72	3.16	2.89	2.45	TSPAN12	XM_015281012.2,NM_001007849.1,XM_015281018.2	NP_001007850.1|5.0e-180|tetraspanin-12 [Gallus gallus]
428387	15.26	14.81	14.54	14.15	14.33	14.12	TMEM65	NM_001031507.1,XM_015283111.2,XM_015283110.2	XP_015138596.1|2.3e-205|PREDICTED: transmembrane protein 65 isoform X1 [Gallus gallus]
424063	11.39	9.96	11.4	9.41	8.05	9.16	SATB2	XM_015289410.2,XM_015289413.2,NM_001199110.1,XM_015289412.2,XM_015289411.2	XP_015723667.1|0.0e+00|PREDICTED: DNA-binding protein SATB2 isoform X1 [Coturnix japonica]
419778	0	0	0	0	0	0.04	MPZL3	NM_001252285.1	NP_001239214.1|4.0e-129|myelin protein zero-like protein 3 [Gallus gallus]
422782	0.24	0.21	0.14	0.02	0	0.08	NSUN7	XM_025150507.1,XM_015285460.2,XM_015285461.2,XM_420736.6	XP_420736.4|0.0e+00|PREDICTED: putative methyltransferase NSUN7 isoform X1 [Gallus gallus]
416204	2.06	2.11	2.11	1.8	1.77	1.86	STK10	BGI_novel_T006224,NM_001305209.1	NP_001292138.1|0.0e+00|serine/threonine-protein kinase 10 [Gallus gallus]
428556	0.4	0.27	0.27	0.06	0.07	0.12	CLIP4	BGI_novel_T002004,XM_015278130.2,XM_025148912.1,BGI_novel_T002002,XM_025148911.1,BGI_novel_T002003,XM_004940186.3,BGI_novel_T002000,XM_025148913.1,BGI_novel_T002001,XM_025148914.1	XP_004940243.1|0.0e+00|PREDICTED: CAP-Gly domain-containing linker protein 4 isoform X1 [Gallus gallus]
417300	1.64	1.18	1.55	2.01	1.78	2.08	ANKMY1	XM_025141452.1,XM_004945753.3,BGI_novel_T007053,XM_004945752.3,XM_004945750.3	XP_004945807.1|0.0e+00|PREDICTED: ankyrin repeat and MYND domain-containing protein 1 isoform X1 [Gallus gallus]
112533295	0	0	0.03	0	0.03	0	LOC112533295	XM_025154366.1	XP_015134680.1|8.6e-142|PREDICTED: BTB/POZ domain-containing protein KCTD19 isoform X1 [Gallus gallus]
396464	0.15	0.91	1.37	0	0	0	NPY	NM_205473.1	OPJ81945.1|1.2e-48|pro-neuropeptide Y precursor [Patagioenas fasciata monilis]
101748865	0.16	0.07	0.13	0.2	0.28	0.19	QRICH2	XM_025141738.1,XM_025141737.1,XM_025141741.1,XM_025141740.1,XM_025141739.1	XP_004946177.1|0.0e+00|PREDICTED: glutamine-rich protein 2 [Gallus gallus]
426335	15.21	14.96	15.72	11.82	12.42	11.18	QDPR	NM_001006566.1	NP_001006566.1|1.6e-131|dihydropteridine reductase [Gallus gallus]
425346	0.21	0.43	0.21	0.37	0.24	0.21	CRTAC1	XM_015288691.2,NM_001080211.1,XM_025151642.1	XP_021255840.1|0.0e+00|cartilage acidic protein 1 isoform X1 [Numida meleagris]
422431	16.06	16.7	16.42	11.11	13.04	10.4	HPF1	XM_420399.4	XP_420399.4|1.5e-214|PREDICTED: UPF0609 protein C4orf27 homolog [Gallus gallus]
BGI_novel_G000081	1.24	2.15	2.38	1.55	1.52	2.83	BGI_novel_G000081	BGI_novel_T002687
107052489	1.49	1.49	1.52	2.45	2.37	2.18	LOC107052489	XM_015281174.2,XM_025147380.1,XM_025147381.1,XM_025147382.1,XM_015281173.2	XP_008171355.1|5.6e-248|PREDICTED: uncharacterized protein LOC101931677 [Chrysemys picta bellii]
423726	1198.11	1190.35	1198.36	1210.59	1082.92	1108.28	RPS24	NM_001277342.1,NM_001277344.1,XM_015288213.2,BGI_novel_T004052,NM_001277343.1	KQK84727.1|3.1e-79|40S ribosomal protein S24 isoform 1 [Amazona aestiva]
101751397	10.93	15.43	13.45	12.77	14.41	14.98	FLOT1	XM_025156007.1	XP_015128657.1|2.5e-219|PREDICTED: LOW QUALITY PROTEIN: flotillin-1 [Gallus gallus]
431261	3.49	3.36	2.94	3.13	2.78	2.76	MTAP	XM_025144754.1,NM_001031604.2	NP_001026775.2|4.3e-159|S-methyl-5'-thioadenosine phosphorylase [Gallus gallus]
422997	9.37	8.41	9.29	6.1	6.71	6.07	PTDSS2	XM_015286205.2,BGI_novel_T003317,XM_015286203.2,XM_015286204.2,NM_001199503.2	NP_001186432.2|1.7e-297|phosphatidylserine synthase 2 [Gallus gallus]
112532564	0	0	0.02	0	0	0	LOC112532564	XM_025151313.1
395185	33.94	38.77	39.05	42.56	43.69	50.93	SLC35B1	NM_204514.2	XP_021233686.1|5.9e-197|solute carrier family 35 member B1 [Numida meleagris]
425593	1.78	1.73	1.56	2.15	1.87	2.2	SLC29A4	XM_025155159.1,XM_025155157.1,XM_004945155.3,XM_015294361.2,XM_025155158.1,BGI_novel_T006433,BGI_novel_T006434,XM_025155155.1,XM_015294363.2,XM_025155156.1,BGI_novel_T006436,BGI_novel_T006435	XP_004945211.1|0.0e+00|PREDICTED: equilibrative nucleoside transporter 4 isoform X2 [Gallus gallus]
770247	0.83	0.71	0.45	0.31	0.39	0.37	MAB21L3	BGI_novel_T000536,XM_025143570.1,XM_015294858.2,XM_004938188.3,XM_025143573.1,XM_004938189.3	XP_004938245.1|3.3e-228|PREDICTED: protein mab-21-like 3 isoform X1 [Gallus gallus]
423131	7.34	8.89	8.17	8.56	9.05	8.41	CLP1	NM_001012292.1	NP_001012292.1|8.7e-245|polyribonucleotide 5'-hydroxyl-kinase Clp1 [Gallus gallus]
431666	0	0.02	0	0	0.02	0	AGXT2	XM_429219.6	XP_021235653.1|3.4e-281|alanine--glyoxylate aminotransferase 2, mitochondrial [Numida meleagris]
404271	242.16	230.25	227.76	302.43	226.56	272.7	ANXA1	XM_015280269.2,BGI_novel_T009463,NM_206906.1	NP_996789.1|1.5e-189|annexin A1 [Gallus gallus]
423195	1.12	1.32	1.51	0.44	0.47	0.72	CHRM4	XM_015287038.2,XM_015287035.2,XM_015287037.2,XM_015287036.2,NM_001031191.1	NP_001026362.1|5.6e-283|muscarinic acetylcholine receptor M4 [Gallus gallus]
424158	5.99	5.24	5.44	4.03	4.13	3.81	UBR3	XM_015289669.2,XM_015289670.2,XM_015289668.2,XM_015289672.2,XM_015289667.2,BGI_novel_T004507,XM_015289671.2	XP_015145157.1|0.0e+00|PREDICTED: E3 ubiquitin-protein ligase UBR3 isoform X5 [Gallus gallus]
416208	3.28	3.39	3.27	3.57	2.77	3.58	STC2	BGI_novel_T006233,XM_414534.6	XP_021266520.1|7.6e-222|stanniocalcin-2 [Numida meleagris]
417839	7.85	7.44	7.69	4.47	4.29	4.32	MDM1	XM_015281684.2,BGI_novel_T000189,XM_025147976.1,XM_015281677.2,XM_015281681.2,BGI_novel_T000188,NM_001030742.1	NP_001025913.1|0.0e+00|nuclear protein MDM1 [Gallus gallus]
422885	6.42	5.34	5.56	4.28	4.12	4.03	FAM193A	XM_015286024.2,XM_025150056.1	XP_015718279.1|0.0e+00|PREDICTED: protein FAM193A [Coturnix japonica]
424717	15.46	15.28	15.81	15.84	14.62	12.4	ZRANB2	NM_001031297.1,XM_015291056.2	NP_001026468.1|6.8e-189|zinc finger Ran-binding domain-containing protein 2 [Gallus gallus]
422616	0.36	0.34	0.33	0.73	0.86	0.7	ADGRL3	XM_004941151.3,XM_015276451.2,XM_015276457.2,XM_025149811.1,XM_015276456.2,XM_015276458.2,XM_004941148.3,XM_420575.6,XM_015276462.2,XM_015276460.2,XM_025149809.1,XM_015276449.2,XM_025149810.1,XM_015276453.2,XM_015276459.2,XM_025149808.1,XM_015276452.2,XM_015276455.2,XM_015276454.2,XM_015276461.2,XM_015276450.2,XM_025149807.1	XP_015717200.1|0.0e+00|PREDICTED: adhesion G protein-coupled receptor L3 isoform X1 [Coturnix japonica]
100533998	5.77	7.47	5.39	3.45	4.96	3.7	FPGT	NM_001204815.1,XM_015290917.2	XP_015146403.1|0.0e+00|PREDICTED: fucose-1-phosphate guanylyltransferase isoform X1 [Gallus gallus]
423924	17.42	15.99	15.64	11.52	10.65	11.14	RAB11FIP2	XM_421784.6	XP_421784.1|2.9e-293|PREDICTED: rab11 family-interacting protein 2 [Gallus gallus]
418313	1.06	1.17	1.45	1.24	1.38	0.99	TBX15	XM_416537.6	XP_416537.3|0.0e+00|PREDICTED: T-box transcription factor TBX15 [Gallus gallus]
112531368	0.64	0.74	0.57	0.77	0.65	0.69	LOC112531368	XM_025146396.1	XP_009935199.1|7.1e-44|PREDICTED: LOW QUALITY PROTEIN: RNA-directed DNA polymerase from mobile element jockey-like [Opisthocomus hoazin]
419146	25.35	25.98	25.42	34.23	36.06	31.27	AHCY	XM_417331.6	XP_417331.5|3.9e-251|PREDICTED: adenosylhomocysteinase [Gallus gallus]
428527	4.71	4.87	5.01	11.14	9.31	11.95	DSC1	XM_015282597.2,XM_004939816.3,XM_426081.5,XM_015282598.2	XP_015138084.1|0.0e+00|PREDICTED: desmocollin-2 isoform X4 [Gallus gallus]
421862	9.17	8.75	8.18	3.53	2.77	2.9	CD109	XM_419879.6	XP_419879.4|0.0e+00|PREDICTED: CD109 antigen [Gallus gallus]
419934	30.85	30.48	31.19	18.35	19.52	18.49	ATP2B4	XM_025143719.1,XM_418055.6,XM_015298961.2,XM_015298964.2,XM_015298963.2,XM_015298962.2,BGI_novel_T008835,XM_004948447.3	XP_009271078.1|0.0e+00|PREDICTED: plasma membrane calcium-transporting ATPase 4 isoform X2 [Aptenodytes forsteri]
770441	2.45	2.25	1.94	1.4	1.24	0.94	RNF32	XM_001233775.4	XP_001233776.1|2.1e-213|PREDICTED: RING finger protein 32 [Gallus gallus]
427234	1.35	1.41	1.22	1.43	1.41	1.24	MLLT3	XM_004949130.3,XM_424818.6	XP_424818.4|0.0e+00|PREDICTED: protein AF-9 isoform X1 [Gallus gallus]
396540	15.87	18.4	17.18	21.07	21.96	18.4	ADSL	NM_205529.1	P21265.2|1.1e-278|RecName: Full=Adenylosuccinate lyase; Short=ADSL; Short=ASL; AltName: Full=Adenylosuccinase; Short=ASase
429092	0.05	0.23	0.05	0.21	0.35	0.08	PIF1	XM_015291325.2,XM_426648.6	XP_426648.4|0.0e+00|PREDICTED: ATP-dependent DNA helicase PIF1 isoform X2 [Gallus gallus]
396359	0.98	1.07	0.82	0.37	0.4	0.42	SYNPR	XM_015293016.2,XM_015293015.1,NM_205394.1	NP_990725.1|5.1e-154|synaptoporin precursor [Gallus gallus]
418488	18.48	16.86	18.38	19.63	14.92	20.1	BACH1	XM_416696.6,XM_004938377.3	XP_416696.1|0.0e+00|PREDICTED: transcription regulator protein BACH1 [Gallus gallus]
423758	26.48	24.31	26.59	23.49	22.55	22.9	GBF1	XM_015288462.1,BGI_novel_T004088,BGI_novel_T004087,XM_015288460.2,XM_015288459.2,XM_015288461.2,XM_015288458.2	XP_015722242.1|0.0e+00|PREDICTED: Golgi-specific brefeldin A-resistance guanine nucleotide exchange factor 1 isoform X2 [Coturnix japonica]
429161	0.09	0.06	0	0.03	0.03	0.03	OTOL1	XM_015291763.1,XM_015291764.1	XP_020647493.1|3.7e-168|otolin-1 [Pogona vitticeps]
419423	39.83	38.3	37.86	27.11	23.5	25.17	SDF4	NM_001006302.1	XP_021273386.1|2.1e-209|45 kDa calcium-binding protein isoform X1 [Numida meleagris]
421695	0	0	0.03	0	0	0.03	ALDH8A1	XM_419732.5	XP_419732.1|8.0e-285|PREDICTED: aldehyde dehydrogenase family 8 member A1 [Gallus gallus]
416809	3.3	2.85	3.3	2.58	2.14	2.1	TMEM132C	XM_025155711.1,XM_415100.6,XM_025155712.1	XP_415100.2|0.0e+00|PREDICTED: transmembrane protein 132C [Gallus gallus]
426452	0.07	0	0.05	0.16	0.11	0.11	CFAP45	XM_015298676.2	XP_015154162.1|0.0e+00|PREDICTED: cilia- and flagella-associated protein 45 isoform X1 [Gallus gallus]
420212	9.59	8.97	8.48	7.66	6.71	7.43	WWP1	BGI_novel_T001779,BGI_novel_T001780,XM_015282816.2,XM_015282817.2,XM_015282815.2,XM_015282812.2,NM_001012554.2,XM_015282814.2,XM_015282810.2,XM_015282811.2,XM_015282818.2	NP_001012572.1|0.0e+00|NEDD4-like E3 ubiquitin-protein ligase WWP1 [Gallus gallus]
107049991	221.27	245.36	260.67	262.92	258.41	294.06	EHD2	BGI_novel_T009216,XM_025144491.1	XP_007427037.1|1.5e-256|PREDICTED: EH domain-containing protein 2 [Python bivittatus]
423796	8.34	7.3	7.27	4.89	4.26	4.6	PCGF5	XM_015288396.2,BGI_novel_T004130,XM_015288398.2,XM_015288397.2,NM_001277361.1,XM_025151591.1	XP_010712843.1|4.1e-138|PREDICTED: polycomb group RING finger protein 5 isoform X2 [Meleagris gallopavo]
416022	23.07	24.34	25.38	22.2	24.76	23.43	RUVBL1	XM_025154469.1,NM_001006138.1	NP_001006138.1|2.3e-257|ruvB-like 1 [Gallus gallus]
416675	11.89	13.61	14.31	8.6	10.23	9.59	AHCYL2	XM_414971.6,XM_004937409.2,XM_015287911.2,XM_004937407.3	XP_010705280.2|0.0e+00|PREDICTED: adenosylhomocysteinase 3 isoform X1 [Meleagris gallopavo]
421935	19.58	19.84	19.55	19.87	21.5	18.12	LOC421935	XM_015276097.2	XP_015131583.1|9.6e-56|PREDICTED: cystin-1-like [Gallus gallus]
416497	16.32	17.05	15.41	17.56	19.16	19.45	NATD1	NM_001030633.1	NP_001025804.1|8.5e-58|protein NATD1 [Gallus gallus]
770513	11.71	13.33	12.62	9.14	10.16	10.29	VAMP4	XM_025153059.1,XM_001233851.5	OPJ77114.1|6.3e-74|vesicle-associated membrane protein 4 [Patagioenas fasciata monilis]
395333	0.47	0.51	0.35	0.22	0.23	0.34	MOXD1	NM_204624.1	NP_989955.1|0.0e+00|DBH-like monooxygenase protein 1 precursor [Gallus gallus]
100857844	10.53	11.1	12.82	9.99	13.45	12.91	CYB561D2	XM_015292797.1,XM_015292796.2,XM_015292795.2	XP_015148281.1|1.4e-136|PREDICTED: cytochrome b561 domain-containing protein 2 isoform X1 [Gallus gallus]
427577	1.85	1.59	1.91	1.35	1.36	1.28	GLYCTK	BGI_novel_T005947,BGI_novel_T005949,XM_015292861.2,BGI_novel_T005948,XM_025154600.1,XM_015292862.2,XM_015292864.2,XM_025154599.1,XM_004944483.3,XM_025154601.1,XM_015292863.2	XP_425150.2|2.0e-281|PREDICTED: glycerate kinase [Gallus gallus]
101749138	9.79	11.16	10.93	12.93	14.6	13.52	LOC101749138	BGI_novel_T001148,BGI_novel_T001147,XM_025147379.1,BGI_novel_T001149,BGI_novel_T001152,BGI_novel_T001151,BGI_novel_T001150	XP_015136596.1|0.0e+00|PREDICTED: zinc finger protein 850-like [Gallus gallus]
427386	0.44	0.42	0.54	0.21	0.2	0.14	DTWD2	NM_001031442.1	NP_001026613.1|6.4e-151|DTW domain-containing protein 2 [Gallus gallus]
769261	0.31	0.15	0.15	0.16	0.29	0.12	UBAP1L	XM_015292129.2,NM_001278455.1,XM_015292130.2	NP_001265384.1|1.5e-246|ubiquitin-associated protein 1-like [Gallus gallus]
100858836	16.08	18.01	16.42	20.15	22.8	21.09	ACY1	XM_015292853.1,XM_015292854.2	XP_003210064.2|1.6e-240|PREDICTED: aminoacylase-1 [Meleagris gallopavo]
418482	5.3	5.2	5.1	5.21	4.25	4.94	LTN1	NM_001305161.2,BGI_novel_T000667	NP_001292090.2|0.0e+00|E3 ubiquitin-protein ligase listerin [Gallus gallus]
419859	3.25	3.54	3.67	1.03	0.96	0.72	CAMK1G	XM_015299047.2,XM_025143926.1,XM_015299046.2,BGI_novel_T008780,XM_025143925.1,XM_015299045.2,XM_004934981.3	XP_004935037.1|5.0e-275|PREDICTED: calcium/calmodulin-dependent protein kinase type 1G isoform X2 [Gallus gallus]
395445	12.48	14.52	14.76	3.92	5.1	3.5	BOK	NM_204706.1,BGI_novel_T005150	NP_990037.1|1.9e-116|bcl-2-related ovarian killer protein [Gallus gallus]
107055527	0.64	0.47	0.61	0.32	0.13	0.19	LOC107055527	XM_025146876.1,XM_025146875.1,XM_025146878.1	XP_015156199.1|2.4e-233|PREDICTED: serine/arginine repetitive matrix protein 1-like isoform X4 [Gallus gallus]
421742	0.02	0.02	0.04	0	0	0.02	FAM26D	XM_419774.6	XP_419774.1|2.8e-180|PREDICTED: protein FAM26D [Gallus gallus]
415995	45.05	44.07	48.45	42.55	45.42	39.87	SELENOK	NM_001025441.2	NP_001020612.1|5.5e-49|selenoprotein K [Gallus gallus]
374191	57.29	57.55	57.09	40.66	40.23	38.23	PDCD4	BGI_novel_T004215,XM_025151447.1,XM_015288544.2,XM_025151445.1,NM_204304.1,XM_025151446.1,XM_015288542.1,XM_015288545.2	NP_989635.1|3.0e-264|programmed cell death protein 4 [Gallus gallus]
424930	0.78	1.39	0.95	0.48	0.18	0.3	B3GNT7	XM_422738.6,XM_015291495.2	XP_422738.1|9.6e-237|PREDICTED: UDP-GlcNAc:betaGal beta-1,3-N-acetylglucosaminyltransferase 7 isoform X1 [Gallus gallus]
422363	13.72	15.38	15.6	16.87	17.35	17.2	MCTS1	NM_001105675.1	NP_001099145.1|1.7e-100|malignant T-cell-amplified sequence 1 [Gallus gallus]
374198	467.06	436.49	445.95	437.15	377.85	405.52	APP	NM_204308.1,BGI_novel_T000665,XM_015299094.2	XP_021259408.1|0.0e+00|amyloid beta A4 protein isoform X2 [Numida meleagris]
395861	0	0	0	0	0.04	0	KRT19	NM_205009.2	O93256.1|1.4e-234|RecName: Full=Keratin, type I cytoskeletal 19; AltName: Full=Cytokeratin-19; Short=CK-19; AltName: Full=GK-19; AltName: Full=Keratin-19; Short=K19
420586	14.11	12.45	13	10.32	8.77	9.17	TMEM106B	BGI_novel_T001337,XM_015281406.2,NM_001012558.1	XP_015136892.1|1.4e-156|PREDICTED: transmembrane protein 106B isoform X1 [Gallus gallus]
416700	9.95	10.29	8.9	9.24	9.05	8.78	EXOC4	XM_015284540.1,NM_001199320.1,XM_025147234.1	NP_001186249.1|0.0e+00|exocyst complex component 4 [Gallus gallus]
100857613	30.68	33.17	33.52	34.44	36.97	38.03	MAF1	XM_025148107.1,BGI_novel_T001822,BGI_novel_T001823,BGI_novel_T001824	XP_015129575.1|6.5e-146|PREDICTED: repressor of RNA polymerase III transcription MAF1 homolog [Gallus gallus]
101748977	7.29	7.88	7.26	6.96	9.04	8.72	KLHL12	XM_015298734.2	XP_021232836.1|0.0e+00|kelch-like protein 12 isoform X1 [Numida meleagris]
415681	14.01	13.48	13.05	13.38	13.71	12.8	COG4	XM_015279137.2,NM_001012775.1,BGI_novel_T005689	XP_015134623.1|0.0e+00|PREDICTED: conserved oligomeric Golgi complex subunit 4 isoform X1 [Gallus gallus]
426126	43.96	50.24	48.31	29.92	38.46	31.35	MTHFD2	NM_001031360.1	NP_001026531.1|4.6e-188|bifunctional methylenetetrahydrofolate dehydrogenase/cyclohydrolase, mitochondrial [Gallus gallus]
425670	0	0	0	0	0	0.13	GCGR	XM_015295408.2,NM_001101035.1	NP_001094505.1|1.1e-299|glucagon receptor precursor [Gallus gallus]
417831	0.29	0.34	0.41	0.6	0.68	0.73	WIF1	NM_001199607.2	NP_001186536.2|5.0e-236|wnt inhibitory factor 1 precursor [Gallus gallus]
396492	69.73	62.25	66.53	68.11	67.55	64.55	GLG1	BGI_novel_T005693,NM_205496.1	NP_990827.1|0.0e+00|Golgi apparatus protein 1 precursor [Gallus gallus]
428210	5.5	5.94	5.48	4.61	4.62	4.76	LUZP1	XM_015297586.2,XM_015297584.2,BGI_novel_T008263,XM_025143120.1	XP_015153070.1|0.0e+00|PREDICTED: leucine zipper protein 1 [Gallus gallus]
423690	5	4.35	4.19	4.08	3.79	3.75	TET1	BGI_novel_T004024,XM_025151680.1,XM_025151681.1	XP_010712582.2|0.0e+00|PREDICTED: LOW QUALITY PROTEIN: methylcytosine dioxygenase TET1 [Meleagris gallopavo]
112531454	0	0.05	0	0	0	0	LOC112531454	XM_025146558.1	XP_015129485.1|2.9e-108|PREDICTED: LOW QUALITY PROTEIN: guanylate-binding protein 1 [Gallus gallus]
421894	7.71	7.47	7.33	7.03	7.13	4.93	GCLC	XM_419910.5	XP_419910.4|0.0e+00|PREDICTED: glutamate--cysteine ligase catalytic subunit [Gallus gallus]
427281	8.04	7.64	7.61	5.5	5.43	5	RNF38	BGI_novel_T009542,XM_424864.6,XM_015280480.2	XP_021235828.1|0.0e+00|E3 ubiquitin-protein ligase RNF38 isoform X2 [Numida meleagris]
418854	1.22	1.15	1.08	3.03	2.53	3.47	RUBCNL	XM_025146804.1,XM_025146803.1	XP_417049.3|0.0e+00|PREDICTED: uncharacterized protein KIAA0226-like homolog isoform X1 [Gallus gallus]
420178	7.63	8.12	6.46	5.19	4.93	4.92	LACTB2	NM_001277407.1,XM_025147086.1	NP_001264336.1|9.9e-152|beta-lactamase-like protein 2 [Gallus gallus]
112529920	11.63	11.69	11.48	8.83	8.35	8.95	TIAL1	XM_025152003.1,BGI_novel_T004243,BGI_novel_T004240,XM_025152001.1,XM_015288708.2,XM_015288709.2,XM_025152002.1,BGI_novel_T004244,BGI_novel_T004241,BGI_novel_T004242	XP_004447778.1|1.6e-153|PREDICTED: nucleolysin TIAR isoform X1 [Dasypus novemcinctus]
396329	450.02	504.26	489.66	464.83	526.27	514.96	CTSB	NM_205371.2	NP_990702.2|2.5e-212|cathepsin B precursor [Gallus gallus]
421028	1.73	1.31	1.25	2.29	2.45	2.29	DSEL	XM_004935223.3,BGI_novel_T001638	XP_015710691.1|0.0e+00|PREDICTED: dermatan-sulfate epimerase-like protein [Coturnix japonica]
423573	5.35	5.3	4.91	5.74	6.09	4.97	L2HGDH	XM_421462.6,BGI_novel_T003904	XP_021259222.1|8.8e-250|L-2-hydroxyglutarate dehydrogenase, mitochondrial [Numida meleagris]
426399	9.24	9.61	10.61	12.3	8.21	11.89	TP53I11	NM_001257369.2,XM_015287091.2	NP_001244298.1|2.4e-98|tumor protein p53-inducible protein 11 [Gallus gallus]
422287	0.01	0.05	0.01	0.05	0.07	0.07	SLITRK4	XM_004940727.3,XM_004940726.3,XM_004940725.3,XM_015278534.2	XP_004940782.2|0.0e+00|PREDICTED: SLIT and NTRK-like protein 4 isoform X1 [Gallus gallus]
107053684	3.26	3.99	4.34	3.06	3.8	4.15	CBX6	XM_015288685.2,XM_015288679.2	XP_015144165.1|8.5e-234|PREDICTED: chromobox protein homolog 6 isoform X1 [Gallus gallus]
424258	0.05	0.03	0.05	0.02	0.02	0.02	SLC12A8	XM_004942952.3,XM_003641624.4,XM_004942951.3,XM_015289969.2,XM_025152698.1,XM_004942953.3,XM_015289968.2,XM_025152699.1	XP_003641672.1|0.0e+00|PREDICTED: solute carrier family 12 member 8 isoform X3 [Gallus gallus]
416370	0.12	0	0.02	0.02	0	0.06	DMGDH	XM_003642954.4	OXB80888.1|0.0e+00|hypothetical protein H355_016905 [Colinus virginianus]
419207	10.35	8.94	9.57	4.12	4.25	3.61	ZMYND8	XM_004947066.3,BGI_novel_T007830,XM_004947063.3,XM_015296702.2,XM_004947065.3,XM_025142395.1,XM_015296705.2,XM_015296712.2,XM_004947064.3,XM_004947062.3,XM_015296708.2,XM_025142397.1,XM_015296703.2,XM_015296714.2,BGI_novel_T007829,XM_004947068.3,XM_015296701.2,XM_004947067.3	XP_004947124.2|0.0e+00|PREDICTED: protein kinase C-binding protein 1 isoform X9 [Gallus gallus]
395517	11.1	11.12	11.27	9.53	9.16	9.15	TBPL1	XM_015284011.2,NM_204755.1,BGI_novel_T002315,XM_015284012.2,BGI_novel_T002314,XM_015284010.2	NP_990086.1|4.2e-98|TATA box-binding protein-like protein 1 [Gallus gallus]
426849	82.23	80.38	77.01	71.07	63.06	63.14	LMAN1	BGI_novel_T009275,NM_001031399.2,BGI_novel_T009274,XM_015277293.2	XP_015132779.1|7.0e-294|PREDICTED: protein ERGIC-53 isoform X1 [Gallus gallus]
418749	4.53	4.32	4.28	5.59	4.96	6.12	ATP11A	XM_025146717.1,XM_015277893.2,BGI_novel_T000871,XM_015277892.2,XM_015277895.2,XM_015277887.2,XM_015277890.2,XM_015277891.2,XM_416948.6,XM_015277894.2	XP_015704716.1|0.0e+00|PREDICTED: probable phospholipid-transporting ATPase IH isoform X3 [Coturnix japonica]
431387	9.79	9.7	10.11	10.94	10.31	10.27	SLC25A12	XM_025152607.1,BGI_novel_T004500,XM_015289764.2,XM_025152609.1,XM_025152611.1,XM_015289765.2,XM_025152608.1,BGI_novel_T004501,XM_015289768.2,XM_015289771.2,XM_428938.6,XM_025152606.1,XM_025152610.1	XP_021255698.1|0.0e+00|calcium-binding mitochondrial carrier protein Aralar1 isoform X2 [Numida meleagris]
395247	14.77	14.4	14.17	14.14	13.65	12.45	SMAD2Z	NM_204561.1,BGI_novel_T009285	NP_989892.1|9.8e-284|mothers against decapentaplegic homolog 2 [Gallus gallus]
101750838	0.04	0.01	0.05	0	0.03	0	APBB3	XM_015293556.2,XM_025154878.1	XP_015731674.1|4.4e-237|PREDICTED: amyloid beta A4 precursor protein-binding family B member 3 isoform X2 [Coturnix japonica]
423479	149.16	149.96	154.99	213.32	197.56	229.25	EIF5	XM_015287478.2,NM_001006488.1,XM_015287479.2	NP_001006488.1|4.2e-251|eukaryotic translation initiation factor 5 [Gallus gallus]
417210	39.28	38.67	40.39	40.46	37.82	36.83	SET	NM_001030691.2	XP_017569851.1|1.1e-148|PREDICTED: protein SET [Pygocentrus nattereri]
415646	3.68	3.67	4.39	2.48	2.31	2.6	CPNE2	XM_015292298.2,NM_001278011.1,XM_025154153.1	XP_005152362.1|9.7e-292|PREDICTED: copine-2 [Melopsittacus undulatus]
112531132	0.16	0.05	0.27	0.22	0.28	0.11	LOC112531132	XM_025146083.1	XP_015128753.1|2.8e-78|PREDICTED: THAP domain-containing protein 8 [Gallus gallus]
100857925	2.17	2.48	1.5	1.55	1.75	1.67	TRPC2L	XM_015280898.1	XP_015136384.1|5.5e-223|PREDICTED: short transient receptor potential channel 2-like [Gallus gallus]
424215	42.54	45.99	46.66	41.23	45.67	46.37	CNOT9	XM_015289800.2,NM_001006521.2	NP_067358.1|2.4e-166|CCR4-NOT transcription complex subunit 9 [Mus musculus]
769337	1.08	1.14	1.22	5.2	4.91	4.24	PRR16	XM_001232592.5,XM_004949621.3	XP_001232593.3|1.8e-173|PREDICTED: protein Largen [Gallus gallus]
419649	61.57	62.96	64.72	66.19	67.49	63.52	PTP4A2	XM_015297845.2,XM_015297841.2,XM_025143086.1,BGI_novel_T008349	XP_003212624.1|1.6e-93|PREDICTED: protein tyrosine phosphatase type IVA 2 [Meleagris gallopavo]
770288	1.48	1.63	1.68	2.04	2	1.8	TMEM266	XM_025154125.1,BGI_novel_T005436,XM_015279013.2,BGI_novel_T005437,XM_025154126.1,XM_001233622.5	XP_001233623.3|4.4e-292|PREDICTED: transmembrane protein C15orf27 homolog [Gallus gallus]
424872	2.79	3.22	3.59	0.95	1.4	1.07	DZIP1L	XM_422684.6,XM_004936987.3,XM_015277142.2	XP_422684.3|7.0e-265|PREDICTED: zinc finger protein DZIP1L isoform X1 [Gallus gallus]
395510	13.68	14.64	14.33	12.36	12.96	11.55	TDG	NM_204750.1,BGI_novel_T000334	NP_990081.1|3.0e-241|G/T mismatch-specific thymine DNA glycosylase [Gallus gallus]
100857525	13.99	14.19	13.16	14.83	14.41	15.05	GGA1	XM_015288433.2,XM_004949796.3	XP_004949853.1|0.0e+00|PREDICTED: ADP-ribosylation factor-binding protein GGA1 isoform X1 [Gallus gallus]
422591	10.03	9.02	8.97	5.34	4.9	3.89	PTPN13	XM_015276503.2,XM_015276502.2,XM_015276501.2,BGI_novel_T002916,XM_015276498.2,XM_015276500.2,XM_015276499.2,XM_015276497.2	XP_021250853.1|0.0e+00|tyrosine-protein phosphatase non-receptor type 13 isoform X6 [Numida meleagris]
421501	0.01	0.01	0.02	0.01	0.01	0.01	PLD5	XM_015283950.2,XM_015283951.2,NM_001252016.1	NP_001238945.1|5.7e-252|inactive phospholipase D5 [Gallus gallus]
395645	0.1	0.11	0.05	0.06	0.06	0.22	RGS17	NM_204841.2	XP_005301476.1|3.0e-133|PREDICTED: regulator of G-protein signaling 17 isoform X1 [Chrysemys picta bellii]
420479	0.46	0.36	0.31	7.6	7.03	7.27	MAP3K8	XM_418581.6,BGI_novel_T001278,XM_015282087.2,XM_025148361.1,XM_015282086.2	OXB84632.1|8.3e-296|hypothetical protein H355_001109 [Colinus virginianus]
426077	5.38	5.08	5.64	5.04	5.13	4.33	CLUAP1	NM_001277591.1	NP_001264520.1|1.3e-229|clusterin-associated protein 1 [Gallus gallus]
417799	52.28	48.38	50.58	81.24	85.31	59.29	NELL2	XM_015281255.2,NM_001030740.1	NP_001025911.1|0.0e+00|protein NEL precursor [Gallus gallus]
100859821	0.07	0.08	0	0.38	0.23	0.32	VSTM5	XM_003640569.4,XM_015280481.2	XP_003640617.2|1.0e-109|PREDICTED: V-set and transmembrane domain-containing protein 5 [Gallus gallus]
770947	0	0	0.01	0.27	0.33	0.26	FAM167A	XM_001233099.5	XP_015715355.1|8.8e-113|PREDICTED: protein FAM167A [Coturnix japonica]
423984	10.84	10.49	10.93	5.54	6	3.6	SLC40A1	XM_015289163.2,NM_001012913.1	NP_001012931.1|0.0e+00|solute carrier family 40 member 1 [Gallus gallus]
415404	5.9	6.9	6.88	6.24	7.65	6.78	GCOM1	XM_025154014.1,XM_025154015.1,XM_025154016.1,BGI_novel_T005481,XM_025154012.1,XM_015278917.2,XM_015278914.1,XM_025154013.1,XM_015278918.2,BGI_novel_T005480,XM_025154011.1,XM_015278915.1	XP_015134400.1|0.0e+00|PREDICTED: myocardial zonula adherens protein isoform X1 [Gallus gallus]
423077	1.05	1.09	1.21	2.41	2.29	2.38	SERGEF	XM_015286659.2,XM_015286660.2,BGI_novel_T003426,XM_004941419.3	XP_004941476.1|3.4e-239|PREDICTED: secretion-regulating guanine nucleotide exchange factor isoform X3 [Gallus gallus]
107051859	195.43	238.03	233.18	66.67	76.51	77.96	PTTG1IP	XM_015277077.2,XM_015277078.2	XP_015132564.1|8.4e-99|PREDICTED: pituitary tumor-transforming gene 1 protein-interacting protein isoform X2 [Gallus gallus]
428652	0.05	0.16	0.1	0.05	0.05	0.04	KCNF1	XM_426210.5	XP_015714966.1|4.6e-281|PREDICTED: potassium voltage-gated channel subfamily F member 1 [Coturnix japonica]
420167	25.3	26.32	24.61	15.53	15.06	13.03	SGK3	BGI_novel_T001751,BGI_novel_T001752,XM_015282744.2,XM_015282742.2,BGI_novel_T001750,NM_001030940.1	XP_010220688.1|1.5e-293|PREDICTED: serine/threonine-protein kinase Sgk3 isoform X1 [Tinamus guttatus]
416953	0.5	0.46	0.45	0.42	0.48	0.53	RAB36	XM_025155522.1,BGI_novel_T006825,XM_415245.6,XM_004934351.3,XM_004934352.3,BGI_novel_T006826,BGI_novel_T006824,XM_025155523.1	XP_415245.3|9.5e-150|PREDICTED: ras-related protein Rab-36 [Gallus gallus]
100859468	4.35	4.64	4.7	3.63	4.56	3.9	SLAINL	BGI_novel_T002669,XM_025149961.1,BGI_novel_T002668	XP_010713610.1|0.0e+00|PREDICTED: SLAIN motif-containing protein-like isoform X1 [Meleagris gallopavo]
419460	13.54	12.71	13.06	14.21	12.61	15.94	SPEN	XM_015297008.2,BGI_novel_T008045,BGI_novel_T008043,XM_015297010.2,BGI_novel_T008046,BGI_novel_T008037,BGI_novel_T008041,BGI_novel_T008044,XM_015297009.2,XM_015297005.2,BGI_novel_T008039,BGI_novel_T008040,XM_015297006.2,XM_015297011.2,BGI_novel_T008042,BGI_novel_T008038	XP_015152497.1|0.0e+00|PREDICTED: msx2-interacting protein isoform X6 [Gallus gallus]
100529062	14.16	16.54	16.87	20.89	28.63	23.32	CDK2	NM_001199857.1	NP_001186786.1|8.6e-170|cyclin-dependent kinase 2 [Gallus gallus]
415602	3.95	3.9	3.79	3.52	2.81	2.8	YTHDC2	XM_413970.5,XM_025144921.1,XM_004949271.3	XP_004949327.1|0.0e+00|PREDICTED: probable ATP-dependent RNA helicase YTHDC2 isoform X1 [Gallus gallus]
107054955	0.27	0.31	0.22	0.29	0.19	0.11	LOC107054955	XM_015297351.2	XP_015152837.1|3.9e-150|PREDICTED: splicing factor 3A subunit 2-like [Gallus gallus]
395845	0	0	0	0.02	0	0	JAK3	NM_204996.3	NP_990327.2|0.0e+00|tyrosine-protein kinase JAK3 [Gallus gallus]
416804	0	0.02	0.05	0.02	0.03	0.01	PIWIL1	BGI_novel_T006697,BGI_novel_T006698,XM_015275263.2,XM_025155443.1,XM_015275262.2,XM_015275264.2,BGI_novel_T006703,XM_015275261.2,XM_025155444.1,XM_015275260.2,BGI_novel_T006702,XM_025155445.1,BGI_novel_T006701,NM_001098852.1,BGI_novel_T006700,XM_015275259.2,BGI_novel_T006699	NP_001092322.1|0.0e+00|piwi-like protein 1 [Gallus gallus]
424478	3.45	3.47	3.44	2.65	2.52	2.37	SNX7	XM_422321.5,BGI_novel_T004830,XM_025153039.1	XP_422321.1|6.3e-244|PREDICTED: sorting nexin-7 [Gallus gallus]
426664	29.9	34.11	33.77	32.59	39.2	40.69	MCRS1	XM_001232506.5	XP_001232507.2|1.4e-292|PREDICTED: microspherule protein 1 [Gallus gallus]
428079	0.01	0.01	0.01	0.01	0.01	0.01	GPR12	XM_025146842.1,XM_004938778.3	XP_010142173.1|4.4e-176|PREDICTED: G-protein coupled receptor 12 [Buceros rhinoceros silvestris]
421803	17.5	16.04	15.57	17.49	17.04	14.46	FHL5	XM_025148754.1,XM_015284612.2,NM_001277723.1,XM_025148756.1,XM_025148755.1,XM_015284613.2,XM_015284614.2	NP_001264652.1|1.3e-175|four and a half LIM domains protein 5 [Gallus gallus]
422620	37.55	38.2	37.69	9.35	10.24	12.82	IGFBP7	XM_420577.6,XM_015276448.1	XP_420577.4|2.3e-189|PREDICTED: insulin-like growth factor-binding protein 7 [Gallus gallus]
769292	48.52	52.93	52.53	43.41	48.43	48.3	GMPPA	XM_015290113.2,XM_015290112.2	XP_015724683.1|3.4e-243|PREDICTED: mannose-1-phosphate guanyltransferase alpha isoform X1 [Coturnix japonica]
101750892	0.21	0.24	0.18	0.25	0.2	0.27	LOC101750892	XM_025151975.1	XP_015144355.1|0.0e+00|PREDICTED: deleted in malignant brain tumors 1 protein-like isoform X1 [Gallus gallus]
424437	17.43	19.03	18.13	17.42	16.81	17.31	CACYBP	XM_422279.6	XP_422279.1|2.3e-120|PREDICTED: calcyclin-binding protein [Gallus gallus]
429159	1.33	0.98	1.14	0.8	0.81	0.69	PHC3	XM_426714.6,XM_004943490.3,XM_004943491.3,XM_025153593.1,XM_004943492.3,XM_015291722.2,XM_004943494.3,XM_025153594.1	XP_004943549.1|0.0e+00|PREDICTED: polyhomeotic-like protein 3 isoform X4 [Gallus gallus]
417649	7.46	7.32	7.26	6.89	6.93	6.18	MYO19	XM_025142039.1,XM_025142038.1,BGI_novel_T007682,XM_015296149.2	XP_415895.4|0.0e+00|PREDICTED: unconventional myosin-XIX isoform X1 [Gallus gallus]
424105	0.43	0.55	0.55	0	0.11	0	ICOS	NM_001100288.1	NP_001093758.1|1.7e-122|inducible T-cell costimulator precursor [Gallus gallus]
422227	18.31	15.63	18.21	15.14	13.69	12.8	WDR44	NM_001012884.2,XM_015278243.1	NP_001012902.2|0.0e+00|WD repeat-containing protein 44 [Gallus gallus]
429106	0.17	0.13	0.12	0.01	0	0.02	SLC1A7	XM_426662.5	XP_426662.2|0.0e+00|PREDICTED: excitatory amino acid transporter 5 [Gallus gallus]
418744	7.18	6.94	6.21	5.8	4.04	4	CUL4A	XM_004938534.3,BGI_novel_T000870,XM_003640529.4	XP_021270481.1|0.0e+00|cullin-4A isoform X1 [Numida meleagris]
421614	0	0	0	0	0.02	0.01	GRM1	XM_015284285.2,XM_015284287.2,XM_015284288.2,XM_004935585.3,XM_015284286.2	XP_005659220.1|0.0e+00|metabotropic glutamate receptor 1 isoform X2 [Sus scrofa]
112529965	11.68	13.54	12.86	12.59	13.19	10.33	LOC112529965	XM_025153209.1	XP_021261225.1|7.2e-163|NADH-cytochrome b5 reductase-like isoform X1 [Numida meleagris]
772354	27.28	28.65	27.72	25.64	28.85	31.64	PPP6C	NM_001079765.1	NP_001073233.1|1.1e-182|serine/threonine-protein phosphatase 6 catalytic subunit [Gallus gallus]
427590	4.36	4.38	4.34	3.4	3.54	3.53	BRPF1	BGI_novel_T006068,XM_015293135.2,XM_015293134.2,XM_015293138.2,XM_015293133.2,NM_001031464.2,BGI_novel_T006067,XM_015293139.2,XM_015293136.2,XM_015293140.2,XM_015293137.2	XP_015148623.1|0.0e+00|PREDICTED: peregrin isoform X5 [Gallus gallus]
112533194	0	0	0.06	0.07	0.26	0.06	LOC112533194	XM_025154071.1	XP_016160399.1|3.2e-14|PREDICTED: DNA-directed RNA polymerase II subunit RPB1-like [Ficedula albicollis]
421116	11.83	10.87	11.33	8.11	6.89	7.13	RB1CC1	BGI_novel_T001725,XM_015282655.2,XM_015282656.2,XM_015282659.2,BGI_novel_T001726,XM_015282654.2,BGI_novel_T001728,BGI_novel_T001727,XM_015282658.2,BGI_novel_T001729,XM_015282657.2	XP_015138140.1|0.0e+00|PREDICTED: RB1-inducible coiled-coil protein 1 isoform X1 [Gallus gallus]
419359	0.44	0.32	0.36	0.47	0.53	0.38	IGSF21	XM_025142732.1,XM_025142733.1,XM_025142731.1,XM_025142734.1,XM_417520.6,XM_025142730.1	XP_417520.3|2.4e-266|PREDICTED: immunoglobulin superfamily member 21 [Gallus gallus]
431047	0.14	0.15	0.18	0.85	0.96	1.48	NR1D1	XM_003642864.4,XM_015299882.2	XP_003642912.2|3.9e-250|PREDICTED: nuclear receptor ROR-beta-like isoform X1 [Gallus gallus]
416311	17.15	17.23	16.67	12.28	12.71	11.12	C13H5orf24	XM_015294097.2,XM_015294098.2	OPJ88184.1|1.4e-84|hypothetical protein AV530_008189 [Patagioenas fasciata monilis]
423160	1.56	1.56	1.95	1.42	1.43	1.32	LDLRAD3	XM_025151008.1,XM_025151009.1,XM_025151010.1,BGI_novel_T003521,XM_025151011.1	KQK76034.1|1.1e-199|low-density lipoprotein receptor class A domain-containing protein 3 [Amazona aestiva]
428858	0	0	0	0.11	0.08	0.1	SHANK2	XM_015286889.2,XM_015286890.2,XM_015286884.2,XM_025151120.1,XM_015286883.2,XM_015286888.2,XM_015286885.2,XM_015286882.2,XM_015286886.2,XM_015286881.2,XM_015286887.2,XM_015286880.2	XP_015142366.1|0.0e+00|PREDICTED: SH3 and multiple ankyrin repeat domains protein 2 isoform X1 [Gallus gallus]
430409	0.17	0.08	0.04	0.23	0.23	0.35	IRF5	XM_025151344.1,NM_001031587.1,XM_025151342.1	NP_001026758.1|2.8e-289|interferon regulatory factor 5 [Gallus gallus]
417974	27.98	27.74	27.93	25.64	28.09	26.76	POLDIP3	NM_001012814.1,XM_015285045.2	XP_015140531.1|1.7e-235|PREDICTED: polymerase delta-interacting protein 3 isoform X1 [Gallus gallus]
421467	10.57	9.49	9.94	8.4	8.21	7.21	NANP	NM_001031059.2	NP_001026230.2|1.3e-147|N-acylneuraminate-9-phosphatase [Gallus gallus]
107049090	0.54	0.54	0.74	0.54	0.52	0.59	LOC107049090	XM_015293501.2	XP_015157367.1|0.0e+00|PREDICTED: uncharacterized protein LOC100858139 [Gallus gallus]
418549	20.01	18.15	17.06	378.73	317.19	294.44	PDXK	NM_001278085.1,NM_001278084.2,XM_025149534.1	NP_001265013.1|2.1e-173|pyridoxal kinase isoform 1 [Gallus gallus]
112530196	15.68	17.11	15.58	21.31	26.72	23.85	LOC112530196	XM_025143025.1	XP_015153808.1|5.1e-183|PREDICTED: transmembrane protein 79 [Gallus gallus]
112532523	0.17	0.17	0.04	0.27	0.36	0.53	LOC112532523	XM_025151158.1	XP_015721104.1|4.8e-56|PREDICTED: translation initiation factor IF-2-like [Coturnix japonica]
BGI_novel_G000104	2.19	2.25	1.93	2.43	2.07	2.02	BGI_novel_G000104	BGI_novel_T003867
423455	15.07	16.84	15.51	14.89	15.44	16.11	YY2	NM_001031210.1	NP_001026381.1|2.8e-253|transcriptional repressor protein YY1 [Gallus gallus]
421506	0.42	0.28	0.31	0.12	0.17	0.12	LOC421506	XM_015283958.2,XM_025149184.1,XM_015283959.2,XM_015283960.2,XM_015283957.2,XM_015283961.2,XM_025149183.1,BGI_novel_T002220,XM_025149186.1,XM_025149185.1,XM_015283962.2	XP_015139443.1|3.3e-184|PREDICTED: uncharacterized protein LOC421506 [Gallus gallus]
424519	12.18	11.42	11.94	8.36	7.84	7.5	PKN2	XM_025153257.1,XM_025153258.1,BGI_novel_T004867	XP_015146130.1|0.0e+00|PREDICTED: serine/threonine-protein kinase N2 [Gallus gallus]
421551	88.71	100.79	96.97	100.44	99.91	107.51	PSMB1	NM_001007905.2	OXB65376.1|3.5e-141|hypothetical protein ASZ78_017106, partial [Callipepla squamata]
427664	4.47	5.35	5.31	3.35	3.81	3.91	RAI1	BGI_novel_T006447,XM_015294409.2,XM_015294408.2,XM_015294410.2,XM_025155323.1	XP_015149894.1|0.0e+00|PREDICTED: retinoic acid-induced protein 1 isoform X1 [Gallus gallus]
427088	0	0	0	0.04	0.02	0.05	USHBP1	XM_424682.6,BGI_novel_T009125,XM_015300101.2,XM_015300098.2,XM_015300097.2,XM_015300100.2,XM_015300099.2,XM_015300102.2,BGI_novel_T009124	XP_015155588.1|0.0e+00|PREDICTED: Usher syndrome type-1C protein-binding protein 1 isoform X7 [Gallus gallus]
107051287	36.12	41.49	43.51	945.5	702.97	1935.5	IL11	XM_025142876.1	XP_015130403.1|2.3e-109|PREDICTED: interleukin-11, partial [Gallus gallus]
100857180	0.92	0.8	0.9	0.79	0.9	1.18	LOC100857180	XM_025153969.1	XP_015147343.1|2.4e-187|PREDICTED: LOW QUALITY PROTEIN: U3 small nucleolar RNA-interacting protein 2-like [Gallus gallus]
418567	147.99	139.8	139.34	178.54	148.4	168.78	DDX3X	XM_015301535.2,NM_001030800.1	NP_001025971.1|0.0e+00|ATP-dependent RNA helicase DDX3X [Gallus gallus]
422898	14.69	12.3	14.54	13.85	12.65	13.31	LETM1	NM_001006461.2,XM_015285900.2	XP_015141386.1|0.0e+00|PREDICTED: LETM1 and EF-hand domain-containing protein 1, mitochondrial isoform X1 [Gallus gallus]
418291	0.76	0.56	0.39	0.99	1.42	1.08	LRRC23	XM_416514.6,XM_015293907.2	XP_015149393.1|1.4e-178|PREDICTED: leucine-rich repeat-containing protein 23 isoform X1 [Gallus gallus]
101747801	8.35	9.02	9.54	11.96	13.55	15.24	IKZF4	XM_015300306.2,XM_025145494.1,XM_025145495.1	XP_015155792.1|0.0e+00|PREDICTED: zinc finger protein Eos [Gallus gallus]
417774	20.47	18.87	19.45	15.32	14.37	15.43	MDFIC	BGI_novel_T000148,XM_416018.5	XP_416018.1|4.8e-146|PREDICTED: myoD family inhibitor domain-containing protein [Gallus gallus]
107050771	20.48	25.14	21.24	21.82	26.92	26.91	LOC107050771	XM_025142808.1	AAC02260.1|9.1e-99|Tolloid, partial [Gallus gallus]
416147	1.68	1.44	1.28	1.22	1	1.45	LOC416147	XM_025155026.1,BGI_novel_T006221,XM_025155025.1,BGI_novel_T006222,XM_414478.6	XP_414477.5|0.0e+00|PREDICTED: probable E3 ubiquitin-protein ligase MID2 isoform X1 [Gallus gallus]
421727	1.17	0.84	0.84	1.46	1.4	1.02	FAM184A	XM_015284482.2,XM_015284475.2,XM_015284481.2,XM_015284480.2,BGI_novel_T002347,XM_015284478.2,BGI_novel_T002346,XM_015284483.2,XM_025149187.1,XM_004940268.3,XM_015284477.2,XM_015284479.2	XP_021396539.1|0.0e+00|protein FAM184A isoform X5 [Lonchura striata domestica]
420952	3.13	2.69	2.73	3.82	3.61	3.65	FHOD3	XM_015282354.2,XM_015282356.2,XM_015282353.2,XM_015282357.2,XM_015282358.2,BGI_novel_T001583,XM_015282355.2,XM_015282359.2	XP_015137845.1|0.0e+00|PREDICTED: FH1/FH2 domain-containing protein 3 isoform X7 [Gallus gallus]
428699	0.03	0.01	0.03	0.06	0.07	0.04	FRMPD3	XM_025150322.1,XM_015278359.2	XP_015133842.1|0.0e+00|PREDICTED: FERM and PDZ domain-containing protein 3 [Gallus gallus]
427650	0	0.04	0	0.04	0.08	0.15	METRN	XM_425223.5	XP_425223.3|3.4e-170|PREDICTED: meteorin [Gallus gallus]
419225	0.3	0.14	0.17	0.11	0.02	0.04	SS18L1	XM_417402.6	XP_417402.4|1.1e-236|PREDICTED: calcium-responsive transactivator [Gallus gallus]
421047	0.97	0.71	0.81	0.4	0.48	0.79	MC5R	XM_015282465.2,NM_001031015.1,XM_015282466.1	XP_015137951.1|7.7e-201|PREDICTED: melanocortin receptor 5 isoform X1 [Gallus gallus]
395602	336.14	328.08	313.7	383.67	372.11	376.99	PSAP	XM_015288194.2,XM_015288195.2,XM_015288193.2,NM_204811.2,BGI_novel_T004042	NP_990142.1|4.9e-307|prosaposin precursor [Gallus gallus]
423264	6.71	6.99	6.06	11.91	12.58	10.77	EXD2	NM_001199700.1,BGI_novel_T003669,XM_025150717.1,XM_025150718.1,XM_015287320.2	NP_001186629.1|0.0e+00|exonuclease 3'-5' domain-containing protein 2 [Gallus gallus]
448832	3.55	4.92	4.26	1.31	1.98	1.05	MCAM	BGI_novel_T008491,NM_001004768.1	NP_001004768.1|0.0e+00|cell surface glycoprotein MUC18 precursor [Gallus gallus]
427153	2.08	1.97	1.79	1.23	1.47	1.5	ERCC8	XM_015277594.2,XM_424742.6	XP_424742.1|1.7e-235|PREDICTED: DNA excision repair protein ERCC-8 isoform X1 [Gallus gallus]
100857899	0.33	0.15	0.37	0.48	0.46	0.48	TTC25	XM_003642823.4	XP_003642871.2|0.0e+00|PREDICTED: tetratricopeptide repeat protein 25 [Gallus gallus]
100859796	0	0.01	0	0	0	0	OR52L1	XM_015280948.2	XP_021239737.1|1.2e-155|olfactory receptor 52K2-like [Numida meleagris]
425865	1.52	1.28	1.49	1.43	1.27	0.92	METTL22	BGI_novel_T006558,NM_001278154.1	NP_001265083.1|2.9e-230|methyltransferase-like protein 22 [Gallus gallus]
422284	0.15	0.2	0.25	0.05	0.21	0.16	RGCCL	XM_420264.6	XP_420264.4|1.1e-48|PREDICTED: regulator of cell cycle RGCC [Gallus gallus]
100857736	9.16	9.32	9.65	13.68	12.78	12.74	EIF2B1	XM_003642192.4	XP_015733313.1|1.1e-163|PREDICTED: translation initiation factor eIF-2B subunit alpha [Coturnix japonica]
429116	0.05	0.05	0.05	0.25	0.3	0	PTGER3	NM_001040468.1	NP_001035558.1|2.6e-210|prostaglandin E2 receptor EP3 subtype [Gallus gallus]
427479	3.36	4.13	4.08	2.69	3.18	2.02	CELF6	BGI_novel_T005411,XM_015279065.2,XM_015279062.2,XM_015279066.2,XM_015279064.2,XM_025153988.1,XM_425051.6,XM_015279061.2,XM_004943647.3,XM_015279063.2	XP_015134549.1|8.6e-231|PREDICTED: CUGBP Elav-like family member 6 isoform X5 [Gallus gallus]
416361	3.99	3.77	4.12	3.34	3.71	2.83	GRK6	BGI_novel_T006241,XM_414676.6	OXB61334.1|0.0e+00|hypothetical protein ASZ78_003756 [Callipepla squamata]
770067	0.58	0.38	0.39	0.26	0.22	0.34	CYYR1	XM_015299155.2	XP_015154641.1|1.4e-209|PREDICTED: cysteine and tyrosine-rich protein 1 [Gallus gallus]
420388	8.18	8.14	7.98	4.1	3.86	3.64	NKTR	XM_004939074.3,XM_025148246.1,XM_025148245.1,XM_004939076.3,XM_418494.6,BGI_novel_T001170,XM_004939075.3,XM_015281146.2,BGI_novel_T001171,XM_015281144.2,XM_004939078.3	XP_017199164.1|1.1e-81|PREDICTED: NK-tumor recognition protein isoform X6 [Oryctolagus cuniculus]
100859693	0.19	0.11	0.13	0.24	0.27	0.2	DLGAP1L	XM_015282560.2,XM_015282558.2,XM_015282557.2,XM_025147883.1,XM_015282556.2	XP_021243825.1|0.0e+00|disks large-associated protein 1 [Numida meleagris]
422611	0.46	0.34	0.31	0.66	0.95	0.38	CDS1	XM_420571.6	XP_420571.4|1.4e-267|PREDICTED: phosphatidate cytidylyltransferase 1 [Gallus gallus]
426629	3.8	5.11	4.72	4.17	5.41	5.28	TKFC	XM_015286122.2,XM_015286123.2	XP_015141608.1|0.0e+00|PREDICTED: triokinase/FMN cyclase [Gallus gallus]
107049508	14.76	16.85	16.19	15.34	17.4	15.8	BIN3	BGI_novel_T008148,BGI_novel_T008149,XM_025142937.1,XM_025142936.1,XM_025142938.1,BGI_novel_T008147,XM_025142939.1	XP_015128671.1|1.4e-50|PREDICTED: bridging integrator 3 [Gallus gallus]
100857932	18.01	23.71	21.39	93.94	90.28	156.21	LOC100857932	XM_025155899.1	XP_004950921.1|2.4e-110|PREDICTED: uncharacterized protein C1235.01-like [Gallus gallus]
424112	82.38	81.75	84.51	139.09	140.3	127.19	IDH1	XM_015289550.2,XM_025152403.1,XM_025152402.1,XM_004942682.3,XM_015289549.2	XP_421965.3|5.2e-245|PREDICTED: isocitrate dehydrogenase [NADP] cytoplasmic isoform X1 [Gallus gallus]
418895	0.06	0.07	0.04	0.01	0.03	0.01	TRPC4	XM_417089.6	XP_417089.2|0.0e+00|PREDICTED: short transient receptor potential channel 4 [Gallus gallus]
420447	11.24	10.8	10.39	9.09	8.17	7.6	UBE3C	NM_001030967.1,XM_015281334.2	XP_015136820.1|0.0e+00|PREDICTED: ubiquitin-protein ligase E3C isoform X1 [Gallus gallus]
101748102	2.75	3.07	2.74	3.57	4.72	4.53	MUS81	BGI_novel_T009784,BGI_novel_T009783,XM_025145519.1	XP_015129734.1|3.3e-125|PREDICTED: crossover junction endonuclease MUS81, partial [Gallus gallus]
426314	3.96	4.05	3.68	4.42	3.93	3.75	SUV39H2	BGI_novel_T000078,NM_001031370.2	NP_001026541.1|2.1e-245|histone-lysine N-methyltransferase SUV39H2 [Gallus gallus]
427657	0	0.08	0.04	0.04	0.04	0	CYP2AC7	NM_001329504.1	NP_001316433.1|9.7e-292|cytochrome P450, family 2, subfamily AC, polypeptide 7 [Gallus gallus]
BGI_novel_G000045	0.12	0.07	0.05	1	0.91	0.64	BGI_novel_G000045	BGI_novel_T001320
395172	0.71	1.05	0.7	1.03	1.21	0.85	DHRS11	XM_015296153.2,NM_204507.1,BGI_novel_T007683	KFO99712.1|2.3e-141|Dehydrogenase/reductase SDR family member 11, partial [Calypte anna]
396023	18.4	19.04	17.66	4.69	4.04	4.99	DKK3	XM_015286337.2,NM_205125.1	NP_990456.1|2.2e-209|dickkopf-related protein 3 precursor [Gallus gallus]
770254	9.43	9.89	9.03	5.1	4.09	5.2	KLF4	XM_004949369.3	XP_004949426.1|7.0e-284|PREDICTED: Krueppel-like factor 4 isoform X1 [Gallus gallus]
423685	6.86	5.95	5.81	8.6	8.83	8.26	PBLD	NM_001277337.1,XM_015278680.2	NP_001264266.1|2.0e-142|phenazine biosynthesis-like domain-containing protein [Gallus gallus]
100858414	17.98	25.17	21.02	47.45	55.71	59.07	SPOCK2	XM_015288242.2,XM_015288241.2	XP_015143727.1|3.5e-252|PREDICTED: testican-2 isoform X1 [Gallus gallus]
107049501	7.1	7.84	7.34	10.66	8.43	13.06	PEA15L1	XM_025143050.1	XP_015130105.1|2.1e-65|PREDICTED: astrocytic phosphoprotein PEA-15-like [Gallus gallus]
418739	10.19	11.77	10.73	8.3	10	7.98	TFDP1	XM_004938530.3,XM_015277905.2,XM_015277902.2,XM_015277903.2,BGI_novel_T000866,XM_015277904.2	XP_015133390.1|4.9e-234|PREDICTED: transcription factor Dp-1 isoform X2 [Gallus gallus]
420216	2.02	1.78	1.84	1.63	1.42	2.18	SLC7AL	XM_418326.6,XM_015282844.2,XM_025148030.1,XM_015282845.2	XP_015711416.1|3.9e-276|PREDICTED: Y+L amino acid transporter 2-like [Coturnix japonica]
423781	0.02	0.01	0.01	0.05	0.02	0.04	WDFY4	XM_015288428.2,XM_015288427.2,XM_015288425.2	XP_015143911.1|0.0e+00|PREDICTED: WD repeat- and FYVE domain-containing protein 4 isoform X1 [Gallus gallus]
BGI_novel_G000261	1.85	0.61	0.61	0	0	0	BGI_novel_G000261	BGI_novel_T009795
395112	29.06	25.29	24.25	27.57	20.5	17.02	POFUT2	XM_421892.6	XP_421892.2|1.0e-262|PREDICTED: GDP-fucose protein O-fucosyltransferase 2 [Gallus gallus]
415772	6	5.45	5.84	3.92	3.68	3.12	GPATCH1	XM_004944230.3	XP_004944287.1|0.0e+00|PREDICTED: G patch domain-containing protein 1 [Gallus gallus]
424133	0.01	0.02	0.01	0.02	0.02	0.04	PDE11A	XM_015289573.2	XP_015145059.1|0.0e+00|PREDICTED: dual 3',5'-cyclic-AMP and -GMP phosphodiesterase 11A [Gallus gallus]
772197	6.26	5.34	6.13	5.17	5.66	5.25	DCP1B	BGI_novel_T000373,XM_004937947.2	XP_004938004.1|0.0e+00|PREDICTED: mRNA-decapping enzyme 1B [Gallus gallus]
101751827	37.69	38.11	38.22	39.37	37.81	56.12	CDKN1C	XM_015286678.2	XP_015142164.1|8.9e-111|PREDICTED: cyclin-dependent kinase inhibitor 1C [Gallus gallus]
395767	9.57	10.34	10.13	8.05	9.6	8.01	XRCC6	NM_204927.2	NP_990258.2|0.0e+00|X-ray repair cross-complementing protein 5 precursor [Gallus gallus]
693266	0.03	0.07	0.03	0.39	0.35	0.19	CASP18	XM_025152263.1,NM_001044689.1	NP_001038154.1|2.5e-267|initiator caspase [Gallus gallus]
416730	2	1.81	1.73	0.84	0.84	0.89	PLCB4	XM_025148602.1,XM_015283487.2,XM_015283481.2,XM_015283491.2,XM_015283488.2,XM_025148601.1,XM_025148603.1,BGI_novel_T002047,XM_015283485.2,XM_025148599.1,BGI_novel_T002046,XM_015283486.2,NM_001199435.1,XM_025148598.1,XM_015283484.2,XM_025148600.1,XM_015283483.2	XP_015138967.1|0.0e+00|PREDICTED: 1-phosphatidylinositol 4,5-bisphosphate phosphodiesterase beta-4 isoform X1 [Gallus gallus]
415582	3.44	3.91	3.76	6.68	7.14	7.48	SEMA4B	XM_004943956.3,XM_025154047.1,XM_025154048.1,XM_025154049.1,XM_025154046.1,XM_413950.6	XP_021262352.1|0.0e+00|semaphorin-4B [Numida meleagris]
395545	13.38	13.22	12.65	5.92	6.76	6.64	FRZB	NM_204772.2	NP_990103.1|3.9e-186|secreted frizzled-related protein 3 precursor [Gallus gallus]
101751709	12.3	15.04	13.87	11.12	14.33	13.05	H2A2BL	XM_015293382.2	XP_005288436.1|1.6e-61|PREDICTED: histone H2A type 2-B [Chrysemys picta bellii]
418428	3.29	2.95	2.86	2.5	2.23	2.11	ZNF654	XM_015297817.2,BGI_novel_T000631,XM_025144346.1,XM_025144348.1,XM_416639.6	XP_416639.3|0.0e+00|PREDICTED: zinc finger protein 654 isoform X1 [Gallus gallus]
415746	2.73	2.63	2.5	1.56	1.4	1.14	GPT2	XM_015292423.2	KFW64540.1|1.2e-287|Alanine aminotransferase 2, partial [Pygoscelis adeliae]
421680	5.16	4.76	5.07	3.2	3.04	2.7	NHSL1	BGI_novel_T002306,XM_004935685.3,XM_015284192.2,XM_015284193.2,XM_004935690.3,XM_025149172.1,XM_004935693.3,XM_015284195.2,BGI_novel_T002307,XM_015284194.2,XM_025149171.1,XM_004935687.3,BGI_novel_T002305,XM_419717.6,XM_025149170.1	XP_004935746.2|0.0e+00|PREDICTED: NHS-like protein 1 isoform X1 [Gallus gallus]
424275	0.69	0.41	0.26	78.36	73.98	82.27	STEAP3	BGI_novel_T004599,XM_025152367.1,XM_025152366.1,XM_422122.6,XM_015289946.2,XM_004942972.3	XP_017928129.1|7.3e-271|PREDICTED: metalloreductase STEAP3 isoform X2 [Manacus vitellinus]
395133	30.36	30.39	29.56	12.47	10.07	10.78	SGK1	XM_025148494.1,NM_204476.1,XM_015284007.2,XM_015284008.2	XP_009279767.2|3.0e-246|PREDICTED: LOW QUALITY PROTEIN: serine/threonine-protein kinase Sgk1 [Aptenodytes forsteri]
421421	5.59	5.45	5.8	4.51	4.18	3.84	SUPT7L	XM_419474.5	XP_419474.2|3.8e-238|PREDICTED: STAGA complex 65 subunit gamma [Gallus gallus]
422387	11.85	11.42	10.72	7.53	7.78	6.35	MTMR1	XM_015278647.2,XM_015278646.2,XM_015278648.2,XM_025150478.1,BGI_novel_T002738,BGI_novel_T002739,XM_004940856.3,BGI_novel_T002741,XM_004940855.3,XM_004940854.3,BGI_novel_T002740,XM_015278645.2,XM_420356.6	XP_021262291.1|0.0e+00|myotubularin-related protein 1 isoform X2 [Numida meleagris]
BGI_novel_G000021	2.19	2.07	1.83	1.98	1.63	1.57	BGI_novel_G000021	BGI_novel_T000653
427717	26.19	27.3	27.11	28.24	28.62	27.54	SF3A1	BGI_novel_T006883,NM_001031472.2	NP_001026643.2|0.0e+00|splicing factor 3A subunit 1 [Gallus gallus]
396433	0.05	0.06	0.06	0	0	0.06	TNNT2	XM_015298702.2,NM_205449.1,XM_015298697.2,XM_015298700.2,XM_015298698.2,XM_015298694.2,XM_015298696.2,XM_015298701.2,XM_015298699.2	XP_013052056.1|1.3e-163|PREDICTED: troponin T, cardiac muscle [Anser cygnoides domesticus]
107052152	0.61	0.44	0.38	0.39	0.6	0.26	LOC107052152	XM_015279033.1	XP_015134519.1|2.9e-172|PREDICTED: microtubule-associated protein 1S-like [Gallus gallus]
416226	65.79	71.86	72.22	66.68	74.58	76.15	CLTB	NM_001030609.2,NM_001305576.1	NP_001292505.1|3.9e-125|clathrin light chain B isoform 1 [Gallus gallus]
421639	0.67	0.62	0.42	0.4	0.15	0.15	CCDC170	XM_419678.6,XM_004935629.3,XM_025149276.1	OPJ72912.1|2.6e-259|coiled-coil domain-containing protein 170 isoform A [Patagioenas fasciata monilis]
771207	4.08	4.25	4.05	6.2	5.48	7.01	PDXP	XM_003640384.4	XP_003640432.2|9.7e-167|PREDICTED: pyridoxal phosphate phosphatase [Gallus gallus]
416482	16.15	15.78	15.68	10.22	10.15	11.37	TNRC18	BGI_novel_T006437,XM_004945156.3	XP_004945213.2|0.0e+00|PREDICTED: LOW QUALITY PROTEIN: trinucleotide repeat-containing gene 18 protein [Gallus gallus]
416073	2.94	2.92	3.01	2.33	2.6	2.34	C12H3orf14	XM_414410.6,BGI_novel_T006093	XP_414410.1|2.5e-68|PREDICTED: uncharacterized protein C3orf14 homolog [Gallus gallus]
418836	0	0	0	0.07	0	0	LOC418836	XM_417032.6	XP_417032.1|4.2e-120|PREDICTED: snaclec coagulation factor IX-binding protein subunit A [Gallus gallus]
395411	8.81	9.6	8.15	8.6	10.31	10.94	ZBTB7A	NM_204680.1,BGI_novel_T009050	XP_003208235.1|0.0e+00|PREDICTED: zinc finger and BTB domain-containing protein 7A [Meleagris gallopavo]
771782	39.77	46.3	44.68	40.68	43.8	50.25	RAB7B	XM_001235015.5	XP_003212967.2|4.3e-120|PREDICTED: ras-related protein Rab-7b [Meleagris gallopavo]
422075	0.21	0.09	0.18	0.1	0.13	0.28	ST6GALNAC2L	XM_025141711.1,XM_420078.5,XM_004946263.3	XP_004946320.1|7.9e-259|PREDICTED: alpha-N-acetylgalactosaminide alpha-2,6-sialyltransferase 2-like isoform X2 [Gallus gallus]
425800	10.36	14.12	12.46	14.85	17.39	16.37	EIF2B4	XM_423512.6,XM_025149114.1,BGI_novel_T002488	XP_423512.2|1.7e-261|PREDICTED: translation initiation factor eIF-2B subunit delta [Gallus gallus]
770916	0	0.13	0.13	0.13	0	0.14	MGST2	XM_001234229.5,XM_025150423.1	XP_001234230.2|1.2e-52|PREDICTED: microsomal glutathione S-transferase 2 [Gallus gallus]
420752	0.1	0.07	0.17	0.09	0.09	0.07	PDE1C	XM_025147555.1,XM_025147552.1,XM_025147551.1,XM_015281666.2,XM_025147550.1,XM_015281665.2,XM_025147553.1,XM_025147554.1,XM_025147556.1	XP_021241225.1|0.0e+00|calcium/calmodulin-dependent 3',5'-cyclic nucleotide phosphodiesterase 1C isoform X5 [Numida meleagris]
772269	2.51	2.33	2.73	1.81	1.72	1.77	CXorf40B	BGI_novel_T002743,XM_025150477.1,XM_001234387.5	XP_021262248.1|2.0e-81|protein CXorf40A-like [Numida meleagris]
396338	0.06	0	0	0.24	0.18	0	MTNR1B	NM_001293103.1	OXB78212.1|2.3e-207|hypothetical protein H355_006155 [Colinus virginianus]
417646	3.12	2.89	3.03	5.99	4.69	5.14	USP32	BGI_novel_T007678,BGI_novel_T007680,XM_004946741.2,BGI_novel_T007681,XM_415892.4,XM_004946740.2,BGI_novel_T007679	XP_004946797.2|0.0e+00|PREDICTED: ubiquitin carboxyl-terminal hydrolase 32 isoform X1 [Gallus gallus]
112531414	0.06	0.06	0.06	0.07	0.31	0.13	LOC112531414	XM_025146475.1,XM_025146476.1	XP_010726107.1|2.1e-42|PREDICTED: transmembrane and coiled-coil domain-containing protein 5B-like [Meleagris gallopavo]
396538	0.04	0.05	0.06	0.01	0.04	0.01	AGRN	XM_025142490.1,NM_205527.3,XM_015296843.2,XM_015296845.2,XM_015296842.2	XP_015152328.1|0.0e+00|PREDICTED: agrin isoform X4 [Gallus gallus]
396248	58.28	63.66	57.17	438.11	419.38	585.02	CKB	NM_205310.1,XM_015287304.2,XM_025150611.1,BGI_novel_T003824	OXB73595.1|4.2e-223|hypothetical protein H355_005310 [Colinus virginianus]
421766	16.51	17.67	16.09	17.1	18.24	16.42	SESN1	XM_004940332.3,XM_015284556.2,XM_419796.5,XM_015284554.2,BGI_novel_T002373,XM_004940331.3,XM_004940327.3,XM_025149317.1,XM_004940330.3	XP_004940387.1|1.3e-292|PREDICTED: sestrin-1 isoform X3 [Gallus gallus]
419185	0.06	0.03	0.03	0.19	0.2	0.07	RBPJL	XM_025142338.1,BGI_novel_T007805,XM_417363.6,XM_004947026.3,XM_015296737.2	XP_015152223.1|9.1e-257|PREDICTED: recombining binding protein suppressor of hairless-like protein isoform X2 [Gallus gallus]
416864	23.07	24.78	22.46	21.55	18.33	21.38	RSRC2	XM_015275293.2,XM_025155459.1,XM_015275290.1,XM_015275292.2,BGI_novel_T006763,XM_015275291.2,XM_025155460.1,XM_015275289.1,NM_001277809.1	NP_001264738.1|1.6e-231|arginine/serine-rich coiled-coil protein 2 [Gallus gallus]
421416	42.24	43.41	41.23	53.72	48.91	53.94	FOSL2	XM_025148683.1,NM_001045836.1	NP_001039301.1|4.9e-179|fos-related antigen 2 [Gallus gallus]
395301	0.79	0.5	1.4	0.15	0.23	0.07	KCNMB1	XM_015293587.2,NM_204602.1	XP_003210308.2|3.2e-125|PREDICTED: calcium-activated potassium channel subunit beta-1 [Meleagris gallopavo]
770119	0.04	0	0	0	0	0	CYP2AB2	NM_001329485.1	XP_021252352.1|1.6e-274|cytochrome P450 2J2-like [Numida meleagris]
414879	21.6	19.94	19.71	17.42	16.79	15.67	UBA5	BGI_novel_T001398,BGI_novel_T001399,XM_025147083.1,NM_001001765.1	NP_001001765.1|6.6e-226|ubiquitin-like modifier-activating enzyme 5 [Gallus gallus]
408182	2.61	3.09	2.68	5.65	5.64	5.21	CYB5R2	BGI_novel_T003375,BGI_novel_T003376,NM_001271982.1	NP_001258911.1|7.2e-175|NADH-cytochrome b5 reductase 2 [Gallus gallus]
107050739	2.24	3.34	2.7	3	4.2	4.44	GPKOW	XM_025143824.1	XP_015129933.1|6.3e-140|PREDICTED: G patch domain and KOW motifs-containing protein [Gallus gallus]
417410	14.67	13.97	14.35	14.73	13.18	14	RHOT1	XM_015279883.2,XM_015279886.2,XM_015279881.2,XM_015279884.2,XM_025141600.1,XM_015279887.2,XM_015279882.2,NM_001006208.1,XM_025141601.1,BGI_novel_T007373,XM_015279885.2,BGI_novel_T007372,BGI_novel_T007371	XP_021270442.1|0.0e+00|mitochondrial Rho GTPase 1 isoform X1 [Numida meleagris]
420289	13.23	11.82	11.36	7.97	6.29	7.4	TRPS1	XM_025148140.1,XM_015283046.2,BGI_novel_T001837,XM_015283037.2,XM_015283043.2,XM_015283039.2,XM_025148139.1,XM_004940005.3,XM_015283042.2,XM_025148141.1,XM_015283041.2,XM_015283047.2,BGI_novel_T001836,XM_015283048.2,XM_015283044.2,XM_015283038.2,BGI_novel_T001838	XP_004940062.1|0.0e+00|PREDICTED: zinc finger transcription factor Trps1 isoform X1 [Gallus gallus]
771690	2.71	2.43	2.37	2.61	2.2	2.16	UNC119	XM_001234936.4,XM_025142035.1	XP_015501699.1|4.5e-94|PREDICTED: protein unc-119 homolog A [Parus major]
423524	0	0	0	0.03	0	0.06	C14ORF39	XM_025151272.1	XP_004936508.2|0.0e+00|PREDICTED: protein SIX6OS1 isoform X1 [Gallus gallus]
768886	4.27	4.08	4.48	3.05	3.61	3.21	TMEM174	BGI_novel_T009409,NM_001282271.1,XM_015277660.2,XM_004937367.3,BGI_novel_T009410,XM_025144761.1	XP_004937424.1|1.0e-189|PREDICTED: transmembrane protein 171 [Gallus gallus]
769603	8.64	9.84	10.34	8.75	10.72	8.22	GNG10	NM_001205005.1	OXB60781.1|7.5e-30|hypothetical protein ASZ78_016832 [Callipepla squamata]
417576	4.59	4.14	4.38	4.76	4.82	4.6	NEK8	XM_415822.6,XM_004946583.3,BGI_novel_T007608	XP_004946640.1|0.0e+00|PREDICTED: serine/threonine-protein kinase Nek8 isoform X1 [Gallus gallus]
421152	21.07	17.41	18.19	20.41	19.7	20.37	CEPT1	XM_015298710.2,NM_001006392.2,XM_025143711.1,XM_015298711.2,XM_015298708.2,XM_015298709.2,BGI_novel_T008730,XM_015298707.2	NP_001006392.1|1.8e-258|choline/ethanolaminephosphotransferase 1 [Gallus gallus]
422786	6.01	5.74	5.65	3.83	3.24	3.37	N4BP2	XM_015285450.2,XM_025150078.1,XM_015285449.2,BGI_novel_T003098,BGI_novel_T003099,XM_015285448.2,XM_015285447.2,XM_025150079.1	XP_015140933.1|0.0e+00|PREDICTED: NEDD4-binding protein 2 isoform X1 [Gallus gallus]
768624	17.78	16.9	19.36	9.55	11.02	10.55	TTC9	XM_001231668.5	XP_001231669.3|8.3e-113|PREDICTED: tetratricopeptide repeat protein 9A [Gallus gallus]
425544	22.21	21.3	23.45	19.37	18.82	19.63	EIF4G3	BGI_novel_T008109,XM_015297277.2,BGI_novel_T008121,XM_015297266.2,XM_025142573.1,BGI_novel_T008126,BGI_novel_T008112,BGI_novel_T008110,XM_015297278.2,XM_015297279.2,XM_015297280.2,XM_015297267.2,BGI_novel_T008118,XM_015297269.2,BGI_novel_T008111,XM_025142574.1,XM_025142577.1,BGI_novel_T008116,BGI_novel_T008120,BGI_novel_T008125,XM_015297265.2,BGI_novel_T008119,BGI_novel_T008113,XM_015297272.2,BGI…	XP_015152762.1|0.0e+00|PREDICTED: eukaryotic translation initiation factor 4 gamma 3 isoform X12 [Gallus gallus]
415554	0.65	1.04	0.67	0.48	0.47	0.47	IQCH	XM_004943913.3,XM_015292230.2,XM_025154062.1,XM_015292228.2,BGI_novel_T005600	XP_010715904.1|0.0e+00|PREDICTED: IQ domain-containing protein H isoform X2 [Meleagris gallopavo]
395337	1.11	1.42	1.78	1472.71	926.36	2486.5	IL6	NM_204628.1,XM_015281283.2	XP_015136769.1|1.1e-147|PREDICTED: interleukin-6 isoform X1 [Gallus gallus]
419987	5.06	4.73	4.92	4.87	4.47	4.29	ZNF652	XM_003642788.4,BGI_novel_T008935,BGI_novel_T008936	XP_009569420.1|0.0e+00|PREDICTED: zinc finger protein 652 [Cuculus canorus]
768550	18.05	18.49	18.78	17.57	20.11	18.97	C20H20ORF24	NM_001079737.2	NP_001073205.1|9.8e-74|uncharacterized protein C20orf24 homolog [Gallus gallus]
107049102	0	0.02	0	0	0	0	LOC107049102	XM_025153972.1	XP_015157040.1|1.1e-140|PREDICTED: uncharacterized protein LOC107049102 [Gallus gallus]
416530	1.47	1.12	1.47	0.88	0.8	0.77	LOC416530	XM_004945219.3,XM_429439.6,XM_025155216.1	XP_429439.3|0.0e+00|PREDICTED: uncharacterized protein LOC416530 [Gallus gallus]
429786	0.1	0.11	0.11	0.33	0.33	0.65	CRP	NM_001039564.1	NP_001034653.1|1.3e-130|C-reactive protein precursor [Gallus gallus]
422875	2.59	2.84	3.2	0.77	1.22	0.97	DOK7	XM_420818.6,XM_004936196.3	XP_004936253.2|0.0e+00|PREDICTED: protein Dok-7 isoform X1 [Gallus gallus]
107052968	0.06	0.17	0.07	0.15	0.13	0.17	LOC107052968	XM_015283933.2	XP_015139419.1|2.0e-150|PREDICTED: translation initiation factor IF-2-like [Gallus gallus]
112531034	0.08	0.13	0	0.04	0.15	0.05	LOC112531034	XM_025145886.1	XP_015129053.1|1.4e-170|PREDICTED: LOW QUALITY PROTEIN: zinc finger protein 883-like, partial [Gallus gallus]
422114	11.94	12.25	13.7	12.9	13.01	14.32	MRPL58	XM_015295457.2,XM_015295456.2	XP_015150942.1|3.1e-107|PREDICTED: peptidyl-tRNA hydrolase ICT1, mitochondrial isoform X1 [Gallus gallus]
417228	2.35	1.97	2.42	1.98	1.77	2.12	FAM102A	BGI_novel_T007102,XM_015279494.2,XM_015279493.2,NM_001199166.1,XM_025156076.1	XP_015134979.1|5.0e-217|PREDICTED: protein FAM102A isoform X1 [Gallus gallus]
770053	30.46	40.56	36.03	35.96	45.09	49.73	JTB	XM_025143469.1,BGI_novel_T008646,BGI_novel_T008647,XM_015298607.2	XP_015154093.1|1.0e-81|PREDICTED: protein JTB [Gallus gallus]
771776	0.46	0.45	0.37	0.18	0.24	0.2	REEP1	XM_015285981.2	XP_015141467.1|1.4e-161|PREDICTED: receptor expression-enhancing protein 1 isoform X3 [Gallus gallus]
420081	27.35	30.46	27.5	21.97	24.77	23.46	SCAMP4	XM_004948767.3,XM_015299883.2	XP_004948824.1|1.7e-136|PREDICTED: secretory carrier-associated membrane protein 4 [Gallus gallus]
418148	8.96	7.9	8.33	6.65	6.1	6.35	KDM5A	XM_004937924.3,XM_416379.6	XP_014792927.1|0.0e+00|PREDICTED: lysine-specific demethylase 5A isoform X2 [Calidris pugnax]
101748308	0	0.02	0.06	0.04	0	0.04	LOC101748308	XM_015280137.1	XP_015135623.1|2.2e-302|PREDICTED: uncharacterized protein LOC101748308 [Gallus gallus]
419991	9.18	8.89	9.2	9.63	7.69	8.24	UBE2Z	XM_418113.6	XP_021233496.1|1.4e-229|ubiquitin-conjugating enzyme E2 Z [Numida meleagris]
418734	1.46	1.57	1.47	0.91	1.11	0.73	UPF3A	XM_025146693.1,XM_025146695.1,XM_416933.6,XM_025146694.1,BGI_novel_T000865,XM_025146692.1,BGI_novel_T000864,XM_025146696.1	XP_013052936.1|1.8e-197|PREDICTED: regulator of nonsense transcripts 3A isoform X4 [Anser cygnoides domesticus]
416551	6.51	7.96	6.9	5.14	6.77	6.13	NTHL1	BGI_novel_T006469,NM_001079575.1	NP_001073043.1|4.7e-163|endonuclease III-like protein 1 [Gallus gallus]
424228	21.85	21.17	22.04	10.2	10.04	10.67	BIN1	XM_015289813.2,XM_015289806.2,XM_025152200.1,XM_015289810.2,XM_015289814.2,XM_015289816.2,XM_015289809.2,XM_015289805.2,XM_015289807.2,XM_015289818.2,XM_015289808.2,XM_015289804.2,NM_001006524.2,XM_015289815.2,XM_015289803.2,XM_015289817.2,XM_015289812.2,XM_015289811.2,XM_015289819.2,XM_015289802.2	XP_015145288.1|0.0e+00|PREDICTED: myc box-dependent-interacting protein 1 isoform X1 [Gallus gallus]
417187	19.85	19.08	19.26	17.24	17.89	18.8	FNBP1	XM_025141372.1,XM_025141361.1,XM_015279732.2,XM_025141360.1,XM_025141379.1,XM_025141376.1,XM_025141359.1,XM_025141367.1,XM_025141352.1,XM_015279723.2,XM_025141364.1,XM_025141368.1,XM_025141356.1,XM_025141355.1,XM_025141381.1,XM_025141377.1,XM_025141362.1,XM_025141375.1,XM_025141369.1,XM_025141371.1,XM_025141378.1,XM_025141380.1,XM_025141354.1,XM_025141365.1,BGI_novel_T007143,XM_025141357.1,BGI_no…	XP_015135214.1|0.0e+00|PREDICTED: formin-binding protein 1 isoform X10 [Gallus gallus]
395873	1.97	1.73	1.51	67.55	48.37	123.31	K123	XM_015289921.2,XM_025145275.1,XM_015289879.2,NM_205019.2	NP_990350.1|7.8e-163|K123 protein precursor [Gallus gallus]
423613	3.38	2.91	3.03	1.87	1.86	1.58	FAM35A	BGI_novel_T003956,XM_025151891.1,BGI_novel_T003957,BGI_novel_T003958	XP_015143518.1|0.0e+00|PREDICTED: protein FAM35A [Gallus gallus]
417016	13.6	12.28	13.14	12.52	11.83	11.39	ASCC2	XM_015294900.2,BGI_novel_T006893,XM_015294899.2,XM_015294903.2,XM_015294901.2,BGI_novel_T006892	XP_015150387.1|0.0e+00|PREDICTED: activating signal cointegrator 1 complex subunit 2 isoform X2 [Gallus gallus]
771327	39.21	43.79	40.32	54.62	54.03	61.12	TIA1	BGI_novel_T008208,NM_001257203.1,XM_025142789.1,XM_025142792.1,XM_015297483.2,XM_025142791.1,XM_025142790.1,BGI_novel_T008207,XM_025142788.1	XP_005285275.1|9.1e-189|PREDICTED: nucleolysin TIA-1 isoform p40 isoform X1 [Chrysemys picta bellii]
423911	2.67	2.65	2.42	0.21	0.21	0.28	ABLIM1	BGI_novel_T004226,XM_025151622.1,BGI_novel_T004223,BGI_novel_T004224,BGI_novel_T004227,XM_025151627.1,XM_015288673.2,XM_025151624.1,BGI_novel_T004225,XM_025151628.1,XM_025151630.1,XM_025151618.1,XM_025151634.1,XM_025151636.1,XM_025151633.1,XM_025151635.1,XM_025151625.1,XM_025151621.1,XM_015288661.2,XM_025151632.1,XM_025151617.1,XM_025151619.1,XM_025151620.1,XM_015288662.2,XM_025151637.1,XM_025151…	NP_001152835.1|0.0e+00|actin-binding LIM protein 1 [Gallus gallus]
107057295	31.19	32.41	30.6	30.92	35.12	27.44	MANBAL1	BGI_novel_T007768,BGI_novel_T007767,XM_025142419.1,XM_025142421.1,XM_025142420.1,XM_025142418.1	XP_015151787.1|2.1e-194|PREDICTED: uncharacterized protein LOC107054817 [Gallus gallus]
428131	3.56	4.15	3.94	4.94	6.12	5.06	TGIF2	XM_015296286.2,XM_015296287.2,XM_015296288.2,XM_015296289.2,XM_025142291.1,XM_025142292.1,XM_015296285.2	XP_015151772.1|1.0e-153|PREDICTED: homeobox protein TGIF2 isoform X2 [Gallus gallus]
107051263	7.41	7.39	7.45	9.42	11.43	10.58	LOC107051263	XM_025144385.1,BGI_novel_T009046,XM_025144386.1,BGI_novel_T009047,XM_025144384.1	XP_015742271.1|5.3e-268|PREDICTED: fibronectin type III and SPRY domain-containing protein 1 [Coturnix japonica]
417590	66.04	62.58	63.2	42.08	43.86	38.85	CPD	XM_415836.5	XP_415836.1|0.0e+00|PREDICTED: carboxypeptidase D [Gallus gallus]
428122	2.22	2.19	2.22	1.56	1.59	1.37	THAP12	XM_425679.6	XP_425679.4|0.0e+00|PREDICTED: 52 kDa repressor of the inhibitor of the protein kinase [Gallus gallus]
418366	5.93	6.12	5.46	5.38	5.36	4.1	GTPBP8	BGI_novel_T000564,XM_015296604.2,BGI_novel_T000565	XP_015152090.1|1.7e-154|PREDICTED: GTP-binding protein 8 [Gallus gallus]
422639	8.5	8.45	8.39	8.55	8.03	7.81	NUP54	XM_015276423.2,BGI_novel_T002940,XM_015276424.2	XP_015131910.1|1.1e-287|PREDICTED: nucleoporin p54 isoform X2 [Gallus gallus]
423673	13.33	12.85	14.2	12.78	13.19	13.69	TUBGCP2	NM_001006496.1,BGI_novel_T004008	XP_010712460.1|0.0e+00|PREDICTED: gamma-tubulin complex component 2 isoform X1 [Meleagris gallopavo]
423345	2.16	1.82	1.85	2.64	2.33	1.53	ALDH6A1	XM_004941779.3	XP_004941836.1|0.0e+00|PREDICTED: methylmalonate-semialdehyde dehydrogenase [acylating], mitochondrial [Gallus gallus]
424409	0.07	0	0.04	0.22	0.11	0.27	RGS16	NM_001277544.2,XM_015290274.2,XM_025152810.1	NP_001264473.1|1.3e-110|regulator of G-protein signaling 16 precursor [Gallus gallus]
424781	12.36	13.87	12.82	15.57	14.08	12.44	RNF7	NM_001031307.1	NP_001026478.1|9.8e-66|RING-box protein 2 [Gallus gallus]
421788	12.17	11.9	11.28	13.13	11.98	13.28	HACE1	NM_001278155.1,BGI_novel_T002381,XM_015284529.2,XM_015284530.2,BGI_novel_T002380	NP_001265084.1|0.0e+00|E3 ubiquitin-protein ligase HACE1 [Gallus gallus]
424468	4.53	4.23	4.27	1.26	1.82	1.18	RTCA	XM_422311.4,BGI_novel_T004816	XP_422311.1|6.5e-205|PREDICTED: RNA 3'-terminal phosphate cyclase [Gallus gallus]
395283	68.82	75.03	75.41	34.15	44.76	32.83	TRAIL-LIKE	NM_204591.2,XM_015278184.2	XP_015133670.1|1.1e-179|PREDICTED: TNF-related apoptosis inducing ligand-like protein isoform X1 [Gallus gallus]
418471	14.91	13.42	12.43	13.24	11.09	10.57	USP25	XM_025144801.1,BGI_novel_T000659,XM_025144809.1,BGI_novel_T000658,XM_025144798.1,XM_004938353.3,XM_015298797.2	XP_015154283.1|0.0e+00|PREDICTED: ubiquitin carboxyl-terminal hydrolase 25 isoform X3 [Gallus gallus]
417785	18.48	17.6	17.48	15.82	13.82	14.01	PNPLA8	XM_015281161.2,XM_025147679.1,NM_001130737.1,XM_015281155.1,XM_015281171.2	XP_015136641.1|0.0e+00|PREDICTED: calcium-independent phospholipase A2-gamma isoform X1 [Gallus gallus]
416830	3.17	2.75	2.76	1.5	1.23	1.07	PITPNM2	BGI_novel_T006744,XM_025155651.1,XM_004945543.3,XM_004945544.3,XM_004945545.3,BGI_novel_T006742,BGI_novel_T006743,XM_004945542.3,XM_415122.6,XM_015275601.2,XM_015275602.2,BGI_novel_T006745,XM_025155652.1,XM_004945546.3,XM_004945547.3	XP_004945604.1|0.0e+00|PREDICTED: membrane-associated phosphatidylinositol transfer protein 2 isoform X6 [Gallus gallus]
373979	217.2	194.53	194.2	215.84	203	180.16	FBLN1	XM_015289893.2,BGI_novel_T000431,XM_015289892.2,NM_204165.1	NP_989496.1|0.0e+00|fibulin-1 precursor [Gallus gallus]
769352	3.36	4.58	4.18	4.18	3.32	3.06	DUS4L	XM_001231914.5,XM_015275790.2	XP_015131276.1|9.9e-177|PREDICTED: tRNA-dihydrouridine(20a/20b) synthase [NAD(P)+]-like isoform X2 [Gallus gallus]
422799	8.94	7.75	8.26	9.08	9.22	8.24	STIM2	BGI_novel_T003118,XM_004936132.3,XM_420749.6,XM_025149900.1	XP_420749.5|0.0e+00|PREDICTED: stromal interaction molecule 2 isoform X1 [Gallus gallus]
107049519	0.1	0.1	0.15	0.31	0.27	0.42	ASB16	XM_025144223.1	XP_015128695.1|4.4e-207|PREDICTED: LOW QUALITY PROTEIN: ankyrin repeat and SOCS box protein 16 [Gallus gallus]
428978	0.07	0.04	0	0	0	0	CALHM3	XM_025152006.1	XP_426535.2|6.2e-196|PREDICTED: calcium homeostasis modulator protein 3 [Gallus gallus]
424244	0.03	0.02	0.06	0.09	0.12	0.12	SLC15A2	XM_025152205.1,XM_015289996.2,XM_015289995.2,XM_025152206.1,XM_004942922.3,XM_015289994.2,NM_001319028.1,XM_004942925.3	XP_004942982.1|0.0e+00|PREDICTED: solute carrier family 15 member 2 isoform X5 [Gallus gallus]
768812	0.02	0	0	0.02	0.07	0	DHX32	XM_003641504.4	XP_003641552.2|0.0e+00|PREDICTED: LOW QUALITY PROTEIN: putative pre-mRNA-splicing factor ATP-dependent RNA helicase DHX32 [Gallus gallus]
112529927	0.29	0.25	0.28	0.24	0.23	0.24	SUV39H1	XM_025145798.1	XP_015706163.1|2.3e-237|PREDICTED: histone-lysine N-methyltransferase SUV39H1 [Coturnix japonica]
417417	1.07	0.59	0.66	0.29	0.36	0.13	MILR1	XM_004946186.3,BGI_novel_T007385,BGI_novel_T007384,XM_025141780.1,XM_015279920.2,XM_004946185.3	XP_004946242.2|2.1e-186|PREDICTED: allergin-1 isoform X2 [Gallus gallus]
421580	0.06	0.08	0.08	0.02	0.02	0	PLG	XM_419618.6	XP_419618.2|0.0e+00|PREDICTED: plasminogen [Gallus gallus]
421593	0.58	0.34	0.49	0.35	0.4	0.35	DEPDC7	XM_015286316.2,XM_025150632.1,NM_001199406.1	NP_001186335.1|5.9e-297|DEP domain-containing protein 7 [Gallus gallus]
418965	8.21	7.49	9.08	6	6.07	5.56	DDX10	NM_001079725.1	NP_001073193.1|0.0e+00|probable ATP-dependent RNA helicase DDX10 [Gallus gallus]
421948	3.71	3.09	3.87	6.78	6.1	5.9	MYCN	XM_015276044.2,NM_001031091.2,XM_015276048.2,XM_015276046.2,XM_015276045.2,XM_015276049.2	NP_001026262.2|2.3e-258|N-myc proto-oncogene protein [Gallus gallus]
420034	8.35	8.24	9.61	7.25	9.03	7.32	NT5C3B	BGI_novel_T008964,BGI_novel_T008965,XM_015299603.2,NM_001006334.1,XM_015299602.2,XM_025143978.1,XM_015299604.2	XP_015155088.1|3.1e-195|PREDICTED: 7-methylguanosine phosphate-specific 5'-nucleotidase isoform X1 [Gallus gallus]
421900	4.59	4.29	4.6	2.18	2.18	1.73	ARHGEF10	XM_015284923.2,XM_025148842.1,BGI_novel_T002458,XM_001235642.5,XM_015284924.2,XM_015284922.2,XM_015284925.2	XP_015140411.1|0.0e+00|PREDICTED: rho guanine nucleotide exchange factor 10 isoform X4 [Gallus gallus]
417297	17.54	17.69	17.67	31.56	32.4	29.6	DPP7	XM_415570.6	XP_415570.4|0.0e+00|PREDICTED: dipeptidyl peptidase 2 [Gallus gallus]
548626	188.99	203.84	190.89	1239	1332	1197.08	PTX3	BGI_novel_T005366,NM_001017413.1	NP_001017413.1|5.9e-249|pentraxin-related protein PTX3 precursor [Gallus gallus]
419039	31.27	28.16	31.05	29.81	24.83	25.26	NDUFA9	NM_001006281.1	NP_001006281.1|8.3e-219|NADH dehydrogenase [ubiquinone] 1 alpha subcomplex subunit 9, mitochondrial [Gallus gallus]
424670	2.25	2.2	2.82	2.72	2.45	2.32	OMA1	XM_422503.6,XM_015291181.2	XP_422503.3|1.5e-277|PREDICTED: metalloendopeptidase OMA1, mitochondrial isoform X1 [Gallus gallus]
417653	3.68	3.65	3.69	2.38	3.22	2.37	AATF	NM_001030724.2	NP_001025895.1|0.0e+00|protein AATF [Gallus gallus]
424457	15.65	14.52	14.14	9.38	7.87	8.08	TPR	BGI_novel_T004802,XM_004943308.3,XM_422300.5,XM_004943309.3,XM_015290596.2	XP_015146082.1|0.0e+00|PREDICTED: nucleoprotein TPR isoform X4 [Gallus gallus]
416168	44.24	43.84	44.78	46.78	48.13	45.96	RARS	XM_025154834.1,NM_001030607.1	XP_015731412.1|0.0e+00|PREDICTED: arginine--tRNA ligase, cytoplasmic [Coturnix japonica]
421977	1.92	1.96	1.98	2.77	3.18	2.37	TP53I3	XM_419987.5,XM_004935793.3,XM_004935795.3,XM_025149105.1	XP_004935850.1|9.3e-193|PREDICTED: quinone oxidoreductase PIG3 isoform X1 [Gallus gallus]
418214	7.54	8.11	7.37	5.39	4.99	5.06	FGFR1OP2	NM_001007855.1,XM_015290277.2,BGI_novel_T000412	XP_015145763.1|8.7e-100|PREDICTED: FGFR1 oncogene partner 2 homolog isoform X1 [Gallus gallus]
112531978	1.37	1.48	1.83	1.55	1.72	1.59	LOC112531978	XM_025148459.1	XP_017900969.1|1.3e-22|PREDICTED: fibroin heavy chain-like, partial [Capra hircus]
112533344	0.06	2.29	1.78	1.51	1.52	0.17	HTD2	XM_025154632.1	XP_021265253.1|1.3e-81|hydroxyacyl-thioester dehydratase type 2, mitochondrial-like [Numida meleagris]
423918	0.4	0.21	0.41	0.29	0.38	0.38	ENO4	XM_421780.6,XM_004942306.3,XM_004942307.3,BGI_novel_T004233,XM_025151749.1	XP_421780.4|0.0e+00|PREDICTED: enolase-like protein ENO4 isoform X1 [Gallus gallus]
419173	19.26	19.61	20.81	55.78	51.42	61.51	MAFB	NM_001030852.1	XP_005235943.1|7.7e-182|PREDICTED: transcription factor MafB [Falco peregrinus]
112532971	1.64	2.26	1.79	3.68	4.09	5.39	LOC112532971	XM_025153335.1	XP_021240347.1|2.4e-233|C-Jun-amino-terminal kinase-interacting protein 2 [Numida meleagris]
419875	55.12	55.77	52.86	62.82	69.64	67.55	SLC16A1	NM_001006323.1,XM_025143692.1,XM_015298930.2,BGI_novel_T008784	NP_001006323.1|2.3e-291|monocarboxylate transporter 1 [Gallus gallus]
415374	2.39	2.3	2.29	2.82	2.84	2.38	TLN2	XM_004943745.3,XM_015279012.2,XM_003641877.4,XM_025154114.1,XM_004943744.3	XP_019610921.1|0.0e+00|PREDICTED: talin-2 isoform X2 [Rhinolophus sinicus]
417624	0.23	0.19	0.29	0.11	0.18	0.09	DOC2B	XM_415868.5,XM_004946708.3	XP_004946765.1|9.7e-241|PREDICTED: double C2-like domain-containing protein beta isoform X1 [Gallus gallus]
395890	7.43	8.53	8.57	1.34	1.86	1.64	NES	NM_205033.2	NP_990364.2|0.0e+00|nestin [Gallus gallus]
417694	3.82	3.66	3.92	4.28	4.27	3.59	ABCD2	NM_001199395.1	NP_001186324.1|0.0e+00|ATP-binding cassette sub-family D member 2 [Gallus gallus]
395895	0.22	0.23	0.2	0.15	0.18	0.18	CACNA1D	XM_025154430.1,XM_015292975.2,BGI_novel_T005995,XM_015292985.2,XM_015292976.2,XM_015292980.2,BGI_novel_T006002,XM_015292995.2,XM_015292986.2,XM_015292977.2,BGI_novel_T005994,XM_015293005.2,XM_025154428.1,BGI_novel_T005996,XM_015292991.2,XM_015292989.2,BGI_novel_T006001,XM_015292982.2,XM_015292981.2,XM_025154433.1,XM_015292978.2,XM_015292999.2,XM_025154432.1,BGI_novel_T005997,XM_025154429.1,XM_015…	XP_015148478.1|0.0e+00|PREDICTED: voltage-dependent L-type calcium channel subunit alpha-1D isoform X18 [Gallus gallus]
418715	2.73	2.76	2.22	6.26	4.46	4.63	IL1R2	XM_015277810.2,XM_416914.6	XP_416914.3|3.4e-245|PREDICTED: interleukin-1 receptor type 2 isoform X1 [Gallus gallus]
418283	44.02	48.8	50.33	51.38	52.03	65.12	COPS7A	NM_001030775.1	NP_001025946.1|1.2e-147|COP9 signalosome complex subunit 7a [Gallus gallus]
427403	3.79	4.83	4	3.94	4.22	4.63	RPP25L	BGI_novel_T009302,XM_424977.5,XM_015277450.2	XP_424977.1|2.1e-98|PREDICTED: ribonuclease P protein subunit p25-like protein [Gallus gallus]
418616	0.46	0.45	0.48	1.48	1.56	1.33	NHS	XM_015272984.2,XM_015272985.2	XP_015741483.1|0.0e+00|PREDICTED: Nance-Horan syndrome protein isoform X2 [Coturnix japonica]
770955	0	0	0	0.08	0	0.08	ELOVL3	NM_001318410.1	NP_001305339.1|3.2e-146|ELOVL fatty acid elongase 3 [Gallus gallus]
421743	0.05	0.17	0	0.12	0.06	0	TRAPPC3L	XM_419775.6	XP_419775.1|9.7e-97|PREDICTED: trafficking protein particle complex subunit 3-like protein [Gallus gallus]
BGI_novel_G000212	7.26	4.24	10.89	10.06	13.7	14.19	BGI_novel_G000212	BGI_novel_T008762
426612	12.13	11.46	11.49	13.54	11.67	12.16	SEPHS1	XM_015296736.2,NM_001164084.2	XP_015727436.1|3.3e-240|PREDICTED: selenide, water dikinase 1 isoform X1 [Coturnix japonica]
425041	63.99	62.63	64.16	74.18	74.4	73.32	SELENOT	NM_001006557.4	NP_001006557.3|6.5e-109|selenoprotein T precursor [Gallus gallus]
419952	0	0	0.05	0.05	0	0	CYB561	XM_025144224.1,XM_003642778.4	XP_003642826.1|5.8e-141|PREDICTED: cytochrome b561 [Gallus gallus]
BGI_novel_G000213	4.7	3.81	4.73	3.46	2.81	3.05	BGI_novel_G000213	BGI_novel_T008791
776286	11.23	10.71	10.79	8.08	7.78	7.29	UBE3B	NM_001305644.2,BGI_novel_T006796	NP_001292573.1|0.0e+00|ubiquitin-protein ligase E3B [Gallus gallus]
BGI_novel_G000245	0.72	0.57	0.51	1.38	0.56	1.08	BGI_novel_G000245	BGI_novel_T009377
100857883	0.03	0	0	0.07	0.07	0.03	LOC100857883	XM_015297704.2	XP_015153189.1|0.0e+00|PREDICTED: digestive cysteine proteinase 1-like isoform X1 [Gallus gallus]
419733	0.11	0.07	0.15	14.7	14.77	20.87	ADAMTS15	XM_417874.6	XP_417874.2|0.0e+00|PREDICTED: A disintegrin and metalloproteinase with thrombospondin motifs 15 [Gallus gallus]
395993	0.06	0.04	0.11	0.11	0.04	0.22	GFRA2	NM_205101.1	NP_990432.1|5.7e-279|GDNF family receptor alpha-2 precursor [Gallus gallus]
112531697	0.05	0.04	0.05	0.05	0.08	0.03	LOC112531697	XM_025147411.1	AAC60281.1|6.0e-37|unknown [Gallus gallus]
416977	5.08	5.99	4.73	6.06	5.73	5.42	TRIAP1	NM_001277508.1	XP_021268447.1|1.1e-36|TP53-regulated inhibitor of apoptosis 1 [Numida meleagris]
422213	57.74	65.28	58.19	54.89	67.64	72.28	SLC7A3	XM_015278424.2,BGI_novel_T002599,XM_015278425.2,XM_015278426.2	XP_015133910.1|0.0e+00|PREDICTED: cationic amino acid transporter 3 [Gallus gallus]
107052797	76.83	73.82	73.55	76.6	79.76	82.01	PHLDA1	XM_015283152.2	XP_005480823.1|1.4e-92|PREDICTED: pleckstrin homology-like domain family A member 1 [Zonotrichia albicollis]
423770	4.12	3.74	3.73	1.74	2.22	1.68	2019-03-08	XM_025151577.1,XM_015288382.2,NM_001286368.1,XM_015288384.2,XM_015288379.2,XM_025151583.1,XM_025151581.1,XM_025151584.1,XM_025151578.1,XM_015288380.2,NM_001286369.1,XM_015288381.2,XM_025151579.1,XM_025151582.1,XM_025151580.1	XP_015143869.1|0.0e+00|PREDICTED: E3 ubiquitin-protein ligase MARCH8 isoform X2 [Gallus gallus]
418339	3.11	2.86	3.4	2.71	3.07	2.78	FAAHL	XM_416561.6	XP_416561.4|0.0e+00|PREDICTED: fatty acid amide hydrolase-like [Gallus gallus]
424389	2.11	2.39	2.52	1.16	1.48	1.92	DNM3	BGI_novel_T004722,XM_004943197.3,BGI_novel_T004723,XM_025153058.1,XM_004943195.3,XM_003641653.4,XM_015290423.2,XM_004943194.3,XM_015290425.2,XM_004943193.3,XM_004943196.3,XM_003641652.4	XP_003641700.2|0.0e+00|PREDICTED: dynamin-3 isoform X6 [Gallus gallus]
420983	7.52	6.74	6.43	4.06	5.72	5.29	FAM206A	XM_015282375.2,XM_025147280.1,NM_001006383.1,BGI_novel_T001612	NP_001006383.1|1.5e-92|protein Simiate [Gallus gallus]
107057099	3.88	3.92	4.07	4.14	3.25	3.89	LOC107057099	XM_015302126.2,XM_025155834.1,XM_025155832.1,XM_025155833.1,XM_025155835.1,XM_025155831.1	ADT65173.1|2.9e-126|zinc finger protein-like protein [Meleagris gallopavo]
100858564	43.1	47.32	46.44	45.71	50.05	48.54	UBE2Q1	XM_025143464.1	XP_015505567.2|1.2e-236|PREDICTED: ubiquitin-conjugating enzyme E2 Q1 isoform X1 [Parus major]
422850	0	0	0	0	0.01	0.01	STK32B	XM_420796.5,XM_015285817.2	XP_015141303.1|9.0e-229|PREDICTED: serine/threonine-protein kinase 32B isoform X2 [Gallus gallus]
373912	0	0.11	0.11	0.56	0.68	0.89	NOG	NM_204123.1	NP_989454.1|3.1e-132|noggin precursor [Gallus gallus]
424860	13.1	14.32	13.94	12.74	13.19	12.49	PAK2	XM_025153752.1,XM_025153753.1,BGI_novel_T005129,XM_004936995.3,XM_422671.5,BGI_novel_T005130,BGI_novel_T005131	XP_422671.2|5.1e-301|PREDICTED: serine/threonine-protein kinase PAK 2 [Gallus gallus]
419595	122.1	128.46	129.42	60.52	70.57	59.3	CLIC4	XM_015297737.2,XM_015297736.2	XP_015153222.1|1.1e-141|PREDICTED: chloride intracellular channel protein 4 isoform X1 [Gallus gallus]
428256	23.99	25.44	24.11	24.75	24.99	24.5	ZPR1	XM_003642596.4,XM_015298226.2,XM_003642595.4	XP_003642643.1|4.4e-257|PREDICTED: zinc finger protein ZPR1 isoform X1 [Gallus gallus]
423955	2.68	2.81	2.55	2	2.35	2.07	METTL10	XM_421814.6	XP_421814.4|1.7e-121|PREDICTED: protein-lysine N-methyltransferase METTL10 [Gallus gallus]
421733	25.78	31.43	31.6	32.84	39.56	39.94	NUS1	XM_419766.6	XP_419766.4|3.8e-157|PREDICTED: dehydrodolichyl diphosphate syntase complex subunit NUS1 [Gallus gallus]
BGI_novel_G000228	187.82	225.73	214.21	231.64	267.69	276.63	BGI_novel_G000228	BGI_novel_T009203
424521	50.47	46.85	51.65	49.04	48.53	40.57	SELENOF	NM_001012926.3	NP_001012944.2|6.6e-84|selenoprotein F precursor [Gallus gallus]
768734	0.13	0.4	0.13	0.15	0.23	0.14	SPIK4	XM_015280700.1,XM_001231820.4	XP_001231821.2|9.1e-44|PREDICTED: serine protease inhibitor Kazal-type 4 [Gallus gallus]
428707	0.3	0.3	0.25	0.49	0.18	0.41	HTR2C	NM_001318421.1,XM_015278431.2,XM_004940650.3,XM_004940651.3	XP_004940708.1|4.8e-227|PREDICTED: 5-hydroxytryptamine receptor 2C isoform X2 [Gallus gallus]
416963	0.5	0.69	0.59	1.29	0.92	0.7	PATZ1	XM_004934371.3,XM_001232641.5,XM_004934372.3,XM_004934373.3,XM_004934374.3,XM_004934376.3	XP_004934433.1|0.0e+00|PREDICTED: POZ-, AT hook-, and zinc finger-containing protein 1 isoform X6 [Gallus gallus]
426811	0.1	0.09	0.05	0.12	0.13	0.14	TRIM36	XM_015280829.2,XM_015280834.2,XM_015280833.2,XM_015280832.2,XM_015280830.2,XM_015280831.2	XP_015136317.1|0.0e+00|PREDICTED: E3 ubiquitin-protein ligase TRIM36 isoform X3 [Gallus gallus]
769706	0	0	0	0	0	0.03	GLRA4	XM_015278390.2,XM_015278389.2	XP_015133875.1|9.4e-289|PREDICTED: glycine receptor subunit alpha-4 isoform X1 [Gallus gallus]
417363	18.29	17.61	19.21	21.6	21.33	21.34	SRP68	NM_001006204.1	NP_001006204.1|0.0e+00|signal recognition particle subunit SRP68 [Gallus gallus]
112530131	0.11	0.15	0.12	0.07	0.11	0.11	LOC112530131	XM_025142429.1	XP_020308838.1|1.1e-32|basic proline-rich protein-like [Oncorhynchus kisutch]
425066	9.78	9.86	9.62	5.87	6.32	6	MSTO1	XM_422860.6,BGI_novel_T008681,BGI_novel_T008680,BGI_novel_T008682	XP_422860.2|0.0e+00|PREDICTED: protein misato homolog 1 [Gallus gallus]
418234	22.5	22.24	22.32	19.57	21.12	21.9	SAMM50	NM_001278030.1,XM_025149078.1	NP_001264959.1|6.4e-273|sorting and assembly machinery component 50 homolog [Gallus gallus]
417954	0.33	0	0.28	0.34	0.76	0.73	HIST1H101	NM_001040642.1	NP_001035732.1|1.4e-113|histone H1.01 [Gallus gallus]
424221	0.02	0.03	0.02	0.02	0.01	0.02	2019-03-04	XM_015289862.2	XP_015145348.1|1.0e-234|PREDICTED: E3 ubiquitin-protein ligase MARCH4 [Gallus gallus]
427490	13.05	13.82	13.47	15.75	16.1	14.63	IREB2	NM_001031454.1,BGI_novel_T005438	XP_015728037.1|0.0e+00|PREDICTED: iron-responsive element-binding protein 2 [Coturnix japonica]
421368	0	0	0	10.78	9.05	12.69	BATF3	XM_419428.6,XM_004935335.3	XP_004935392.1|3.1e-60|PREDICTED: basic leucine zipper transcriptional factor ATF-like 3 isoform X2 [Gallus gallus]
423991	0.76	0.9	0.89	1.14	1.09	0.81	FAM171B	XM_421851.5	XP_421851.4|0.0e+00|PREDICTED: protein FAM171B isoform X1 [Gallus gallus]
107054696	3.18	3.85	2.96	2.7	3.01	3.03	LOC107054696	XM_025155999.1,BGI_novel_T007004	XP_015150474.1|0.0e+00|PREDICTED: B-locus zinc finger protein 3 isoform X2 [Gallus gallus]
424842	19.3	17.79	19.27	15.45	15.27	13.73	FARP2	XM_025153736.1,XM_004937018.3,XM_015277081.2,XM_015277082.2,XM_004937019.2,BGI_novel_T005148,XM_015277080.2	XP_004937075.1|0.0e+00|PREDICTED: FERM, RhoGEF and pleckstrin domain-containing protein 2 isoform X1 [Gallus gallus]
422170	0.04	0.02	0	0.04	0.09	0	VSIG4	XM_004940528.2,XM_025150286.1,XM_015285255.2	XP_015140741.1|1.8e-175|PREDICTED: V-set and immunoglobulin domain-containing protein 4 isoform X3 [Gallus gallus]
112530425	0.04	0	0	0	0	0	B3GNT3	XM_025144296.1	XP_021233957.1|2.4e-196|N-acetyllactosaminide beta-1,3-N-acetylglucosaminyltransferase 3 [Numida meleagris]
101749531	0.89	1.11	1.15	1.19	1.75	1.24	RGI3L1	XM_025143526.1	KFQ91122.1|0.0e+00|Ras GTPase-activating-like IQGAP3, partial [Nipponia nippon]
424204	19.46	21.58	20.53	24.77	26.38	28.03	CNPPD1	NM_001039307.1	NP_001034396.1|4.3e-258|protein CNPPD1 [Gallus gallus]
416030	72.33	69.85	70.66	29.71	32.69	31.33	PLXNA1	XM_004944597.3,XM_414370.6,BGI_novel_T006054,XM_015293366.2	XP_021264843.1|0.0e+00|plexin-A1 isoform X1 [Numida meleagris]
408051	100.35	98.66	101.96	140.77	141.61	139.64	PCDHGC3	NM_214674.1,BGI_novel_T006186	XP_015731466.1|0.0e+00|PREDICTED: protocadherin gamma-C3-like isoform X3 [Coturnix japonica]
424054	2.46	2	2.23	0.71	0.87	0.85	PGAP1	XM_015289490.2,XM_025152511.1	XP_015144976.1|0.0e+00|PREDICTED: GPI inositol-deacylase [Gallus gallus]
423705	0.04	0.02	0	0	0.04	0	PLA2G12B	XM_421584.6,XM_004942028.3	XP_004942085.1|3.8e-117|PREDICTED: group XIIB secretory phospholipase A2-like protein isoform X1 [Gallus gallus]
416418	5.01	4.96	5.87	10.1	7.68	9.48	CPPED1	XM_025155052.1,XM_025155053.1,XM_015294146.2,XM_025155054.1,XM_025155055.1,NM_001159982.1,XM_015294145.2	XP_015149631.1|1.2e-210|PREDICTED: serine/threonine-protein phosphatase CPPED1 isoform X1 [Gallus gallus]
415549	52.55	50.52	50.03	51.64	49.48	54.17	MAP2K1	BGI_novel_T005598,XM_015292096.2,NM_001005830.1	NP_001005830.1|1.0e-227|dual specificity mitogen-activated protein kinase kinase 1 [Gallus gallus]
421426	9.11	11.25	10.87	23.72	27	21.41	SAYSD1	XM_015283796.2	XP_015139282.1|4.2e-97|PREDICTED: SAYSvFN domain-containing protein 1 [Gallus gallus]
776390	0.01	0.03	0.03	0	0	0	ACPP	XM_004939446.3,XM_001235913.4	XP_001235914.1|4.7e-247|PREDICTED: prostatic acid phosphatase isoform X1 [Gallus gallus]
374252	14.26	12.87	14.43	15.9	15.67	16.1	TNKS	BGI_novel_T002934,NM_204340.1	NP_989671.1|0.0e+00|tankyrase-1 [Gallus gallus]
424588	11.77	13.11	12.81	8.88	10.6	11.16	HECTD3L	XM_015291285.2,XM_025153082.1,BGI_novel_T004919,XM_015291283.2,XM_422428.6	XP_015146769.1|0.0e+00|PREDICTED: E3 ubiquitin-protein ligase HECTD3-like isoform X1 [Gallus gallus]
422253	3.63	2.96	3.18	4.41	4.11	3.84	MCF2	XM_015278485.2,BGI_novel_T002640,XM_015278484.2,BGI_novel_T002641,XM_025150041.1,XM_025150042.1	XP_009280406.1|0.0e+00|PREDICTED: proto-oncogene DBL isoform X2 [Aptenodytes forsteri]
BGI_novel_G000295	2.35	5.74	6.74	1.97	7.08	4.3	BGI_novel_G000295	BGI_novel_T010076
419014	115.05	107.48	110.94	188.88	186.4	162.1	CTSC	NM_001321554.1	NP_001308483.1|1.8e-279|dipeptidyl peptidase 1 precursor [Gallus gallus]
771927	207.64	205.61	207.17	225.72	219.31	210.12	KDELR2	NM_001159715.1	NP_001153187.1|1.8e-116|ER lumen protein-retaining receptor 2 [Gallus gallus]
112530483	7.02	6.62	5.97	6.56	6.12	5.06	LOC112530483	XM_025144571.1	XP_015156520.1|1.3e-268|PREDICTED: uncharacterized protein LOC107055958 [Gallus gallus]
415830	3.18	3.84	3.25	10.86	10.72	15.41	JPH3	XM_015292658.2	XP_021264150.1|0.0e+00|junctophilin-3 [Numida meleagris]
416548	0.5	0.73	0.46	1.01	0.85	0.65	SYNGR3	NM_001007834.1	NP_001007835.1|9.1e-129|synaptogyrin-3 [Gallus gallus]
770036	0.31	0.51	0.19	0.05	0.15	0.19	HOGA1	XM_001233351.5	XP_001233352.2|1.6e-183|PREDICTED: 4-hydroxy-2-oxoglutarate aldolase, mitochondrial [Gallus gallus]
422608	5.12	5.82	5.41	5.44	5.63	5.01	FAM175A	NM_001031144.2,XM_025149647.1	NP_001026315.2|1.9e-212|BRCA1-A complex subunit Abraxas [Gallus gallus]
420113	4.18	3.78	4.18	2.09	2.21	2.05	SUGP2	XM_025144275.1,XM_015300049.2,XM_025144274.1,XM_015300047.2,NM_001195569.1,XM_015300050.2,XM_015300048.2	XP_015155533.1|0.0e+00|PREDICTED: SURP and G-patch domain-containing protein 2 isoform X1 [Gallus gallus]
417123	4.57	4.28	4.47	4.14	3.94	4.03	TRAF1	XM_015279819.2,XM_025141500.1,XM_025141499.1,XM_025141503.1,XM_025141502.1,XM_025141501.1,XM_025141498.1,XM_415406.5,XM_004945994.3	XP_004946051.1|0.0e+00|PREDICTED: TNF receptor-associated factor 1 isoform X1 [Gallus gallus]
422941	60.28	59.11	60.09	70.21	64.7	66.97	DDRGK1	XM_015286028.2	OXB75839.1|1.1e-156|hypothetical protein H355_009472 [Colinus virginianus]
428688	19.06	19.97	17.92	16.16	19.67	18.55	AIFM1	NM_001007490.1	XP_021262330.1|0.0e+00|apoptosis-inducing factor 1, mitochondrial [Numida meleagris]
424752	56.81	54.24	55.72	55.38	54.95	53.46	LIMS2	XM_004936953.3,BGI_novel_T005094,BGI_novel_T005093,XM_025153542.1,XM_025153539.1,BGI_novel_T005092,XM_025153541.1,XM_025153540.1	XP_004937010.2|2.1e-200|PREDICTED: LIM and senescent cell antigen-like-containing domain protein 2 [Gallus gallus]
419066	15.83	15.74	18.23	16.34	17.01	18.6	FAM168A	XM_015281004.2,XM_015281003.2,XM_025152453.1,XM_025152456.1,XM_015281002.2,XM_015281001.2,XM_025152472.1,XM_025152450.1	XP_021239792.1|1.3e-161|protein FAM168A isoform X1 [Numida meleagris]
396031	3.08	3.46	2.83	2.56	2.81	2.8	SMARCAL1	XM_015290051.2,XM_015290050.2,XM_422070.6,XM_025152483.1,BGI_novel_T004563	XP_004942944.2|0.0e+00|PREDICTED: SWI/SNF-related matrix-associated actin-dependent regulator of chromatin subfamily A-like protein 1 isoform X2 [Gallus gallus]
374038	4.17	3.35	4.61	4.47	3.85	3.57	CBL	NM_204208.1	NP_989539.1|0.0e+00|E3 ubiquitin-protein ligase CBL [Gallus gallus]
107055375	171.22	219.61	215.28	134.4	196.36	151.35	TPM4	BGI_novel_T009185,XM_025144432.1,XM_015300190.1,BGI_novel_T009186,BGI_novel_T009188,XM_015300192.2,XM_015300193.2,XM_015300191.2,BGI_novel_T009187	XP_009676185.1|1.4e-154|PREDICTED: tropomyosin alpha-4 chain isoform X2 [Struthio camelus australis]
100858689	26	38.32	36.05	27.4	37.36	37.96	MRPL43	XM_015288762.2	XP_015144248.1|1.8e-84|PREDICTED: 39S ribosomal protein L43, mitochondrial [Gallus gallus]
107052839	0	0	0	0	0	0.22	LOC107052839	XM_015283339.2	XP_015136331.1|1.2e-66|PREDICTED: rho GTPase-activating protein 32-like [Gallus gallus]
770891	2.16	2.58	2.26	2.42	2.91	2.33	ZNF648	XM_025153066.1,BGI_novel_T004762,BGI_novel_T004758,BGI_novel_T004757,XM_025153069.1,XM_025153070.1,XM_015290462.2,XM_025153062.1,BGI_novel_T004761,XM_025153067.1,XM_025153065.1,BGI_novel_T004760,XM_025153071.1,XM_025153064.1,XM_025153063.1,XM_025153068.1,BGI_novel_T004759	XP_009671153.1|5.7e-187|PREDICTED: zinc finger protein 595-like [Struthio camelus australis]
419020	2.69	2.5	2.54	3.8	4.08	3.65	RAB30	XM_417213.6,XM_015280229.2	XP_002187756.1|5.4e-110|PREDICTED: ras-related protein Rab-30 [Taeniopygia guttata]
416822	53.27	50.48	50.59	31.26	29.17	29.52	RILPL1	BGI_novel_T006740,XM_015275616.2	XP_015131102.1|8.5e-204|PREDICTED: RILP-like protein 1 [Gallus gallus]
107054610	4.3	5.99	4.12	2.84	3.31	3.24	PLD6	XM_015294407.2	XP_015149893.1|9.3e-113|PREDICTED: mitochondrial cardiolipin hydrolase [Gallus gallus]
419895	757.4	876.76	845.79	1026.5	1096.37	1118.34	RPL10A	XM_015299014.2,XM_418020.6,XM_025143783.1	XP_015154500.1|3.2e-104|PREDICTED: 60S ribosomal protein L10a isoform X2 [Gallus gallus]
100859027	5.14	6.04	4.99	5.4	5.41	5.16	FBXL12	XM_015302700.2	XP_015158186.1|3.0e-178|PREDICTED: F-box/LRR-repeat protein 12 [Gallus gallus]
101751325	0.55	0.69	0.48	0.63	0.57	0.62	LOC101751325	XM_025147707.1	XP_019469842.1|7.6e-85|PREDICTED: uncharacterized protein LOC104910172 [Meleagris gallopavo]
426515	23.77	28.33	28.12	31.75	35.58	37.68	HMG20B	XM_025144380.1,XM_015299779.2,XM_025144381.1,XM_015299777.2	XP_021234292.1|1.1e-183|SWI/SNF-related matrix-associated actin-dependent regulator of chromatin subfamily E member 1-related isoform X1 [Numida meleagris]
771356	138	147.05	146.11	155.6	164.79	156.34	EIF3D	XM_001234642.5,XM_004937776.3	XP_004937833.1|0.0e+00|PREDICTED: eukaryotic translation initiation factor 3 subunit D isoform X2 [Gallus gallus]
422197	39.56	39.65	41.36	12.49	15.22	11.37	MPP1	NM_001007917.2	NP_001007918.1|1.7e-269|55 kDa erythrocyte membrane protein [Gallus gallus]
415962	18.54	17.58	18.1	18.31	15.85	19.62	VGLL4	XM_015293059.2,XM_015293056.2,NM_001030593.2,XM_015293055.2,XM_015293060.2,XM_015293057.2	XP_015148543.1|5.3e-148|PREDICTED: transcription cofactor vestigial-like protein 4 isoform X2 [Gallus gallus]
386578	0	0.09	0.04	0.04	0	0.04	CHRNA3	NM_204416.1	NP_989747.1|9.9e-296|neuronal acetylcholine receptor subunit alpha-3 precursor [Gallus gallus]
421460	0.32	0.56	0.6	0.69	0.61	0.31	RASGRP3	XM_015283719.2,NM_001006401.1	NP_001006401.1|0.0e+00|ras guanyl-releasing protein 3 [Gallus gallus]
770506	0.06	0.06	0	0.27	0.48	0.13	AGPAT1	XM_001233845.4	XP_001233846.2|5.7e-151|PREDICTED: 1-acyl-sn-glycerol-3-phosphate acyltransferase alpha-like [Gallus gallus]
424089	31.09	31.1	30.99	37.91	41.15	38.06	WDR12	XM_015289504.2	XP_015144990.1|2.8e-250|PREDICTED: ribosome biogenesis protein WDR12 [Gallus gallus]
421185	31.69	29.87	29.72	28.23	27.25	26.43	SRPK1	XM_419265.6,XM_004934794.3,BGI_novel_T008710,XM_025143859.1	XP_419265.4|0.0e+00|PREDICTED: SRSF protein kinase 1 isoform X1 [Gallus gallus]
769803	5.99	7.38	7.53	7.92	9.24	7.95	RNF26	XM_004948037.3	XP_004948094.1|6.6e-268|PREDICTED: RING finger protein 26 [Gallus gallus]
418924	0	0.01	0.01	0.06	0.03	0.02	SLC46A3	NM_001030828.1,XM_015277964.2	XP_015133450.1|9.1e-262|PREDICTED: solute carrier family 46 member 3 isoform X1 [Gallus gallus]
417719	0.37	0.38	0.49	0.11	0.11	0.26	NAPEPLD	NM_001030730.1,XM_015275729.2,XM_015275728.2	XP_015131214.1|2.6e-242|PREDICTED: N-acyl-phosphatidylethanolamine-hydrolyzing phospholipase D isoform X1 [Gallus gallus]
422515	11.67	10.63	10.48	17.2	14.45	14.05	FAM13A	XM_015276614.2,XM_015276615.2,XM_015276609.2,BGI_novel_T002871,BGI_novel_T002870,XM_015276608.2,XM_015276610.2,BGI_novel_T002869,XM_015276611.2,BGI_novel_T002868,XM_025150260.1,XM_015276613.2,XM_015276612.2,XM_015276607.2	XP_021252458.1|0.0e+00|protein FAM13A isoform X1 [Numida meleagris]
419711	58.18	60.44	60.36	66.84	75.88	71.23	EI24	NM_001006316.2	NP_001006316.2|2.0e-194|etoposide-induced protein 2.4 homolog [Gallus gallus]
771089	0.71	0.35	0.64	2.18	2.08	2.1	RPESL	XM_001234391.5	XP_001234392.3|8.8e-175|PREDICTED: somatomedin-B and thrombospondin type-1 domain-containing protein-like [Gallus gallus]
427152	0.39	0.34	0.29	0.42	0.4	0.26	DEPDC1B	NM_001006576.1	NP_001006576.1|0.0e+00|DEP domain-containing protein 1B [Gallus gallus]
419240	0.57	0.77	0.59	0.03	0	0.05	NKAIN4	XM_025142311.1,XM_015296645.2,XM_025142312.1,XM_015296647.2,XM_015296644.1,XM_015296646.2	XP_019365669.1|1.0e-101|PREDICTED: sodium/potassium-transporting ATPase subunit beta-1-interacting protein 4 isoform X4 [Gavialis gangeticus]
423437	4.92	4.44	4.6	3.41	3.05	2.94	DICER1	NM_001040465.1,BGI_novel_T003774	NP_001035555.1|0.0e+00|endoribonuclease Dicer [Gallus gallus]
416618	0.25	0.19	0.25	0.26	0.07	0.08	SDR42E2	XM_025155109.1,NM_001195157.1,XM_015294227.2,XM_025155108.1,XM_015294226.2,XM_015294228.2	XP_015149714.1|4.3e-252|PREDICTED: putative short-chain dehydrogenase/reductase family 42E member 2 isoform X2 [Gallus gallus]
769957	3.32	3.95	4.04	11.89	13.72	11.86	ISLR	XM_015279034.2,XM_015279035.2,XM_015279036.2,XM_001233272.5	XP_001233273.1|2.5e-247|PREDICTED: immunoglobulin superfamily containing leucine-rich repeat protein [Gallus gallus]
420759	19.59	19.25	19.31	18	14.59	16.34	LRRFIP2	XM_015281654.2,BGI_novel_T001449,BGI_novel_T001452,XM_025147559.1,XM_015281652.2,XM_015281646.2,BGI_novel_T001451,XM_015281648.2,XM_025147567.1,XM_015281643.2,XM_015281651.2,XM_015281653.2,XM_025147563.1,BGI_novel_T001448,XM_025147562.1,XM_025147565.1,XM_025147564.1,XM_015281647.2,BGI_novel_T001450,XM_025147560.1,XM_025147566.1,XM_015281644.2,XM_015281642.2,XM_015281650.2,XM_015281649.2,XM_025147…	XP_015137133.1|0.0e+00|PREDICTED: leucine-rich repeat flightless-interacting protein 2 isoform X5 [Gallus gallus]
421289	21.59	20.28	20.56	22.08	19.24	20.42	FBXO11	XM_015278120.2,BGI_novel_T002007,XM_015278121.2	XP_015133607.1|0.0e+00|PREDICTED: F-box only protein 11 isoform X2 [Gallus gallus]
395597	49.77	53.7	50.38	54.6	59.01	58.95	MTCH2	NM_204808.2	NP_990139.1|1.1e-168|mitochondrial carrier homolog 2 [Gallus gallus]
769500	13.39	13.09	13.16	3.35	4.76	4.18	C6H10orf54	XM_001231980.4	XP_001231981.2|8.2e-182|PREDICTED: platelet receptor Gi24 [Gallus gallus]
429810	0.78	1	0	2.69	3.29	3.03	RCC1	XM_015297714.2	XP_015153200.1|5.3e-243|PREDICTED: regulator of chromosome condensation [Gallus gallus]
418449	4.32	4.07	3.92	6.64	7.04	5.06	PTGFRN	XM_416660.6	XP_416660.4|0.0e+00|PREDICTED: prostaglandin F2 receptor negative regulator [Gallus gallus]
416983	10.66	10.41	9.77	9.43	10.64	9.94	RAB35	NM_001030669.2	XP_015733448.1|6.9e-129|PREDICTED: ras-related protein Rab-35 [Coturnix japonica]
107049570	0	0	0	0.17	0	0.17	LOC107049570	NM_001361182.1	XP_015128785.1|1.8e-44|PREDICTED: peptide YY-like [Gallus gallus]
421531	5.56	6.19	5.66	6.14	6.61	5.83	EXOC8	NM_001006404.1	NP_001006404.1|0.0e+00|exocyst complex component 8 [Gallus gallus]
395849	836.56	1007.32	954.74	1043.19	1176.12	1188.34	RPL13	BGI_novel_T005820,NM_204999.1	NP_990330.1|3.1e-114|60S ribosomal protein L13 [Gallus gallus]
421984	0	0.06	0	0.06	0	0	KRTCAP3	XM_419994.6	XP_419994.1|8.3e-122|PREDICTED: keratinocyte-associated protein 3 [Gallus gallus]
100502566	611.06	756.48	716.83	309.35	385.56	406.06	TMSB15B	XM_025149446.1,NM_001195785.1	KYO38137.1|4.2e-18|solute carrier family 25 member 53 [Alligator mississippiensis]
769729	0.59	0.99	0.67	0.87	0.49	0.63	LOC769729	XM_025145953.1,XM_025145951.1,XM_025145952.1	XP_004949824.1|5.1e-80|PREDICTED: uncharacterized protein LOC769729 [Gallus gallus]
427181	1.16	0.93	1.03	0.59	0.45	0.54	HOMER1	XM_424768.6	XP_424768.3|2.0e-197|PREDICTED: homer protein homolog 1 [Gallus gallus]
421518	0.15	0.12	0.18	0.07	0	0.06	SLC35F3	XM_015284407.2,XM_004935481.3,XM_419560.6	XP_419560.3|1.5e-285|PREDICTED: putative thiamine transporter SLC35F3 isoform X1 [Gallus gallus]
429367	2.08	2.84	1.97	1.52	1.61	1.46	P2RX6	BGI_novel_T006873,BGI_novel_T006874,XM_025155551.1,XM_025155550.1,XM_025155552.1,XM_025155549.1,XM_015275368.2	XP_015130854.1|3.0e-240|PREDICTED: P2X purinoceptor 6 isoform X1 [Gallus gallus]
419803	8.98	9.25	9.64	12.67	14.4	14.1	AHCYL1	XM_025143682.1,XM_025143683.1,XM_025143681.1,NM_001030913.1,BGI_novel_T008739	NP_001026084.1|0.0e+00|adenosylhomocysteinase 2 [Gallus gallus]
416827	13.08	12.75	12.45	15.97	16.38	12.66	C15H12ORF65	NM_001252088.1,XM_015275275.2,BGI_novel_T006741	NP_001239017.1|1.6e-87|probable peptide chain release factor C12orf65 homolog, mitochondrial [Gallus gallus]
423017	1.73	1.72	1.57	1.94	1.6	1.53	DEAF1	XM_015286218.2,NM_001137649.1,XM_015286217.2,XM_015286216.2,XM_025150659.1	XP_021259155.1|2.1e-298|deformed epidermal autoregulatory factor 1 homolog isoform X3 [Numida meleagris]
769013	2.29	1.78	2.1	2.71	3.25	4.28	SMPDL3B	BGI_novel_T008255,BGI_novel_T008254,XM_015297553.2,NM_001252280.1	NP_001239209.1|2.2e-276|acid sphingomyelinase-like phosphodiesterase 3b precursor [Gallus gallus]
419017	21.18	19.3	20.74	62.7	70.23	60.38	PRSS23	XM_417210.5,XM_001234470.3	XP_001234471.2|2.7e-224|PREDICTED: serine protease 23 [Gallus gallus]
395208	1.4	1.97	2.4	2.1	2.34	2.04	MAB21L1	NM_204533.1	ELK27201.1|1.6e-228|Protein mab-21-like 1 [Myotis davidii]
424725	9.03	8.09	7.22	6.55	5.86	5.72	MSH4	BGI_novel_T005044,BGI_novel_T005048,XM_004936904.3,BGI_novel_T005047,BGI_novel_T005046,BGI_novel_T005045	XP_004936961.1|0.0e+00|PREDICTED: mutS protein homolog 4 isoform X1 [Gallus gallus]
415571	12.84	15.92	16.16	13.7	16.59	18.36	FAM96A	NM_001030555.1,XM_025153863.1,XM_025153864.1	NP_001025726.1|4.3e-47|MIP18 family protein FAM96A [Gallus gallus]
423119	0	0	0	0.07	0.01	0	FADS1L2	XM_015286833.2,XM_015286832.2	XP_021256543.1|3.0e-282|fatty acid desaturase 1-like isoform X1 [Numida meleagris]
395494	1.54	1.57	1.29	0.6	0.66	0.64	BMP7	XM_417496.6	XP_417496.5|1.6e-277|PREDICTED: bone morphogenetic protein 7 [Gallus gallus]
418907	2.12	1.71	2.03	2	2.28	1.86	RFC3	NM_001006276.1,XM_015277830.2	XP_015133316.1|1.5e-186|PREDICTED: replication factor C subunit 3 isoform X1 [Gallus gallus]
429940	0.02	0	0.02	0.02	0	0	HOXB2	XM_003642792.4	XP_003642840.1|1.1e-185|PREDICTED: homeobox protein Hox-B2 [Gallus gallus]
426073	25.43	24.33	23	24.87	20.87	22.74	UBA3	XM_003642026.4,XM_015293251.2,XM_015293252.2,XM_015293250.2,XM_025154758.1,XM_004944684.3,XM_025154757.1	XP_021264722.1|6.0e-270|NEDD8-activating enzyme E1 catalytic subunit isoform X1 [Numida meleagris]
417283	1.87	1.77	1.93	1.94	1.19	1.62	EXD3	XM_025141479.1,XM_025141487.1,XM_025141469.1,BGI_novel_T007073,XM_025141485.1,XM_025141489.1,XM_025141481.1,XM_025141478.1,XM_015279629.2,BGI_novel_T007071,XM_025141471.1,XM_025141473.1,XM_025141488.1,XM_025141484.1,XM_025141482.1,XM_025141483.1,XM_025141480.1,XM_025141468.1,BGI_novel_T007072,XM_025141486.1,XM_025141470.1,XM_025141472.1,BGI_novel_T007068,XM_025141475.1,BGI_novel_T007070,XM_015279…	XP_015135111.1|0.0e+00|PREDICTED: exonuclease mut-7 homolog isoform X1 [Gallus gallus]
415927	1.42	1.49	1.34	1.25	2.2	1.35	TRAIP	NM_001030586.1,BGI_novel_T005932,XM_015292820.2,XM_015292819.2	XP_015148305.1|1.4e-294|PREDICTED: E3 ubiquitin-protein ligase TRAIP isoform X1 [Gallus gallus]
112530461	0.06	0.2	0.07	0.39	0	0.2	LOC112530461	XM_025144451.1	XP_019786296.1|2.5e-07|PREDICTED: atherin [Tursiops truncatus]
416510	0.44	0.38	0.24	0.36	0.22	0.32	DRC3	XM_414814.5	XP_414814.1|3.1e-299|PREDICTED: leucine-rich repeat-containing protein 48 [Gallus gallus]
416820	6.83	5.76	6.8	4.78	4.48	4.07	DDX55	NM_001006185.1	NP_001006185.1|0.0e+00|ATP-dependent RNA helicase DDX55 [Gallus gallus]
395255	0.03	0	0	0.03	0	0	VEGFD	NM_204568.2,XM_015273093.2	XP_015128579.1|6.4e-200|PREDICTED: vascular endothelial growth factor D isoform X1 [Gallus gallus]
101750600	10.63	13.19	11.51	4.6	6.6	4.95	SMG6	BGI_novel_T007599,BGI_novel_T007598,XM_004946548.3,XM_004946547.3,XM_025142065.1	XP_004946610.2|0.0e+00|PREDICTED: telomerase-binding protein EST1A isoform X3 [Gallus gallus]
419417	6.62	5.96	6.71	6.97	7.19	7.47	CPTP	XM_417578.6	XP_417578.1|1.3e-118|PREDICTED: ceramide-1-phosphate transfer protein [Gallus gallus]
427982	0	0	0.04	0	0	0	CLDN14	XM_015300231.2	XP_015155717.1|6.2e-133|PREDICTED: claudin-14 [Gallus gallus]
424232	2.51	2.52	2.53	2.74	3.72	2.2	TMEM177	XM_015290040.2,XM_422081.5,XM_015290039.2,XM_025152426.1,XM_025152427.1	XP_422081.3|1.4e-176|PREDICTED: transmembrane protein 177 [Gallus gallus]
107049082	0.03	0.08	0.02	0.1	0.02	0.02	LOC107049082	XM_025147985.1,XM_025147986.1,XM_015282718.2	XP_010707278.1|1.7e-118|PREDICTED: sodium/potassium-transporting ATPase subunit beta-1-interacting protein 3 isoform X3 [Meleagris gallopavo]
395221	56.73	55.46	56.55	36.74	40.69	37.57	NR1H3	XM_015286918.2,BGI_novel_T003562,XM_015286920.2,XM_015286917.2,NM_204542.2,XM_015286919.2,XM_025150544.1,XM_015286916.2,XM_025150543.1	XP_015142402.1|3.5e-311|PREDICTED: oxysterols receptor LXR-alpha isoform X1 [Gallus gallus]
421077	2.56	2.15	2.3	1.63	1.33	1.39	TTC39C	BGI_novel_T001703,XM_015277984.2	XP_015133470.1|0.0e+00|PREDICTED: tetratricopeptide repeat protein 39C [Gallus gallus]
107055486	0	0	0	0.1	0	0	LOC107055486	XM_025151937.1	XP_015148597.1|2.8e-21|PREDICTED: uncharacterized protein LOC107054380 [Gallus gallus]
416918	105.76	110.04	114.06	64.22	71.66	71.53	XBP1	NM_001006192.2	NP_001006192.2|1.4e-141|X-box-binding protein 1 [Gallus gallus]
423385	0.41	0.26	0.4	0.23	0.16	0.17	NRXN3	XM_025150763.1,XM_015287434.2,NM_001271924.1,XM_015287408.2,XM_015287421.2,XM_015287430.2,XM_015287422.2,XM_025150765.1,XM_015287439.2,XM_015287423.2,XM_015287413.2,XM_015287410.2,XM_015287416.2,XM_015287437.2,XM_025150773.1,XM_015287428.2,XM_025150770.1,XM_025150775.1,XM_025150769.1,XM_015287412.2,XM_015287432.2,XM_015287426.2,XM_015287411.2,XM_015287419.2,XM_025150771.1,XM_015287429.2,XM_015287…	NP_001258852.1|0.0e+00|neurexin 3 isoform a precursor [Gallus gallus]
374089	0	0.02	0	0	0	0	SEMA3E	NM_204242.1	NP_989573.1|0.0e+00|semaphorin-3E precursor [Gallus gallus]
100858235	15.7	14.87	13.28	10.68	11	8.58	DENND2C	BGI_novel_T008794,BGI_novel_T008793,NM_001257296.1,BGI_novel_T008796,BGI_novel_T008795	NP_001244225.1|0.0e+00|DENN domain-containing protein 2C [Gallus gallus]
772152	6.66	8.41	7.77	4.93	8.04	5.97	DNLZ	BGI_novel_T007217,BGI_novel_T007218,XM_025141400.1,BGI_novel_T007219,BGI_novel_T007216	XP_015734395.1|1.3e-71|PREDICTED: DNL-type zinc finger protein [Coturnix japonica]
419828	0.78	0.72	0.99	0.07	0.07	0.04	NUAK2	XM_417962.6	XP_417962.3|0.0e+00|PREDICTED: NUAK family SNF1-like kinase 2 [Gallus gallus]
422589	2.92	2.41	2.55	2.81	2.13	2.39	KLHL8	XM_015276505.2,XM_025150379.1,BGI_novel_T002914,XM_025150378.1,XM_015276506.2	XP_015131991.1|0.0e+00|PREDICTED: kelch-like protein 8 [Gallus gallus]
751791	0.18	0.06	0.32	0.2	0.13	0.26	RHO	NM_001030606.1	XP_006132899.1|7.0e-187|PREDICTED: rhodopsin [Pelodiscus sinensis]
112532129	0	0	0	0	0.04	0	LOC112532129	XM_025149229.1	XP_013054275.1|5.4e-09|PREDICTED: uncharacterized protein LOC106047364, partial [Anser cygnoides domesticus]
396275	0.87	0.73	0.77	1.25	1.32	1.42	P2RY1	NM_205333.1	OXB63151.1|7.5e-219|hypothetical protein ASZ78_000383 [Callipepla squamata]
417687	0.97	0.95	0.86	0.73	0.62	0.71	SMTNL2	XM_025142109.1,BGI_novel_T007721,XM_025142112.1,XM_015296210.2,BGI_novel_T007720,XM_025142110.1,XM_015296211.2,XM_415932.6,XM_025142111.1,BGI_novel_T007722,XM_025142108.1,BGI_novel_T007724,BGI_novel_T007723	XP_015151696.1|4.3e-267|PREDICTED: smoothelin-like protein 2 isoform X1 [Gallus gallus]
395788	0.13	0.13	0	0.07	0	0.07	TCF15	NM_204946.2	XP_021272579.1|3.6e-108|transcription factor 15 [Numida meleagris]
107050024	0.7	0.78	0.61	1.04	0.82	1.29	LOC107050024	BGI_novel_T007517,BGI_novel_T007514,BGI_novel_T007515,BGI_novel_T007516,BGI_novel_T007518,BGI_novel_T007513,XM_025142124.1	XP_015157761.1|3.3e-70|PREDICTED: outer dense fiber protein 3-like, partial [Gallus gallus]
770690	2.33	2.25	2.39	4.98	5.16	3.81	PODXL2	XM_001234025.5	XP_015730760.1|0.0e+00|PREDICTED: podocalyxin-like protein 2 isoform X1 [Coturnix japonica]
771220	0	0	0.34	0	0	0	PCP4	NM_001278148.1	NP_001184187.1|2.7e-26|Purkinje cell protein 4 [Taeniopygia guttata]
426296	11.82	13.38	13.72	10.56	17.62	10.86	FAM136A	NM_001302093.1	NP_001289022.1|1.2e-72|protein FAM136A [Gallus gallus]
422622	12.29	12.89	11.85	14.44	16.07	14.38	NOA1	XM_420579.5	XP_420579.5|0.0e+00|PREDICTED: nitric oxide-associated protein 1 [Gallus gallus]
423835	1.47	1.78	1.55	1.81	2.27	1.82	R3HCC1L	XM_430100.6	XP_015722763.1|6.6e-303|PREDICTED: coiled-coil domain-containing protein R3HCC1L [Coturnix japonica]
417088	11.19	10.68	10.47	8.85	9.14	7.53	FBXW2	XM_025156036.1,XM_015279382.2,XM_015279379.2,XM_015279385.2,XM_015279383.2,XM_015279381.2,XM_025156037.1,NM_001007842.1,BGI_novel_T007276,XM_015279384.2	XP_015134870.1|6.8e-269|PREDICTED: F-box/WD repeat-containing protein 2 isoform X4 [Gallus gallus]
424211	6.7	7.98	8.4	8.99	9.2	8.89	RNF25	NM_001031259.1,XM_015289798.2	XP_015145284.1|7.4e-302|PREDICTED: E3 ubiquitin-protein ligase RNF25 isoform X1 [Gallus gallus]
420375	1.75	2.55	2.07	2.67	2.95	2.33	CDC25A	XM_015281061.2,NM_001199572.1	NP_001186501.1|1.9e-306|M-phase inducer phosphatase 1 [Gallus gallus]
424594	1.43	1.73	1.36	2.05	2.32	1.56	MUTYH	XM_015291279.2,XM_004936749.3,XM_025153085.1,BGI_novel_T004921	XP_004936806.2|9.1e-291|PREDICTED: A/G-specific adenine DNA glycosylase isoform X1 [Gallus gallus]
423138	0.04	0.02	0.02	0.07	0.02	0.04	INCENPL	XM_025151134.1,XM_004941525.3,XM_015286868.2	XP_015142354.1|0.0e+00|PREDICTED: inner centromere protein-like isoform X1 [Gallus gallus]
421587	19.03	21.24	21.28	14.99	15.5	17.26	ACAT2	NM_001039287.2	XP_021246504.1|2.6e-216|acetyl-CoA acetyltransferase, cytosolic [Numida meleagris]
771469	0	0.03	0.03	0	0	0.1	ZBBX	XM_015291757.2,XM_015291760.2,XM_015291758.2,XM_025153729.1,XM_015291756.2	XP_015147242.1|0.0e+00|PREDICTED: zinc finger B-box domain-containing protein 1 isoform X1 [Gallus gallus]
423359	32.52	30.55	29.74	36.65	38.76	39.44	EIF2B2	XM_015287388.2,NM_001006481.1	NP_001006481.1|5.7e-197|translation initiation factor eIF-2B subunit beta [Gallus gallus]
100857442	1.63	2.21	1.63	3.56	3.32	4.45	LYSMD1	XM_003642688.4	XP_003642736.2|9.7e-134|PREDICTED: lysM and putative peptidoglycan-binding domain-containing protein 1 [Gallus gallus]
427503	0.63	0.42	0.61	0.45	0.58	0.46	FSD2	XM_004943818.3,XM_004943819.3	XP_004943875.1|0.0e+00|PREDICTED: fibronectin type III and SPRY domain-containing protein 2 [Gallus gallus]
431645	0.13	0.12	0.22	0.56	0.38	0.53	MOB3B	XM_025144887.1,XM_025144885.1,XM_025144873.1,XM_025144880.1,XM_025144884.1,XM_025144881.1,XM_004949585.3,XM_025144871.1,XM_025144882.1,XM_025144877.1,XM_025144872.1,XM_025144883.1,XM_004949588.3,XM_025144878.1,XM_015280718.2,XM_004949591.3,XM_025144879.1,XM_025144874.1,XM_004949590.3,XM_025144876.1,XM_025144875.1	XP_004949642.1|8.3e-140|PREDICTED: MOB kinase activator 3B isoform X1 [Gallus gallus]
428528	19.08	18.13	17.04	8.68	9.06	7.85	DSG4	BGI_novel_T001710,BGI_novel_T001707,XM_015282599.2,BGI_novel_T001708,BGI_novel_T001709	XP_010285911.1|0.0e+00|PREDICTED: desmoglein-1-like [Phaethon lepturus]
419580	39.07	44.68	43.55	34.82	38.45	35.46	SLC9A1	NM_001044643.1	NP_001038108.1|0.0e+00|sodium/hydrogen exchanger 1 precursor [Gallus gallus]
422910	13.97	12.1	13.76	11.81	10.53	11.02	POLR1A	XM_015285989.2	XP_015141475.1|0.0e+00|PREDICTED: DNA-directed RNA polymerase I subunit RPA1 [Gallus gallus]
427294	6.81	6.71	6.68	5.9	5.28	5.64	IDUA	NM_001031433.1	NP_001026604.1|0.0e+00|alpha-L-iduronidase precursor [Gallus gallus]
420996	0.37	0.3	0.38	0.92	0.63	1.43	NR4A3	XM_015282405.2,XM_015282406.2,XM_015282407.2,XM_419081.6	OPJ68449.1|0.0e+00|nuclear receptor subfamily 4 group A member 3 [Patagioenas fasciata monilis]
417093	9.16	8.51	8.86	3.81	4.15	3.46	PBX3	XM_025156040.1,XM_025156039.1,BGI_novel_T007267,NM_001030678.1,XM_025156038.1	XP_004849428.2|3.0e-211|pre-B-cell leukemia transcription factor 3 isoform X1 [Heterocephalus glaber]
427435	0.01	0.03	0.01	0.06	0.09	0.06	SPEF2	XM_025144817.1,XM_025144812.1,XM_025144813.1,XM_025144815.1,XM_015277513.2,XM_025144811.1,XM_025144814.1,XM_025144816.1	XP_015132999.1|0.0e+00|PREDICTED: sperm flagellar protein 2 [Gallus gallus]
415780	1.13	0.92	1.01	0.64	0.88	0.7	LOC415780	XM_414141.6,BGI_novel_T005757,XM_025154373.1	XP_414141.5|0.0e+00|PREDICTED: transcription initiation factor TFIID subunit 4-like [Gallus gallus]
420616	6.86	6.37	6.6	9.23	8.58	8.45	MALSU1	XM_418715.6	XP_418715.1|1.7e-105|PREDICTED: mitochondrial assembly of ribosomal large subunit protein 1 [Gallus gallus]
418164	3.34	2.97	3.18	1.77	1.85	1.43	MICAL3	XM_015286320.2,XM_015286338.2,XM_015286311.2,XM_025141689.1,BGI_novel_T000384,XM_015286341.2,XM_015286329.2,XM_015286315.2,XM_015286332.2,BGI_novel_T000383	XP_015141818.1|0.0e+00|PREDICTED: protein-methionine sulfoxide oxidase MICAL3 isoform X5 [Gallus gallus]
422442	5.67	4.71	4.76	3.26	3.07	3.44	LOC422442	BGI_novel_T002784,XM_429960.6,XM_004940940.3	XP_004940997.1|9.5e-120|PREDICTED: uncharacterized protein LOC422442 isoform X2 [Gallus gallus]
424631	32.1	32.6	33.48	64.01	62.17	58.52	RNF11	NM_001006540.1	NP_001006540.1|2.9e-87|RING finger protein 11 [Gallus gallus]
421249	10.13	11.65	10.98	8.06	9.34	10.33	ABHD12	NM_001012871.1,XM_015283374.2	XP_015138860.1|9.5e-213|PREDICTED: monoacylglycerol lipase ABHD12 isoform X1 [Gallus gallus]
421644	0	0.04	0.04	0.02	0.02	0	OPRM1	XM_003640960.4,XM_015284253.2	XP_015139739.1|1.5e-264|PREDICTED: mu-type opioid receptor isoform X1 [Gallus gallus]
428907	0.25	0.27	0.32	0.21	0.29	0.12	AK7	BGI_novel_T003789,BGI_novel_T003787,BGI_novel_T003788,XM_426462.6	XP_021259603.1|0.0e+00|adenylate kinase 7 isoform X3 [Numida meleagris]
420969	43.77	42.83	47.26	54.87	53.02	57.35	FH	NM_001006382.1	NP_001006382.1|6.6e-288|fumarate hydratase, mitochondrial [Gallus gallus]
418125	1.91	1.49	2	1.89	1.63	1.21	PTN	XM_015285608.2,XM_015285616.2,NM_001276362.1	OPJ80468.1|1.4e-94|pleiotrophin [Patagioenas fasciata monilis]
107055882	0	0.08	0.15	0	0.08	0	LOC107055882	XM_025147443.1	XP_015137088.1|2.4e-79|PREDICTED: nucleoporin-like protein 2 [Gallus gallus]
419516	0.09	0.11	0.06	0	0	0	ARHGAP25	NM_001030883.1,XM_015297303.2	NP_001026054.1|0.0e+00|rho GTPase-activating protein 25 [Gallus gallus]
419817	7.66	8.03	6.98	6.81	6.61	6.8	C26H6orf89	BGI_novel_T008747,BGI_novel_T008750,BGI_novel_T008753,BGI_novel_T008752,BGI_novel_T008751,BGI_novel_T008749,XM_015298901.2,XM_015298900.2,XM_015298899.2,BGI_novel_T008748,NM_001012548.1	XP_015154385.1|6.5e-193|PREDICTED: bombesin receptor-activated protein C6orf89 homolog isoform X1 [Gallus gallus]
396190	187.23	218.49	206.33	228.41	266.67	280.7	UBC	NM_001293174.1	XP_019895692.1|1.1e-123|PREDICTED: polyubiquitin isoform X1 [Musca domestica]
BGI_novel_G000171	1.54	1.63	0.99	1.09	1.85	0.63	BGI_novel_G000171	BGI_novel_T006949
777348	2.65	2.61	2.11	3.33	3.83	4.31	DHDH	XM_015273067.2	XP_021238313.1|2.3e-207|trans-1,2-dihydrobenzene-1,2-diol dehydrogenase [Numida meleagris]
427727	2.06	2.7	2.56	1.81	2.77	1.84	TAP1	BGI_novel_T007037,NM_001135968.1,XM_015294989.2	XP_015150475.1|0.0e+00|PREDICTED: antigen peptide transporter 1 isoform X1 [Gallus gallus]
378899	14.04	15.14	13.43	15.45	17.08	16.83	FTL	NM_204383.1	NP_989714.1|8.4e-157|ferritin light chain [Gallus gallus]
420669	9.18	10.7	9.59	8.24	8.02	7.62	CNOT10	XM_025147210.1,NM_001006364.2	NP_001006364.1|0.0e+00|CCR4-NOT transcription complex subunit 10 [Gallus gallus]
426941	37.91	45.48	38.94	43.06	53.83	50	MRPL34	NM_001302186.1	NP_001289115.1|7.9e-62|39S ribosomal protein L34, mitochondrial [Gallus gallus]
416410	15.75	16.49	16.39	17.97	17.79	18.06	XPO6	XM_414725.6,XM_015294701.2	XP_015150187.1|0.0e+00|PREDICTED: exportin-6 isoform X2 [Gallus gallus]
419780	14.74	14.7	14.94	17.43	16.46	16.1	IFT46	XM_417918.6,XM_015298265.1	XP_015153751.1|9.0e-228|PREDICTED: intraflagellar transport protein 46 homolog isoform X2 [Gallus gallus]
421961	24.39	23.03	23.29	18.14	17.49	16.43	PUM2	XM_015284959.2,XM_015284969.2,XM_015284965.2,XM_015284967.2,XM_015284960.2,XM_015284970.2,XM_015284961.2,XM_015284966.2,NM_001039292.1,XM_015284963.2,XM_015284971.2,BGI_novel_T002470,XM_015284964.2	XP_021248842.1|0.0e+00|pumilio homolog 2 isoform X3 [Numida meleagris]
418696	0	0	0	0	0.02	0	TSGA10	XM_025146644.1,XM_025146643.1,XM_015277787.2	XP_015133273.1|0.0e+00|PREDICTED: testis-specific gene 10 protein isoform X1 [Gallus gallus]
BGI_novel_G000248	2.2	1.54	1.89	0.87	0.68	0.98	BGI_novel_G000248	BGI_novel_T009566
554283	39.91	39.33	38.33	35.54	38.04	37.42	MORF4L1	XM_015292128.2,NM_001037173.1,NM_001037176.1,XM_015292126.2,XM_015292127.2	XP_015147613.1|2.3e-206|PREDICTED: mortality factor 4-like protein 1 isoform X2 [Gallus gallus]
414343	0	0	0	0.64	0.33	0.21	AvBD9	NM_001001611.2	OXB54063.1|5.0e-32|hypothetical protein ASZ78_010856 [Callipepla squamata]
427881	0.09	0.12	0.06	0.09	0.06	0.09	HIST1H2A3	XM_425455.5	XP_021122934.1|2.5e-65|LOW QUALITY PROTEIN: histone H2A-IV [Anas platyrhynchos]
421314	4.05	3.97	4.23	3.97	3.81	3.4	MCM8	NM_001293169.1	NP_001280098.1|0.0e+00|DNA helicase MCM8 [Gallus gallus]
373956	0.04	0.07	0	0.04	0.08	0	ADORA3	NM_204151.2	NP_989482.2|7.4e-194|adenosine receptor A3 [Gallus gallus]
107057175	15.77	18.97	17	13.33	14.91	14.46	BORL4	XM_015302196.2,XM_025142142.1	XP_015157691.1|4.0e-173|PREDICTED: borealin-like isoform X2 [Gallus gallus]
424556	71.25	70.12	70.85	68.96	67.98	60.75	PIGK	NM_001031278.1,XM_025152868.1	NP_001026449.1|9.6e-190|GPI-anchor transamidase precursor [Gallus gallus]
424820	0.12	0.06	0.06	0	0	0	NMNAT3	XM_025153448.1,XM_025153449.1,XM_025153447.1	XP_004937093.1|1.4e-155|PREDICTED: nicotinamide/nicotinic acid mononucleotide adenylyltransferase 3 isoform X1 [Gallus gallus]
770701	1.96	2.36	2.39	1.61	2.32	0.98	KLHL25	XM_015292064.2,XM_015292062.2,XM_015292063.2	XP_019389295.1|0.0e+00|PREDICTED: kelch-like protein 25 [Crocodylus porosus]
421059	7.61	6.61	6.16	3.4	3.01	2.44	LPIN2	XM_015277940.2,XM_015277938.2,XM_015277939.2,XM_015277941.2,NM_001006386.3	NP_001006386.2|0.0e+00|phosphatidate phosphatase LPIN2 [Gallus gallus]
417409	0.45	0.44	0.42	0.43	0.41	0.46	ADAP2	XM_415661.5	XP_415661.1|5.6e-216|PREDICTED: arf-GAP with dual PH domain-containing protein 2 [Gallus gallus]
418010	5.56	5.18	4.95	4.46	4.41	4.39	TNRC6B	XM_004937722.3,XM_004937723.3,BGI_novel_T000285,XM_015288813.2,XM_004937725.3,XM_025155203.1,BGI_novel_T000286,XM_015288799.2,XM_004937731.3,XM_015288794.2,XM_025155217.1,BGI_novel_T000284,XM_015288805.2	XP_015144291.1|0.0e+00|PREDICTED: trinucleotide repeat-containing gene 6B protein isoform X7 [Gallus gallus]
416754	5.78	6.88	5.65	5.95	7.31	8.61	AMDHD2	NM_001345995.1,BGI_novel_T006601	NP_001332924.1|1.5e-236|chromosome 14 open reading frame, human C8orf33 [Gallus gallus]
418517	3.98	4.04	4.04	4.64	4.33	4.93	PIGP	XM_003640497.4	XP_003640545.1|9.1e-73|PREDICTED: phosphatidylinositol N-acetylglucosaminyltransferase subunit P [Gallus gallus]
107054358	0	0.03	0	0	0.03	0	LOC107054358	XM_025145534.1	XP_015129041.1|7.8e-181|PREDICTED: uncharacterized protein LOC107049741 [Gallus gallus]
425034	1.39	1.04	1.07	0.03	0.24	0.16	AADAC	BGI_novel_T005383,XM_015291844.1,XM_025153461.1,XM_025153460.1,XM_004943567.3,XM_422836.6	XP_422836.2|1.0e-233|PREDICTED: arylacetamide deacetylase isoform X2 [Gallus gallus]
427672	2.2	1.56	1.75	2.26	2.09	2.27	EARS2	NM_001031467.1	XP_010718094.1|2.7e-272|PREDICTED: probable glutamate--tRNA ligase, mitochondrial, partial [Meleagris gallopavo]
100677794	0.31	0.16	0.11	0.28	0.62	0.5	RAX	NM_001243724.1	NP_001230653.1|9.6e-188|retinal homeobox protein Rx1 [Gallus gallus]
417166	8.34	7.1	7.03	7.38	7.1	6.23	TSC1	XM_004945922.3,XM_004945923.3,BGI_novel_T007168,XM_015279760.2,XM_415449.6,BGI_novel_T007169,XM_015279761.2	XP_015135247.1|0.0e+00|PREDICTED: hamartin isoform X4 [Gallus gallus]
421142	138.69	140.24	133.47	113.2	100.52	106.73	ASPH	BGI_novel_T001747,XM_025147980.1,XM_025147979.1,XM_025147982.1,XM_025147975.1,XM_025147977.1,XM_025147974.1,XM_025147978.1,XM_025147984.1,XM_025147981.1,XM_025147983.1	XP_013041322.1|1.1e-91|PREDICTED: aspartyl/asparaginyl beta-hydroxylase isoform X1 [Anser cygnoides domesticus]
421563	0.92	1.45	1.15	0.85	1.2	0.89	KIF25	XM_004935526.3	XP_004935583.2|0.0e+00|PREDICTED: kinesin-like protein KIF25 [Gallus gallus]
422469	12.49	12.5	11.27	10.69	9.48	9.86	TMEM184C	NM_001008468.1	NP_001008468.1|1.5e-264|transmembrane protein 184C [Gallus gallus]
107049176	0.03	0.03	0.05	0.19	0.14	0.14	LOC107049176	XM_025144243.1	XP_015152893.1|5.4e-201|PREDICTED: inositol 1,4,5-trisphosphate receptor-interacting protein-like 1 isoform X1 [Gallus gallus]
101748292	3.65	3.36	3.73	3.96	4.76	4.95	ZC3H4	XM_025144468.1,BGI_novel_T009224	XP_009566767.1|0.0e+00|PREDICTED: zinc finger CCCH domain-containing protein 4 [Cuculus canorus]
107053339	1.48	2.53	1.78	3.09	5.15	4.13	TMEM109	XM_015286129.2	XP_015141615.1|8.4e-116|PREDICTED: transmembrane protein 109 [Gallus gallus]
418251	0.19	0.18	0.1	0.16	0.11	0.08	A2M	XM_025142810.1,XM_025142803.1	XP_010724880.1|0.0e+00|PREDICTED: alpha-2-macroglobulin [Meleagris gallopavo]
424751	0.01	0.08	0.01	0.01	0.02	0	MYO7B	XM_025153528.1,XM_025153527.1,XM_015277186.2,BGI_novel_T005091,XM_015277187.2	XP_015726490.1|0.0e+00|PREDICTED: unconventional myosin-VIIb isoform X3 [Coturnix japonica]
112531508	0.05	0.05	0.09	0.05	0	0	LOC112531508	XM_025146632.1	XP_017936408.1|4.1e-54|PREDICTED: LOW QUALITY PROTEIN: RNA-directed DNA polymerase from mobile element jockey-like [Manacus vitellinus]
423212	5.25	4.85	5.89	8.44	6.38	7.12	OIP5	BGI_novel_T003591,NM_001199658.1	NP_001186587.1|2.7e-119|protein Mis18-beta [Gallus gallus]
427645	0.01	0.03	0.04	0.01	0.01	0.03	PDE8B	XM_004937328.3,XM_025144922.1,XM_004937329.3	XP_004937386.1|0.0e+00|PREDICTED: high affinity cAMP-specific and IBMX-insensitive 3',5'-cyclic phosphodiesterase 8B isoform X2 [Gallus gallus]
423976	214.84	213.29	210.34	85.1	95.68	89.39	ALDH18A1	XM_025151994.1,XM_025151991.1,XM_025151986.1,BGI_novel_T004288,XM_025151989.1,XM_025151987.1,XM_025151984.1,XM_025151988.1,XM_025151985.1,XM_025151993.1,XM_025151990.1,XM_025151996.1,BGI_novel_T004289,XM_025151992.1,XM_025151995.1	XP_015144484.1|0.0e+00|PREDICTED: delta-1-pyrroline-5-carboxylate synthase isoform X1 [Gallus gallus]
424070	0.4	0.44	0.35	0.59	0.49	0.32	SGO2	XM_015289496.2,XM_025152663.1,XM_025152664.1,XM_004942600.3	XP_004942657.1|0.0e+00|PREDICTED: shugoshin-like 2 isoform X1 [Gallus gallus]
408034	23.78	26.72	22.68	30.41	33.55	32.45	HSD11B1L	BGI_novel_T009035,XM_015299687.2,XM_015299686.2,XM_015299683.2,BGI_novel_T009033,XM_015299691.2,NM_001001201.1,XM_015299684.2,BGI_novel_T009032,XM_015299689.2,XM_015299693.2,BGI_novel_T009031,XM_015299681.2,BGI_novel_T009029,XM_015299690.2,XM_015299692.1,BGI_novel_T009030,BGI_novel_T009034,XM_025144260.1,BGI_novel_T009036,XM_015299688.1,XM_015299685.2,XM_025144261.1	XP_015155167.1|1.5e-229|PREDICTED: hydroxysteroid 11-beta-dehydrogenase 1-like protein isoform X1 [Gallus gallus]
415447	5.86	5.76	4.12	4.57	4.68	3.59	BLOC1S6	NM_001007825.1	NP_001007826.1|1.0e-82|biogenesis of lysosome-related organelles complex 1 subunit 6 [Gallus gallus]
421405	1.48	1.5	1.74	1.29	1.2	1.19	PREPL	BGI_novel_T002156,BGI_novel_T002157,XM_025148677.1,XM_025148680.1,XM_025148678.1,BGI_novel_T002158,NM_001031053.1,XM_025148681.1,XM_015283697.2,XM_025148679.1,XM_015283694.2	XP_015139180.1|0.0e+00|PREDICTED: prolyl endopeptidase-like isoform X1 [Gallus gallus]
100858873	7.94	8.35	8.65	13.46	16.7	14.49	DUSP23	XM_025143646.1,XM_003642664.4	XP_003642712.3|1.7e-86|PREDICTED: dual specificity protein phosphatase 23 [Gallus gallus]
417866	15.04	14.78	14.03	12.8	12.23	10.59	OSBPL8	XM_015283163.2,XM_015283179.2,XM_015283165.2,XM_004937585.3,XM_025154401.1,BGI_novel_T000199,XM_004937583.3,XM_004937582.3	XP_004937639.1|0.0e+00|PREDICTED: oxysterol-binding protein-related protein 8 isoform X3 [Gallus gallus]
BGI_novel_G000125	1.39	1.33	1.47	1.25	1.99	2.2	BGI_novel_G000125	BGI_novel_T005408
420741	140.65	143.99	141	80.59	82.67	76.29	2019-09-07	XM_015281548.2,BGI_novel_T001439,NM_001012559.1,XM_015281549.2,BGI_novel_T001437,BGI_novel_T001438,XM_015281547.2	XP_021150093.1|2.6e-245|septin-7 isoform X5 [Columba livia]
771805	0	0.05	0	0	0	0.05	RRH	NM_001079759.2	NP_001073227.1|4.3e-191|visual pigment-like receptor peropsin [Gallus gallus]
424344	6.65	6.5	6.27	4.67	4.37	4.74	WDR47	XM_004943108.3	XP_004943165.2|0.0e+00|PREDICTED: WD repeat-containing protein 47 [Gallus gallus]
420294	2.97	2.94	2.87	2.58	3	2.71	LOC420294	XM_418407.6	XP_418407.4|0.0e+00|PREDICTED: ubiquitin carboxyl-terminal hydrolase CYLD [Gallus gallus]
420356	44.1	42.23	43.03	64.64	59.85	57.63	MRPL13	XM_025147134.1,NM_001277471.1	NP_001264400.1|8.0e-101|39S ribosomal protein L13, mitochondrial [Gallus gallus]
107052104	0.02	0.02	0.04	0.02	0.02	0.02	LOC107052104	XM_025150059.1	XP_015134140.1|0.0e+00|PREDICTED: leucine-rich repeat-containing protein 32-like [Gallus gallus]
100113359	2.12	4.31	3.24	4.44	4.94	3.53	CENPA	NM_001101037.2	NP_001094507.1|2.2e-69|histone H3-like centromeric protein A [Gallus gallus]
417262	15.14	14.88	15.63	14.74	15.16	14.5	DPH7	BGI_novel_T007080,XM_015279667.2,XM_015279665.2,XM_415537.5,BGI_novel_T007081,XM_015279666.2	XP_015135151.1|0.0e+00|PREDICTED: diphthine methyltransferase isoform X1 [Gallus gallus]
416636	43.89	40.59	42.71	53.62	44.99	49.04	EMP2	XM_414935.6,XM_015294578.2,XM_025155257.1	XP_414935.1|2.0e-88|PREDICTED: epithelial membrane protein 2 [Gallus gallus]
419561	41.32	46.24	49.78	52.47	55.38	53.9	CTPS1	XM_025143037.1,XM_004947693.3,XM_004947692.3,XM_015297579.2	XP_015153065.1|0.0e+00|PREDICTED: CTP synthase 1 isoform X2 [Gallus gallus]
417746	17.97	16.01	15.89	17.39	16.24	15.97	TRABD	BGI_novel_T000130,XM_015274537.2,XM_015274569.2,NM_001030732.1,BGI_novel_T000131	NP_001025903.1|7.7e-210|traB domain-containing protein [Gallus gallus]
374210	21.5	25.35	25.17	28.65	33.35	31.77	BCKDHA	XM_025144505.1	BAB32665.1|3.7e-255|branched-chain alpha-keto acid dehydrogenase E1-alpha subunit, partial [Gallus gallus]
425954	0.63	0.75	1.01	3.91	3.56	6.02	SLC2A6	XM_423637.6,XM_025141409.1	XP_423637.3|3.3e-194|PREDICTED: solute carrier family 2, facilitated glucose transporter member 6 [Gallus gallus]
420395	0.31	0.28	0.34	0.05	0.04	0.03	OBSCN	XM_025148276.1,XM_025148260.1,BGI_novel_T001186,XM_025148264.1,XM_025148272.1,XM_025148275.1,XM_025148256.1,BGI_novel_T001185,XM_025148267.1,XM_025148268.1,XM_025148254.1,XM_025148257.1,BGI_novel_T001179,BGI_novel_T001187,XM_025148271.1,XM_025148249.1,XM_025148253.1,XM_025148262.1,XM_025148269.1,XM_025148270.1,XM_025148259.1,BGI_novel_T001184,XM_025148263.1,XM_025148265.1,BGI_novel_T001177,BGI_no…	XP_010710566.1|0.0e+00|PREDICTED: LOW QUALITY PROTEIN: obscurin [Meleagris gallopavo]
426226	5.95	6.52	6.39	6.66	8.28	8.83	GSE1	XM_015292642.2,BGI_novel_T005808,BGI_novel_T005807	XP_021264672.1|0.0e+00|genetic suppressor element 1 isoform X1 [Numida meleagris]
417263	2.42	2.49	2.71	2.76	4.21	2.91	STPG3	BGI_novel_T007079,XM_415538.5,XM_004945781.3	XP_004945838.1|3.1e-110|PREDICTED: uncharacterized protein C9orf173 homolog isoform X1 [Gallus gallus]
428006	0.06	0.04	0.11	0.07	0.16	0.08	NLGN4L	NM_001171770.1,XM_015274032.2,XM_025151221.1,XM_015274037.2,XM_025151216.1,XM_025151226.1,XM_015274034.2,XM_015274025.2,XM_015274022.2,XM_015274042.2	ADD52422.1|0.0e+00|neuroligin 4 isoform [Gallus gallus]
415589	4.31	4.72	4.62	3.27	3.11	3.07	TP53BP1	XM_015292143.2,XM_025153937.1,BGI_novel_T005642,XM_015292141.2,XM_004943995.3,XM_025153936.1,XM_025153938.1,XM_413957.6	XP_413957.4|0.0e+00|PREDICTED: tumor suppressor p53-binding protein 1 isoform X2 [Gallus gallus]
770433	15.68	16.35	15.73	13.04	13.22	11.2	C1orf145	NM_001079755.1,BGI_novel_T001532	NP_001073223.1|1.5e-46|uncharacterized protein LOC770433 [Gallus gallus]
415942	30.92	30.59	29.27	28.13	28.71	29.29	WDR82	NM_001006135.1	XP_009097784.1|9.5e-183|PREDICTED: WD repeat-containing protein 82 [Serinus canaria]
BGI_novel_G000042	0.41	0	0.78	4.99	5.67	5.28	BGI_novel_G000042	BGI_novel_T001263
395673	2.01	2.05	1.76	0.15	0.77	0.45	BCL2A1	NM_204866.1	NP_990197.1|1.2e-94|bcl-2-related protein A1 [Gallus gallus]
423585	89.9	88.13	88.97	98.68	99.63	111.22	ERO1A	NM_001277569.1	NP_001264498.1|1.1e-277|ERO1-like protein alpha precursor [Gallus gallus]
771253	6.21	6.63	6.74	8.71	8.41	7.88	TMEM38A	XM_025144285.1,NM_001079758.1,BGI_novel_T009175	NP_001073226.1|5.2e-173|trimeric intracellular cation channel type A [Gallus gallus]
418658	0.15	0.03	0.21	0.07	0.07	0.04	ARSD	XM_416855.5,XM_025146630.1,XM_025146629.1,XM_025146628.1,XM_025146631.1	XP_009887766.1|5.6e-285|PREDICTED: arylsulfatase D-like [Charadrius vociferus]
423000	11.62	15.31	13.87	13.58	14.08	13.97	MRPL21	XM_015286208.2,XM_015286209.2,NM_001199518.1	NP_001186447.1|1.4e-99|39S ribosomal protein L21, mitochondrial [Gallus gallus]
107050361	0.05	0.1	0.1	0	0.05	0.05	PRODH2	XM_025143847.1	XP_015129618.1|1.3e-179|PREDICTED: probable proline dehydrogenase 2, partial [Gallus gallus]
418910	9.55	8.87	9.01	7.38	6.79	6.34	PDS5B	XM_015277851.2,NM_001012827.2,XM_015277867.1,XM_015277870.1,XM_015277841.1	XP_009471947.1|0.0e+00|PREDICTED: sister chromatid cohesion protein PDS5 homolog B isoform X1 [Nipponia nippon]
430829	3.04	3.09	2.86	2.61	2.48	2.73	WDR19	XM_015285660.2	XP_010708578.1|0.0e+00|PREDICTED: WD repeat-containing protein 19 [Meleagris gallopavo]
112530170	2.34	2.56	2.49	3.4	2.72	3.53	LOC112530170	XM_025142834.1	XP_021230602.1|4.6e-148|U5 small nuclear ribonucleoprotein 200 kDa helicase [Numida meleagris]
421230	9.12	9.29	9.51	11.64	9.72	9.75	ZC3H6	NM_001199450.1	NP_001186379.1|0.0e+00|zinc finger CCCH domain-containing protein 6 [Gallus gallus]
423548	22.76	23.05	23.13	28.72	32.79	28.52	AP5M1	XM_421441.5	XP_421441.3|1.0e-285|PREDICTED: AP-5 complex subunit mu-1 [Gallus gallus]
424941	24.73	25.98	26.13	22.27	27	26.87	EIF4E2	XM_003641762.4,XM_004943383.3,XM_004943384.3,XM_422748.5	XP_422748.2|3.2e-135|PREDICTED: eukaryotic translation initiation factor 4E type 2 isoform X4 [Gallus gallus]
428007	8.62	11.39	10.28	10.18	8.62	9.84	DHRSX	XM_015277734.2	XP_015133220.1|4.7e-191|PREDICTED: dehydrogenase/reductase SDR family member on chromosome X [Gallus gallus]
107050835	6.01	6.44	7.05	6.85	8.59	8.87	LOC107050835	XM_025144474.1,XM_025144473.1,XM_025144475.1	XP_020950192.1|2.3e-234|LOW QUALITY PROTEIN: protein phosphatase 1 regulatory subunit 37 [Sus scrofa]
422330	31.79	37.9	30.44	46.54	49.79	69.58	FGF16	BGI_novel_T002683,NM_001044650.1,BGI_novel_T002684	NP_001038115.1|1.3e-119|fibroblast growth factor 16 [Gallus gallus]
107051813	3.33	3.69	3.57	31.39	38.84	49.66	PTGDR	XM_015276771.2	XP_015132257.1|4.5e-208|PREDICTED: prostaglandin D2 receptor-like [Gallus gallus]
421448	3.14	2.69	2.3	2.81	3.14	2.74	MAD2L1BP	XM_419498.6	XP_419498.1|6.3e-154|PREDICTED: MAD2L1-binding protein [Gallus gallus]
420660	10.97	12.66	10.52	10.97	10.34	11.48	AZI2	BGI_novel_T001377,XM_025148020.1,BGI_novel_T001378,XM_025148019.1,XM_015281788.2,XM_418759.5	XP_418759.4|1.4e-223|PREDICTED: 5-azacytidine-induced protein 2 [Gallus gallus]
100858951	1.01	1.09	1.01	0.71	0.62	0.66	PHYHD1	XM_004945862.3,BGI_novel_T007125,XM_025141441.1,XM_025141442.1,BGI_novel_T007128,BGI_novel_T007126,XM_015279572.2,BGI_novel_T007127,BGI_novel_T007124	XP_015135058.1|7.6e-185|PREDICTED: phytanoyl-CoA dioxygenase domain-containing protein 1 isoform X1 [Gallus gallus]
417639	11.03	10.44	10.56	11.2	10.13	10.91	MED13	XM_004946722.3,BGI_novel_T007676	XP_004946779.1|0.0e+00|PREDICTED: mediator of RNA polymerase II transcription subunit 13 isoform X3 [Gallus gallus]
404293	66.74	72.01	73.19	64.14	65.59	71.75	STXBP1	XM_015279346.2,XM_015279347.2,NM_001305648.1	XP_015134832.1|0.0e+00|PREDICTED: syntaxin-binding protein 1 isoform X1 [Gallus gallus]
420194	3.37	3.34	4.17	3.45	3.06	2.59	ZNF704	BGI_novel_T001777,XM_015282859.2,XM_025148016.1,XM_004939931.3,XM_418305.6	XP_015138345.1|4.5e-246|PREDICTED: zinc finger protein 704 isoform X1 [Gallus gallus]
BGI_novel_G000088	0.68	0	1.67	0.19	0	0.3	BGI_novel_G000088	BGI_novel_T002964
769379	0.02	0.02	0	0	0.02	0	GPR22	XM_015275789.2,XM_001231997.4	XP_015131275.1|1.1e-248|PREDICTED: probable G-protein coupled receptor 22 isoform X1 [Gallus gallus]
418766	71.45	70.81	69.75	100.65	95.54	87.92	KDELC1	XM_416963.6	XP_021271438.1|4.9e-298|KDEL motif-containing protein 1 [Numida meleagris]
770342	1.88	2.22	2.17	1.83	1.65	1.86	KLHL29	XM_025149101.1,XM_015285051.2,XM_015285050.2,XM_025149102.1,XM_015285055.2,XM_015285053.2,XM_015285054.2,BGI_novel_T002476	XP_015715016.1|0.0e+00|PREDICTED: kelch-like protein 29 isoform X3 [Coturnix japonica]
771388	0.07	0.02	0.07	0.02	0	0	LOC771388	XM_004945799.3	XP_004945856.1|1.7e-266|PREDICTED: CMP-N-acetylneuraminate-beta-galactosamide-alpha-2,3-sialyltransferase 4-like [Gallus gallus]
423669	15.55	15.66	15.85	14.69	15.62	14.16	CHUK	BGI_novel_T004006,BGI_novel_T004007,XM_015278675.2,NM_001012904.1	NP_001012922.1|0.0e+00|inhibitor of nuclear factor kappa-B kinase subunit alpha [Gallus gallus]
423206	22.81	23.34	23.47	12.38	11.71	10.39	SPINT1	XM_421130.6,XM_015287143.2,XM_004941613.3	XP_004941670.1|1.0e-310|PREDICTED: kunitz-type protease inhibitor 1 isoform X1 [Gallus gallus]
417035	1.75	1.35	1.89	1.41	1.44	1.43	BG8	NM_001030670.1,BGI_novel_T006996,NM_001031810.1	NP_001026980.1|4.2e-224|MHC B-G antigen isoform 1 precursor [Gallus gallus]
426183	4.96	5.21	5.68	7.65	9.13	7.86	ASB8	NM_001012936.2,BGI_novel_T009836,XM_025145291.1	XP_006030657.1|6.4e-125|PREDICTED: ankyrin repeat and SOCS box protein 8 isoform X2 [Alligator sinensis]
112532105	0.03	0.03	0.02	0.06	0.02	0.05	LOC112532105	XM_025149085.1	EAX07174.1|8.1e-06|hCG1793893, partial [Homo sapiens]
416485	39.36	49.92	43.39	35.6	47.8	39.35	FSCN1	NM_001178132.1	OXB67548.1|3.4e-288|hypothetical protein ASZ78_004666 [Callipepla squamata]
418302	8.7	9.24	10.29	14.99	15.63	15.72	GSTK1	XM_025149199.1,NM_001198649.1	NP_001185578.1|2.8e-124|glutathione S-transferase kappa 1 [Gallus gallus]
419284	6.43	5.12	5.71	3.88	3.64	3.19	KIF3B	XM_015296395.1,NM_001012834.1,XM_015296394.2,XM_015296396.2	XP_015151882.1|0.0e+00|PREDICTED: kinesin-like protein KIF3B isoform X2 [Gallus gallus]
420502	5.53	7.33	5.8	11.79	11.58	13.03	OTUD1	XM_418604.6	XP_418604.5|2.4e-222|PREDICTED: OTU domain-containing protein 1 [Gallus gallus]
418368	11.1	10.34	10.84	5.57	4.89	4.32	SLC35A5	XM_015296666.2,XM_015296653.2,XM_025143798.1,XM_015296649.2,XM_025143795.1,XM_015296658.2	XP_015152135.1|1.4e-248|PREDICTED: probable UDP-sugar transporter protein SLC35A5 [Gallus gallus]
427421	0.13	0.14	0.15	0.06	0.07	0.04	PDZD2	XM_015277501.2,XM_424994.5,XM_004937164.2,XM_015277500.1,XM_015277499.1,XM_015277498.2,XM_004937167.3,XM_004937168.3,XM_015277502.2,XM_004937166.2	XP_004937223.1|0.0e+00|PREDICTED: PDZ domain-containing protein 2 isoform X3 [Gallus gallus]
421715	8.88	9.04	10.31	8.77	8.56	7.35	RSPO3	NM_001319025.1	NP_001305954.1|1.1e-166|R-spondin-3 precursor [Gallus gallus]
419590	17.35	18.01	17.98	15.4	14.97	14.53	TMEM57	BGI_novel_T008287,NM_001030895.2,XM_025142989.1	CAG31397.1|3.8e-309|hypothetical protein RCJMB04_5n24 [Gallus gallus]
770087	17.58	18.82	19.82	16.47	16.32	14.59	TMA16	XM_001233404.5	XP_001233405.2|1.5e-103|PREDICTED: translation machinery-associated protein 16 [Gallus gallus]
418015	27.89	27.54	30.7	29.9	30.11	31.57	SYNGR1	XM_015285214.2,NM_001252278.2,XM_015285219.2	XP_015140705.1|4.0e-107|PREDICTED: synaptogyrin-1 isoform X2 [Gallus gallus]
418944	8.74	7.48	7.33	4.18	4.06	4	SACS	XM_025146851.1,XM_004938796.3	OXB81374.1|0.0e+00|hypothetical protein H355_001591 [Colinus virginianus]
101748212	13.46	12.63	13.47	16.84	17.23	17.98	PRPH	BGI_novel_T009700,XM_015272596.2,BGI_novel_T009699	XP_015128082.1|2.9e-187|PREDICTED: peripherin [Gallus gallus]
421390	19.45	19.69	17.67	22.72	24.13	20.26	PKDCCA	XM_025149063.1	XP_021246155.1|6.4e-286|extracellular tyrosine-protein kinase PKDCC [Numida meleagris]
771115	0.01	0.01	0.03	0	0.02	0.05	MEIOC	XM_025144133.1	XP_001234414.3|0.0e+00|PREDICTED: uncharacterized protein C17orf104 homolog [Gallus gallus]
100858986	5.98	7.59	7.4	7.95	9.65	9.42	PREB	NM_001319023.1,XM_015285028.2	XP_015140514.1|7.2e-246|PREDICTED: prolactin regulatory element-binding protein isoform X1 [Gallus gallus]
112532088	0.5	0.47	0.4	0.32	0.36	0.25	LOC112532088	XM_025148970.1	EMC78261.1|1.6e-17|Dynein heavy chain-like protein [Columba livia]
422535	2.88	2.75	2.63	2.34	2	1.49	NPNT	XM_015276573.2,XM_025150028.1,XM_025150031.1,XM_025150029.1,XM_015276574.2,XM_025150030.1,XM_015276572.2,XM_015276571.2	XP_015132057.1|0.0e+00|PREDICTED: nephronectin isoform X1 [Gallus gallus]
776014	22.52	28.19	24.72	10.66	13.44	13.48	BAHCC1	BGI_novel_T007415,XM_025141667.1,BGI_novel_T007414	XP_021270552.1|0.0e+00|BAH and coiled-coil domain-containing protein 1 isoform X2 [Numida meleagris]
771003	0.86	0.75	0.45	0	0.02	0.02	CAMKK1	XM_025142056.1,XM_015295976.2,XM_025142054.1,XM_015295982.1,XM_025142053.1,XM_004946457.2,XM_015295979.2,XM_025142052.1,XM_025142055.1,XM_015295973.2	XP_015151459.1|0.0e+00|PREDICTED: calcium/calmodulin-dependent protein kinase kinase 1 isoform X1 [Gallus gallus]
418900	0.83	0.4	0.5	1.15	0.53	1.5	SERTM1	XM_025146826.1,XM_015278395.2,XM_417096.6,XM_015278404.2,XM_025146827.1	XP_015707442.1|2.0e-59|PREDICTED: serine-rich and transmembrane domain-containing protein 1 isoform X1 [Coturnix japonica]
416716	0	0.05	0.05	0.05	0	0.1	CST7	NM_001199394.1	NP_001186323.1|5.8e-85|cystatin-F precursor [Gallus gallus]
769943	0.82	0.67	0.85	2.06	2.31	2.23	TTC32	XM_025148990.1,XM_025148989.1,XM_025148988.1	XP_004935842.1|7.7e-71|PREDICTED: tetratricopeptide repeat protein 32 isoform X1 [Gallus gallus]
428062	4.58	4.27	4.24	4.74	4.68	3.83	TBC1D4	BGI_novel_T000940,BGI_novel_T000941,XM_025146776.1,XM_015277031.2,XM_015277042.2,XM_015277035.2	XP_015132521.1|0.0e+00|PREDICTED: TBC1 domain family member 4 isoform X2 [Gallus gallus]
417182	9.16	10.27	10.65	10.77	11.46	8.57	EXOSC2	NM_001012798.2	NP_001012816.2|2.9e-163|exosome complex component RRP4 [Gallus gallus]
428974	0.83	0.87	0.84	0.85	1.31	1.23	PDZD7	XM_015288752.2,XM_025151661.1,BGI_novel_T004188,XM_015288753.2,XM_025151662.1,XM_015288751.1,XM_015288750.2	XP_015144236.1|0.0e+00|PREDICTED: PDZ domain-containing protein 7 isoform X1 [Gallus gallus]
426355	2.45	3.15	2.83	3.57	3.69	4.09	LOC426355	XM_015281175.2,XM_015281176.2	XP_015136661.1|0.0e+00|PREDICTED: uncharacterized protein LOC426355 isoform X1 [Gallus gallus]
112531814	0.2	0.19	0.08	0.16	0.25	0.1	LOC112531814	XM_025147766.1	AQY16377.1|0.0e+00|gag-env fusion protein [Gallus gallus]
100859784	2.3	2.7	2.67	11.11	8.44	11.06	LYPD1	XM_003641592.4	NP_001073574.1|3.0e-93|G-protein coupled receptor 39 [Gallus gallus]
112532969	14.79	15.5	16.33	17.01	17.15	16.07	LOC112532969	BGI_novel_T000026,XM_025153309.1	XP_015129125.1|3.7e-43|PREDICTED: uncharacterized protein LOC107049846 [Gallus gallus]
424554	6.45	6.27	5.92	4.59	4.16	3.9	ZZZ3	XM_025153016.1,XM_015290896.2,XM_015290895.2,XM_025153015.1,XM_025153014.1	XP_015146381.1|0.0e+00|PREDICTED: ZZ-type zinc finger-containing protein 3 isoform X1 [Gallus gallus]
396057	27.21	27.6	28.85	29.36	33.97	28.48	STMN1	XM_025142959.1,XM_015297603.2,XM_025142961.1,XM_025142962.1,NM_001001858.2,XM_025142960.1,XM_015297606.2	CAA46450.1|6.6e-83|stathmin, partial [Gallus gallus]
419388	0.43	0.43	0.46	1.23	1.32	1.17	PRDM16	XM_004947378.3,XM_025142615.1,XM_025142614.1,BGI_novel_T007973,XM_417551.6	XP_417551.3|0.0e+00|PREDICTED: PR domain zinc finger protein 16 isoform X2 [Gallus gallus]
396052	0	0.06	0	0.16	0.06	0.19	CYP1A1	NM_205147.1	XP_003209373.2|2.4e-287|PREDICTED: cytochrome P450 1A4 [Meleagris gallopavo]
100857368	5.1	4.56	4.48	3.77	3.53	4.03	ZCCHC6	BGI_novel_T009480,XM_015280230.2,XM_015280231.2,NM_001271947.1	NP_001258876.1|0.0e+00|terminal uridylyltransferase 7 [Gallus gallus]
101749344	0.34	0.07	0.07	0	0.15	0.07	LOC101749344	XM_004948717.3,XM_015299782.2,XM_015299780.2	XP_004948774.2|6.7e-85|PREDICTED: uncharacterized protein LOC101749344 isoform X1 [Gallus gallus]
419900	3.5	3.15	3.18	4.17	3.91	4.05	UHRF1BP1	BGI_novel_T008809,XM_418025.6,XM_015298994.2	XP_015154480.1|0.0e+00|PREDICTED: UHRF1-binding protein 1 isoform X2 [Gallus gallus]
423853	3.04	2.41	2.78	2.83	3.18	2.57	POLL	XM_015288782.2,XM_015288775.2,XM_015288777.2,XM_025151773.1,XM_025151771.1,XM_004942212.3,XM_025151769.1,XM_015288781.2,XM_004942210.3,XM_025151774.1,XM_025151775.1,BGI_novel_T004177,XM_004942211.2,XM_015288780.2,BGI_novel_T004178,XM_015288776.2,XM_025151770.1,XM_025151772.1,XM_015288778.2	XP_004942267.1|0.0e+00|PREDICTED: DNA polymerase lambda isoform X1 [Gallus gallus]
428592	12.45	11.61	11.07	5.06	5.62	4.73	MPC1	NM_001031524.1,BGI_novel_T002248	NP_001026695.1|3.4e-55|mitochondrial pyruvate carrier 1 [Gallus gallus]
107050713	2.32	3.79	2.81	2.84	4.81	3.48	HGH1	XM_025147750.1	XP_015129913.1|2.2e-107|PREDICTED: protein HGH1 homolog, partial [Gallus gallus]
112532648	0.06	0.07	0.14	0.04	0.07	0.03	LOC112532648	XM_025151782.1	XP_015507500.1|8.0e-06|PREDICTED: basic proline-rich protein-like [Parus major]
426853	0.02	0.06	0.04	0.02	0.02	0.04	ALPK2	XM_424461.5	XP_424461.2|0.0e+00|PREDICTED: alpha-protein kinase 2 [Gallus gallus]
BGI_novel_G000111	0.57	0.89	0.82	0.33	0.59	0	BGI_novel_G000111	BGI_novel_T004045
770009	0	0	0	0.02	0	0	FOXJ1	NM_001321535.1	NP_001308464.1|7.8e-267|forkhead box protein J1 [Gallus gallus]
420653	27.45	25.21	26.18	33.67	32.26	30.5	UBE2E1	XM_004939408.3,XM_004939409.3,XM_025147468.1,XM_015281794.2,XM_015281793.2	XP_015709448.1|1.8e-111|PREDICTED: ubiquitin-conjugating enzyme E2 E1 isoform X1 [Coturnix japonica]
429143	73.16	65.15	67.23	68.99	58.95	61.45	GPC2	XM_025153779.1,BGI_novel_T005106	XP_015132443.1|0.0e+00|PREDICTED: glypican-5-like [Gallus gallus]
BGI_novel_G000034	4.3	4.14	7.09	2.18	2.37	3.97	BGI_novel_G000034	BGI_novel_T000880
423120	9.63	8.52	9.44	10.12	9.04	8.83	FADS1	BGI_novel_T003483,BGI_novel_T003482,XM_421052.5	XP_421052.4|8.0e-311|PREDICTED: fatty acid desaturase 1 [Gallus gallus]
112532834	0.08	0	0.08	0	0	0	LOC112532834	XM_025152682.1
422422	7.48	6.55	6.81	5.39	4.67	5.35	KLHL2	XM_015285298.2,XM_015285299.2,XM_015285300.2,BGI_novel_T002771,XM_015285301.2,BGI_novel_T002772,NM_001277820.1,XM_015285302.2	XP_015716372.1|9.3e-296|PREDICTED: kelch-like protein 2 isoform X5 [Coturnix japonica]
416067	8.75	7.77	7.79	8.87	8.51	9.4	KCTD6	XM_414405.6	XP_414405.1|1.4e-137|PREDICTED: BTB/POZ domain-containing protein KCTD6 [Gallus gallus]
418503	29.23	25.67	24.97	31.51	29.15	27.88	TMEM50B	XM_015299958.2,XM_416711.5,XM_004934506.3	XP_416711.1|8.6e-89|PREDICTED: transmembrane protein 50B [Gallus gallus]
426918	42.88	46.25	47.75	41.36	48.8	44.29	STUB1	XM_015294667.1,NM_001031406.2	NP_001026577.1|1.4e-180|STIP1 homology and U box-containing protein 1 [Gallus gallus]
374069	0	0	0	0.01	0.01	0	MYH1B	NM_204228.3	XP_012433970.1|0.0e+00|PREDICTED: myosin-3-like isoform X1 [Taeniopygia guttata]
417177	26.08	23.73	25.35	20.56	20.55	19.34	PRRC2B	BGI_novel_T007157,BGI_novel_T007148,BGI_novel_T007152,XM_025141516.1,XM_025141507.1,XM_025141505.1,XM_025141511.1,BGI_novel_T007150,XM_025141506.1,BGI_novel_T007155,XM_025141504.1,XM_025141509.1,BGI_novel_T007158,XM_025141515.1,BGI_novel_T007156,BGI_novel_T007153,XM_025141508.1,XM_025141512.1,XM_025141513.1,BGI_novel_T007154,XM_025141514.1,BGI_novel_T007151,BGI_novel_T007149,XM_025141510.1	XP_015734509.1|0.0e+00|PREDICTED: protein PRRC2B isoform X3 [Coturnix japonica]
428580	2.97	3.76	3.75	3.81	3.72	3.54	ZBTB18	XM_015283985.2,XM_015283986.2	XP_013799364.1|1.1e-310|PREDICTED: zinc finger and BTB domain-containing protein 18 isoform X1 [Apteryx australis mantelli]
107051618	0.38	0.26	0.65	0.13	0.81	0.27	LOC107051618	XM_015275691.2	XP_015131177.1|1.0e-91|PREDICTED: uncharacterized protein LOC107051618 [Gallus gallus]
416190	0	0	0	0	0.03	0.03	ECSCR	XM_004944762.3	XP_004944819.1|6.0e-125|PREDICTED: endothelial cell-specific chemotaxis regulator [Gallus gallus]
418053	6	5.84	6.51	3.12	3.69	5.36	IFT27	NM_001277381.2,XM_015285377.2,XM_025148675.1,NM_001277380.1	NP_001264309.1|3.0e-111|intraflagellar transport protein 27 homolog isoform 1 [Gallus gallus]
776312	0	0	0	0	0	0.04	OR14J1L79	XM_025145672.1	XP_015128004.1|1.8e-159|PREDICTED: olfactory receptor 14J1-like [Gallus gallus]
416050	6.13	8.03	7.09	6.11	8.62	6.83	TADA3	XM_414389.6	XP_414389.2|8.9e-249|PREDICTED: transcriptional adapter 3 [Gallus gallus]
428275	43.89	47.15	46.37	40.45	47.25	52.17	SMARCD2	XM_015299406.2	XP_015154892.1|1.8e-295|PREDICTED: SWI/SNF-related matrix-associated actin-dependent regulator of chromatin subfamily D member 2 [Gallus gallus]
424281	4.72	4.47	4.26	4.76	4.01	4.43	SLC35F5	XM_004942981.3,XM_422127.6,XM_015289938.2,XM_004942977.3,XM_025152638.1,XM_004942978.3,XM_025152639.1,XM_004942976.3,XM_025152640.1,BGI_novel_T004600,XM_004942979.3,XM_015289939.2,XM_004942982.3	XP_422127.4|9.2e-278|PREDICTED: solute carrier family 35 member F5 isoform X2 [Gallus gallus]
420687	0.54	0.8	1.05	0.36	0.26	0.32	CPNE4	XM_025147494.1,XM_418786.6,XM_015281755.2,XM_025147493.1	XP_013913950.1|0.0e+00|PREDICTED: copine-4 isoform X1 [Thamnophis sirtalis]
396398	0	0.03	0.02	0.23	0	0	IFNA3	NM_205427.1	NP_990758.1|4.5e-111|interferon type A1/A2 precursor [Gallus gallus]
415533	6.77	6.6	6.18	0.39	0.35	0.42	CILP	XM_025154129.1,XM_413902.6,XM_015292252.2	XP_021262447.1|0.0e+00|cartilage intermediate layer protein 1 isoform X1 [Numida meleagris]
769989	0.99	1.95	2	1.22	1.19	1.43	C1QTNF5	XM_001232466.5	XP_020369783.1|3.5e-31|LOW QUALITY PROTEIN: uncharacterized protein LOC109914588 [Rhincodon typus]
100858091	17.57	23.58	23.14	23.7	35.55	31.19	C19orf70	XM_003642843.4	XP_003642891.3|7.1e-57|PREDICTED: MICOS complex subunit MIC13 [Gallus gallus]
416622	10.28	9.43	9.2	7.87	7.04	6.97	LOC416622	XM_025155283.1,XM_025155281.1,BGI_novel_T006548,XM_015294570.2,XM_414923.6,XM_004945297.3,XM_025155282.1,XM_025155280.1	XP_004945354.1|5.6e-277|PREDICTED: transmembrane protein 180 isoform X2 [Gallus gallus]
395772	1.3	1.37	1.12	0.64	0.63	0.8	KRT7	BGI_novel_T009697,NM_204932.1	NP_990263.1|3.2e-270|keratin, type II cytoskeletal cochleal [Gallus gallus]
112532726	0	0	0	0	0	0.03	LOC112532726	XM_025152052.1
422528	2.94	2.71	2.58	2.79	2.16	1.95	CYP2U1	XM_420491.6	XP_420491.3|1.4e-308|PREDICTED: cytochrome P450 2U1 [Gallus gallus]
424029	7.41	6.64	6.75	4.49	4.96	4.39	TRAF3IP1	XM_015289247.2,XM_004942512.1,XM_025152513.1,XM_003641562.3,BGI_novel_T004354,XM_004942511.2	XP_004942568.1|0.0e+00|PREDICTED: TRAF3-interacting protein 1 isoform X1 [Gallus gallus]
417029	8.63	8.72	9.96	6.93	7.82	7.13	RBM19	XM_015294857.2,NM_001039268.2,BGI_novel_T006911,XM_025155507.1	XP_015150343.1|0.0e+00|PREDICTED: probable RNA-binding protein 19 isoform X1 [Gallus gallus]
423949	48.82	51.19	54.27	48.22	51.53	50.69	BUB3	XM_015288687.2,XM_015288689.2,XM_015288688.2,XM_015288686.2,NM_001006506.1,XM_015288690.2	NP_001006506.1|1.4e-193|mitotic checkpoint protein BUB3 [Gallus gallus]
423856	0.06	0.09	0	0	0	0	KAZALD1	XM_421724.6,XM_004942228.3	XP_004942285.1|2.3e-156|PREDICTED: kazal-type serine protease inhibitor domain-containing protein 1 isoform X2 [Gallus gallus]
418205	2.92	2.81	2.43	0.15	0.34	0.19	LRMP	BGI_novel_T000406,NM_001348560.1	NP_001335489.1|0.0e+00|lymphoid-restricted membrane protein [Gallus gallus]
419070	4.54	4.23	4.18	21.02	20.97	21.5	GDPD5	XM_015280979.2,XM_015280978.2,BGI_novel_T001119,XM_015280977.2,XM_015280976.2,NM_001305150.1,XM_025150751.1,BGI_novel_T001120,BGI_novel_T001121	XP_019467931.1|0.0e+00|PREDICTED: glycerophosphodiester phosphodiesterase domain-containing protein 5 isoform X2 [Meleagris gallopavo]
416324	0.01	0.01	0.01	0.09	0.09	0.15	ACSL6	XM_015294077.2,XM_015294076.2,XM_015294079.2,XM_015294080.2	XP_009089609.2|0.0e+00|PREDICTED: long-chain-fatty-acid--CoA ligase 6 isoform X5 [Serinus canaria]
107049625	1.82	2.27	2.08	4.87	7.14	6.49	LGI3	XM_025142872.1,BGI_novel_T008128	XP_011573465.1|1.4e-265|PREDICTED: leucine-rich repeat LGI family member 3 [Aquila chrysaetos canadensis]
404750	18.47	17.33	18.13	18.48	18.1	17.47	ATG4B	BGI_novel_T005136,XM_015276847.2,XM_025153323.1,NM_213573.1	NP_998738.1|5.3e-236|cysteine protease ATG4B [Gallus gallus]
416391	58.1	62.29	71.64	61.67	82.99	87.56	NDUFB6	NM_001277525.1	NP_001264454.1|6.2e-70|NADH dehydrogenase [ubiquinone] 1 beta subcomplex subunit 6 [Gallus gallus]
100858314	0.03	0	0.03	0.14	0.14	0.11	RUNDC3A	XM_015299365.2,XM_025144219.1,XM_025144222.1,XM_025144221.1,XM_025144220.1	XP_015154853.1|1.8e-217|PREDICTED: RUN domain-containing protein 3A isoform X3 [Gallus gallus]
428097	6.04	6.64	6.4	5.99	6.38	6.29	ALG8	XM_425656.6,BGI_novel_T001091	XP_021238708.1|4.3e-302|probable dolichyl pyrophosphate Glc1Man9GlcNAc2 alpha-1,3-glucosyltransferase [Numida meleagris]
771008	4.58	5.04	4.48	4.45	4.62	5.37	EN1	XM_001234328.5	XP_001234329.4|4.1e-197|PREDICTED: homeobox protein engrailed-1 [Gallus gallus]
374166	2.35	1.76	2.04	10.13	9.38	9.98	P2RX4	NM_204291.1	NP_989622.1|2.1e-228|P2X purinoceptor 4 [Gallus gallus]
419215	0.03	0.03	0.03	0	0	0	TGM3	XM_015296687.2,XM_417392.6	XP_417392.3|0.0e+00|PREDICTED: protein-glutamine gamma-glutamyltransferase E isoform X1 [Gallus gallus]
422078	0	0	0.04	0.27	0.14	0.14	NPTX1	XM_420081.6	XP_420081.4|1.2e-261|PREDICTED: neuronal pentraxin-1 [Gallus gallus]
424892	2.51	1.83	1.86	1.55	2.42	1.9	BDH1B	XM_025153620.1,XM_015291604.2,XM_015291603.2,XM_015291601.1,XM_015291600.2,XM_422703.5	XP_422703.2|1.6e-184|PREDICTED: D-beta-hydroxybutyrate dehydrogenase, mitochondrial-like isoform X1 [Gallus gallus]
771904	111.57	114.56	115.61	110.69	114.02	105.52	PFN2	XM_025153418.1,XM_015291695.2,NM_001079760.1	XP_005393063.2|1.9e-78|PREDICTED: profilin-2 [Chinchilla lanigera]
101748423	0.02	0	0	0.02	0.04	0.07	SYT7	XM_025151187.1,XM_015286105.2,XM_025151186.1,XM_015286104.2,XM_025151194.1,XM_025151192.1,XM_015286106.2,XM_025151195.1,XM_015286108.2,XM_015286109.2,XM_025151190.1,XM_025151188.1,XM_015286107.2,XM_025151196.1,XM_025151191.1	XP_015718680.1|0.0e+00|PREDICTED: synaptotagmin-7 isoform X2 [Coturnix japonica]
107050975	5.43	4.92	4.03	11.37	11.09	12.63	LOC107050975	XM_025145719.1	XP_005533669.1|3.9e-101|PREDICTED: LOW QUALITY PROTEIN: voltage-dependent P/Q-type calcium channel subunit alpha-1A [Pseudopodoces humilis]
395369	0.37	0.38	0.2	2.63	2.16	1.72	CRISPLD1	XM_015282768.2,BGI_novel_T001760,NM_204654.2	NP_989985.2|0.0e+00|cysteine-rich secretory protein LCCL domain-containing 1 [Gallus gallus]
771061	2.06	2.29	1.87	124.28	120.7	162.81	SCARA5	XM_004935852.2,XM_025149126.1,XM_001234365.4,BGI_novel_T002507	XP_009465670.1|1.3e-263|PREDICTED: scavenger receptor class A member 5 [Nipponia nippon]
772036	33.74	32.49	34.02	7.52	5.44	7.36	ANGPTL5	NM_001197236.1	NP_001184165.1|2.6e-232|angiopoietin-related protein 5 precursor [Gallus gallus]
112533471	0.6	1.42	0.61	0.63	0.83	1.04	LOC112533471	XM_025155337.1	XP_020662918.1|3.2e-34|mitogen-activated protein kinase 7 [Pogona vitticeps]
396281	8.69	6.99	8.25	3.72	3.46	3.36	PTHLH	XM_015292136.2,NM_205338.2,XM_025146877.1,XM_025146893.1,XM_015292139.2,XM_025146886.1,XM_025146892.1,XM_025146887.1,XM_015292156.2,XM_025146888.1,XM_015292146.2,NM_001174106.1,XM_015292162.2,XM_015292135.2,BGI_novel_T000448,XM_015292173.2,XM_015292182.2	XP_015147621.1|1.7e-116|PREDICTED: parathyroid hormone-related protein isoform X1 [Gallus gallus]
772164	0.96	0.81	0.89	0.79	1.02	0.77	PANX1	XM_015280513.2,XM_015280516.2	XP_015136002.1|2.2e-240|PREDICTED: pannexin-1 isoform X2 [Gallus gallus]
396292	1836.34	1808.24	1801.36	1167.18	1154.67	1279.26	COL6A2	NM_205348.3,XM_015289137.1	XP_014804707.1|0.0e+00|PREDICTED: collagen alpha-2(VI) chain isoform X2 [Calidris pugnax]
419760	15.16	17.8	17.02	17.25	16.93	18.78	RBM7	XM_015297995.2,NM_001006318.1	NP_001006318.1|1.1e-165|RNA-binding protein 7 [Gallus gallus]
427808	0.95	0.92	0.87	0.5	0.43	0.53	RAB11FIP4	XM_004946166.3,XM_025141762.1,XM_025141763.1,XM_025141765.1,XM_025141766.1,XM_425379.6,XM_015279914.2,XM_025141764.1,XM_025141761.1	XP_014808249.1|0.0e+00|PREDICTED: rab11 family-interacting protein 4 isoform X2 [Calidris pugnax]
112530686	0	0.05	0	0	0	0.05	LOC112530686	XM_025145138.1	XP_015136136.1|0.0e+00|PREDICTED: maestro heat-like repeat-containing protein family member 7 [Gallus gallus]
378791	0.57	0.63	0.86	0.48	0.59	0.51	RTN1	XM_025150542.1,XM_015287270.2,NM_001001466.1	NP_001001466.1|0.0e+00|reticulon-1 [Gallus gallus]
100859583	2.64	2.44	2.65	2.65	2.79	2.8	P4HTM	XM_015293317.2,BGI_novel_T006087,BGI_novel_T006088	XP_015148803.1|3.4e-280|PREDICTED: transmembrane prolyl 4-hydroxylase [Gallus gallus]
420638	4.7	4.03	4.58	7.81	5.38	5.47	HACL1	XM_025147206.1,XM_025147205.1,NM_001199628.1,XM_015281477.2	XP_015709192.1|2.9e-271|PREDICTED: 2-hydroxyacyl-CoA lyase 1 [Coturnix japonica]
423090	0.01	0.01	0.06	0.15	0.09	0.18	KCNQ1	XM_421022.6,XM_015286680.2	XP_015142166.1|0.0e+00|PREDICTED: potassium voltage-gated channel subfamily KQT member 1 isoform X2 [Gallus gallus]
422654	0.56	0.74	0.58	163.76	146.98	174.59	LOC422654	XM_420608.5	XP_420608.1|2.0e-47|PREDICTED: growth-regulated alpha protein [Gallus gallus]
395822	3.56	3.66	3.64	2	2.21	2.12	NEO1	XM_015279049.2,XM_015279050.2,XM_015279051.2,XM_015279053.2,XM_015279052.2,XM_015279048.2,XM_015279054.2,XM_015279047.2,BGI_novel_T005413	XP_015134533.1|0.0e+00|PREDICTED: neogenin isoform X1 [Gallus gallus]
112532446	0	0	0.05	0	0	0	LOC112532446	XM_025150522.1	XP_019474454.1|4.0e-19|PREDICTED: uncharacterized protein LOC109369405 [Meleagris gallopavo]
374076	9.83	11.92	11.96	5.81	7.13	5.66	SIAH1	XM_015292418.2,XM_015292416.2,BGI_novel_T005723,BGI_novel_T005724,XM_015292417.2,XM_015292419.2	XP_009883375.1|5.4e-169|PREDICTED: E3 ubiquitin-protein ligase SIAH1 [Charadrius vociferus]
420050	2.09	1.5	1.92	3.9	3.99	4.03	CERS4	XM_004948648.2,XM_025144428.1,XM_418172.6,XM_025144429.1,XM_025144427.1,XM_004948647.3	XP_004948704.1|2.8e-257|PREDICTED: ceramide synthase 4 isoform X1 [Gallus gallus]
107056872	0	0	0	0.05	0	0	LOC107056872	XM_025154706.1	XP_015148268.1|3.9e-180|PREDICTED: serine/arginine repetitive matrix protein 1-like isoform X1 [Gallus gallus]
423179	31.32	36.05	35.4	45.03	41.88	41.87	NDUFS3	XM_015287010.2,NM_001146332.1	NP_001139804.1|1.0e-144|NADH dehydrogenase [ubiquinone] iron-sulfur protein 3, mitochondrial [Gallus gallus]
426876	6.36	6.43	5.53	6.74	5.71	6.11	LARP4	XM_025145292.1,XM_025145293.1,NM_001012700.1,XM_015300230.2,XM_015300229.2,XM_025145294.1	XP_015155715.1|0.0e+00|PREDICTED: la-related protein 4 isoform X1 [Gallus gallus]
112531017	0.16	0.25	0.3	0.31	0.22	0.25	LOC112531017	XM_025145862.1,XM_025145864.1,XM_025145863.1	XP_015129447.1|5.9e-212|PREDICTED: zinc finger protein 420-like isoform X5 [Gallus gallus]
100857391	3.54	2.64	2.64	3.86	4.17	3.04	H2AFX	XM_004947917.3	XP_017665208.1|8.2e-72|PREDICTED: histone H2A [Lepidothrix coronata]
428597	0.64	0.62	0.56	0.58	0.67	0.72	STX11	XM_015284312.2,XM_004935577.3	XP_004935634.1|4.0e-160|PREDICTED: syntaxin-11 [Gallus gallus]
420209	0.03	0.03	0.19	0	0.03	0.07	CA3B	NM_001277410.1	NP_001264339.1|1.1e-159|carbonic anhydrase 3B [Gallus gallus]
BGI_novel_G000037	0.12	0.29	0.45	0.31	1.04	0.49	BGI_novel_G000037	BGI_novel_T001041
107049929	0.09	0	0	0.1	0.1	0	LOC107049929	XM_015298526.2	XP_015129210.1|2.9e-57|PREDICTED: feather keratin 1-like isoform X1 [Gallus gallus]
416523	0.07	0.13	0.02	2.22	1.46	1.76	GRAP	NM_001277553.1,XM_025155086.1	XP_010717855.1|1.2e-109|PREDICTED: GRB2-related adapter protein [Meleagris gallopavo]
769135	7.85	7.03	6.35	7.14	7.45	7.59	SS18L2	XM_001231860.5,XM_015292471.2	XP_015147957.1|2.6e-38|PREDICTED: SS18-like protein 2 isoform X1 [Gallus gallus]
418984	24.28	25.12	24.75	191.33	162.45	209.31	TMEM123	NM_001006279.2	NP_001006279.2|2.0e-99|porimin precursor [Gallus gallus]
428677	34.71	28.83	29.64	21.62	21.27	19.36	LUC7L3	XM_025141619.1,XM_015295415.2,BGI_novel_T007460,XM_015295414.2,XM_025141618.1,BGI_novel_T007459,XM_015295413.2,XM_015295412.2,XM_015295410.2,XM_015295411.2,NM_001031530.1	XP_021270916.1|3.9e-276|luc7-like protein 3 isoform X1 [Numida meleagris]
423097	111.38	111.2	117.25	134.96	123.84	136.26	MOB2	XM_004941447.2,XM_004941448.3,XM_015286690.2,XM_015286691.1,XM_421030.6,XM_004941450.3,XM_025151138.1	XP_016153933.1|7.5e-133|PREDICTED: MOB kinase activator 2 isoform X3 [Ficedula albicollis]
100859083	12.32	15.83	16.98	14.74	19.11	15.87	ZNHIT3	XM_025142042.1,XM_025142040.1,XM_025142041.1,XM_015296154.2	XP_015151640.1|1.6e-81|PREDICTED: zinc finger HIT domain-containing protein 3 [Gallus gallus]
418175	37.45	39.08	36.96	34.98	35.78	32.53	STRAP	NM_001006247.2	NP_001006247.2|6.7e-202|serine-threonine kinase receptor-associated protein [Gallus gallus]
421137	9.83	9.63	8.34	8.51	7.55	7.29	NSMAF	BGI_novel_T001746,XM_025147741.1,BGI_novel_T001745	XP_010707286.1|0.0e+00|PREDICTED: protein FAN [Meleagris gallopavo]
395806	0.82	0.72	0.6	0.66	0.74	0.55	PTCH1	XM_015280248.2,NM_204960.2,XM_025144670.1	XP_015135734.1|0.0e+00|PREDICTED: protein patched homolog 1 isoform X1 [Gallus gallus]
416633	0	0	0.02	0.01	0.01	0.01	CIITA	XM_025155252.1,XM_025155251.1,XM_414932.6,XM_004945316.3	XP_004945373.1|0.0e+00|PREDICTED: MHC class II transactivator isoform X1 [Gallus gallus]
112531181	0	0	0	0	0	0.06	LOC112531181	XM_025146132.1	XP_015150575.1|2.3e-100|PREDICTED: C-type lectin domain family 2 member B-like [Gallus gallus]
419668	0	0	0	0	0.06	0	HPCA	XM_001233528.5	OXB56435.1|1.4e-105|hypothetical protein ASZ78_010689 [Callipepla squamata]
417528	3.51	5.79	4.76	5.28	6.03	6.21	RAD51D	XM_015295720.2,NM_001198646.1,BGI_novel_T007577,XM_015295721.2	XP_015151207.1|1.4e-158|PREDICTED: DNA repair protein RAD51 homolog 4 isoform X2 [Gallus gallus]
427373	0.33	0.47	0.42	4.36	4.09	5.21	CORO2A	XM_004949607.3,XM_025145067.1,XM_424946.6	XP_424946.4|0.0e+00|PREDICTED: coronin-2A isoform X1 [Gallus gallus]
424171	1.39	1.9	2.09	1.16	1.05	0.92	G6PC2	XM_004942770.3,BGI_novel_T004514,XM_422017.5,BGI_novel_T004513,XM_003641648.4,XM_004942769.3,XM_025152633.1	XP_015145184.1|1.7e-149|PREDICTED: glucose-6-phosphatase 2 isoform X6 [Gallus gallus]
421255	4.21	5.48	3.56	4.79	4.41	5.05	LOC421255	BGI_novel_T001966,BGI_novel_T001967,BGI_novel_T001968,XM_015283410.2	XP_015138896.1|0.0e+00|PREDICTED: cullin-9 isoform X2 [Gallus gallus]
424735	7.72	7.42	7.63	5.59	5.54	4.94	STAG1	BGI_novel_T005055,XM_015291352.2,XM_025153520.1,XM_025153523.1,BGI_novel_T005054,XM_025153521.1,XM_015291354.2,XM_015291353.2	XP_006270499.1|0.0e+00|PREDICTED: cohesin subunit SA-1 isoform X1 [Alligator mississippiensis]
378803	8.38	8.27	6.94	6.09	5.63	6.09	TNFRSF11B	XM_015283019.2,BGI_novel_T001841,NM_001033641.1	NP_001028813.1|2.7e-243|tumor necrosis factor receptor superfamily member 11B precursor [Gallus gallus]
100859200	7.21	6.32	6.88	5.6	5.35	4.58	MLH3	XM_004941803.3,XM_015287680.2	XP_015143166.1|0.0e+00|PREDICTED: DNA mismatch repair protein Mlh3 isoform X2 [Gallus gallus]
421904	1.36	1.2	1.49	1.12	1.07	0.8	ERICH1	XM_015284837.2,XM_015284836.2,NM_001278029.1	NP_001264958.1|1.1e-179|glutamate-rich protein 1 [Gallus gallus]
100859008	0	0	0	0.63	0.43	0.59	RASSF10	XM_015286422.2	XP_015141908.1|5.6e-249|PREDICTED: ras association domain-containing protein 10 [Gallus gallus]
107057415	5.51	5.87	5.47	7.2	7.3	7.04	LOC107057415	BGI_novel_T008233,XM_025143095.1,XM_025143092.1,BGI_novel_T008231,XM_025143093.1,BGI_novel_T008235,BGI_novel_T008234,XM_025143094.1,BGI_novel_T008232	XP_015157954.1|1.1e-133|PREDICTED: uncharacterized protein LOC107057410 isoform X2 [Gallus gallus]
419799	0.1	0	0	0.11	0	0	C24H11orf1	XM_417936.6	XP_417936.1|8.6e-85|PREDICTED: UPF0686 protein C11orf1 homolog [Gallus gallus]
426108	10.73	10.97	11.39	6.63	6.7	6.8	PLEKHO1	XM_025143407.1,NM_001031356.1,BGI_novel_T008578,XM_025143406.1	XP_015153809.1|1.0e-239|PREDICTED: pleckstrin homology domain-containing family O member 1 isoform X1 [Gallus gallus]
425016	11.21	14.22	14.05	11.2	11.44	14.24	SCHIP1	XM_025153632.1,XM_015291782.2,XM_004943522.3,XM_025153633.1,XM_004943521.3,BGI_novel_T005358,XM_004943520.3	XP_004943577.2|1.5e-132|PREDICTED: schwannomin-interacting protein 1 isoform X4 [Gallus gallus]
769355	3.16	5.16	5.21	4.87	4.78	6.17	MAFG	XM_015295431.2,XM_015295427.2,XM_015295429.2,XM_015295428.2,NM_001079489.1,XM_015295430.2,XM_015295426.2	XP_020670010.1|3.9e-82|transcription factor MafG isoform X1 [Pogona vitticeps]
396263	0.04	0.02	0.06	0	0	0.02	ACTN2	NM_205323.1	XP_009931596.1|0.0e+00|PREDICTED: alpha-actinin-2 isoform X5 [Opisthocomus hoazin]
416275	472.2	537.87	498.75	635.16	615.45	650.48	RPS14	NM_001030619.1,XM_015293784.2,XM_015293785.2	KFO32012.1|5.2e-80|40S ribosomal protein S14 [Fukomys damarensis]
423684	0.01	0.01	0.01	0	0.02	0	MYPN	XM_004942018.3,XM_421565.6	XP_421565.3|0.0e+00|PREDICTED: myopalladin [Gallus gallus]
770438	3.46	3.48	3.32	3.46	3.48	2.48	DHRS12	XM_001233772.5,BGI_novel_T000984	XP_001233773.2|1.9e-186|PREDICTED: dehydrogenase/reductase SDR family member 12 [Gallus gallus]
770459	8.15	8.1	8.14	13.32	14.43	14.21	FBXW4	XM_001233792.4	XP_001233793.2|2.8e-237|PREDICTED: F-box/WD repeat-containing protein 4 [Gallus gallus]
395943	0.09	0	0.03	0.24	0.13	0.07	PAX6	NM_205066.1,XM_025150601.1,XM_025150605.1,XM_015286143.2,XM_025150598.1,XM_025150602.1,XM_015286137.2,XM_015286142.2,XM_025150604.1,XM_015286140.2,XM_015286141.2,XM_025150603.1,XM_015286136.2,XM_025150600.1,XM_025150599.1,XM_015286139.2	EAW68233.1|7.0e-249|paired box gene 6 (aniridia, keratitis), isoform CRA_a [Homo sapiens]
396085	18.32	15.78	15.94	12.23	10.51	10.95	NF1	XM_415914.6,XM_025142091.1,XM_003642416.3,XM_025142089.1,XM_004946785.3,XM_025142090.1	XP_015151341.1|0.0e+00|PREDICTED: neurofibromin isoform X4 [Gallus gallus]
426970	4.5	4.26	5.22	2.6	3.17	2.99	CASP9	XM_424580.6	XP_424580.5|1.4e-243|PREDICTED: caspase-9 [Gallus gallus]
418191	2.53	2.45	2.95	1.82	2.68	1.54	PYROXD1	BGI_novel_T000399,NM_001277276.1,XM_025148920.1	NP_001264205.1|1.4e-165|pyridine nucleotide-disulfide oxidoreductase domain-containing protein 1 [Gallus gallus]
396140	26.08	22.35	24.87	42.43	31.13	52.67	ST3GAL1	XM_015283081.2,NM_205217.1	NP_990548.1|1.2e-202|CMP-N-acetylneuraminate-beta-galactosamide-alpha-2,3-sialyltransferase 1 [Gallus gallus]
100858751	0	0	0	0	0.06	0	FCER2	XM_015273918.2,XM_003643371.4	XP_003643419.1|3.3e-183|PREDICTED: C-type lectin domain family 17, member A-like isoform X1 [Gallus gallus]
419111	9.46	8.99	8.62	0.01	0.02	0.06	ITIH5	XM_015294280.2,XM_015294316.2	XP_015149802.1|0.0e+00|PREDICTED: inter-alpha-trypsin inhibitor heavy chain H5 isoform X2 [Gallus gallus]
422200	31.08	33.14	32.57	31.62	34.05	32.72	FUNDC2	XM_420194.6	XP_021261662.1|9.9e-83|FUN14 domain-containing protein 2 [Numida meleagris]
423971	37.05	37.46	38.46	61.77	64.56	52.56	BNIP3	XM_421829.6	XP_421829.3|2.5e-111|PREDICTED: BCL2/adenovirus E1B 19 kDa protein-interacting protein 3 [Gallus gallus]
100859211	3.89	4.02	3.73	2.66	2.76	2.47	USP40	XM_015289070.2,XM_015289072.2,XM_015289069.2,BGI_novel_T004353,NM_001257318.1,XM_025152062.1,XM_015289073.2,XM_015289068.2,XM_015289071.2	NP_001244247.1|0.0e+00|ubiquitin carboxyl-terminal hydrolase 40 [Gallus gallus]
418240	15.4	14.46	14.19	10.56	9.74	9.32	NUP50	NM_001012541.1	NP_001012559.1|3.4e-269|nuclear pore complex protein Nup50 [Gallus gallus]
770035	17.88	19.53	18.45	21	23.71	23.12	ATP8B2	XM_025143456.1,BGI_novel_T008652,XM_025143454.1,XM_025143455.1,XM_025143453.1,BGI_novel_T008651	OXB54179.1|0.0e+00|hypothetical protein ASZ78_015395 [Callipepla squamata]
421689	0.07	0.03	0.09	0.07	0.06	0.08	MAP7	XM_015284100.2,XM_015284097.2,XM_025148735.1,XM_015284103.2,XM_015284099.2,NM_001031072.1,XM_015284101.2,XM_015284104.2,XM_015284102.2,XM_015284096.2	XP_015139582.1|0.0e+00|PREDICTED: ensconsin isoform X1 [Gallus gallus]
423492	27.84	25.39	27.3	17.05	16.15	14.59	INF2	XM_004936400.3,XM_004936399.3,BGI_novel_T003838,XM_015287853.2,XM_004936398.3,XM_015287852.2,XM_015287854.2	XP_004936457.1|1.1e-142|PREDICTED: inverted formin-2 isoform X3 [Gallus gallus]
BGI_novel_G000118	0.69	0.59	0.69	1.85	2.05	2.79	BGI_novel_G000118	BGI_novel_T005016
421813	1.35	1.54	1.36	1.72	1.64	2.01	ANKRD6	BGI_novel_T002399,XM_015284698.2,XM_015284694.2,BGI_novel_T002403,XM_015284700.2,BGI_novel_T002404,XM_015284692.2,BGI_novel_T002402,XM_025149322.1,BGI_novel_T002400,XM_015284695.2,XM_025149323.1,XM_015284699.2,BGI_novel_T002401,XM_015284696.2,XM_015284693.2	XP_015140179.1|0.0e+00|PREDICTED: ankyrin repeat domain-containing protein 6 isoform X2 [Gallus gallus]
112530216	16.72	22.97	20.08	19.95	25.85	26.24	LOC112530216	XM_025143117.1,BGI_novel_T008400	XP_006261238.1|5.2e-53|PREDICTED: probable RNA-binding protein 23 isoform X1 [Alligator mississippiensis]
395917	231.79	227.55	233.18	236.04	228.83	226.68	CDC42	XM_015296825.2,NM_205048.1,XM_025142484.1,XM_015296826.2,XM_015296827.2	XP_010189524.1|6.5e-108|PREDICTED: cell division control protein 42 homolog isoform X1 [Mesitornis unicolor]
395380	74.31	74.87	75.05	61.99	59.2	56.9	CD164	XM_015284561.2,XM_015284560.2	XP_010559941.1|2.3e-67|PREDICTED: sialomucin core protein 24 [Haliaeetus leucocephalus]
420907	12.48	11.87	11.1	11.98	10.92	11.14	KIAA1468	BGI_novel_T001559,XM_015282203.2,XM_015282205.2,XM_015282204.2	XP_015137690.1|0.0e+00|PREDICTED: lisH domain and HEAT repeat-containing protein KIAA1468 homolog isoform X2 [Gallus gallus]
396315	0.83	0.89	0.68	2.98	2.91	3.96	IGFBP2	NM_205359.1,XM_025152153.1,XM_015289790.2,XM_025152151.1,XM_015289791.2,XM_025152152.1,XM_015289789.2	XP_015145275.1|2.1e-119|PREDICTED: insulin-like growth factor-binding protein 2 isoform X1 [Gallus gallus]
100858736	0.21	0.12	0.29	0.25	0.41	0.38	MORN3	XM_015275590.2,XM_015275587.2,XM_015275589.2,BGI_novel_T006756,XM_015275592.2,XM_003642178.4,XM_015275588.2	XP_015131073.1|9.4e-155|PREDICTED: MORN repeat-containing protein 3 isoform X1 [Gallus gallus]
422099	0.61	0.58	0.53	4.67	4.48	3.24	ABCC3	XM_015295531.2,XM_015295529.2,BGI_novel_T007461,XM_015295526.2,XM_025141702.1,XM_015295532.2,XM_015295528.2,BGI_novel_T007462	XP_011585292.1|0.0e+00|PREDICTED: canalicular multispecific organic anion transporter 2 isoform X1 [Aquila chrysaetos canadensis]
416992	7.12	8.51	7.91	7.72	7.95	8.31	DDX54	XM_003642225.4	XP_003642273.2|0.0e+00|PREDICTED: ATP-dependent RNA helicase DDX54 [Gallus gallus]
396404	71.6	79.46	75	64.98	84.84	73.82	DDR2	XM_422211.6,XM_025153255.1	XP_019474088.1|0.0e+00|PREDICTED: discoidin domain-containing receptor 2 [Meleagris gallopavo]
404530	0.59	0.94	1.17	0.29	0.23	0.17	TNMD	NM_206985.2	NP_996868.1|2.8e-192|tenomodulin [Gallus gallus]
423154	4.4	4.08	4.1	6.94	6.34	6.74	PDHX	XM_025150702.1,NM_001031187.1,XM_025150701.1	NP_001026358.1|8.8e-256|pyruvate dehydrogenase protein X component, mitochondrial [Gallus gallus]
426725	0.5	0.4	0.55	0.54	0.39	0.5	AQP11	XM_015280878.2,XM_015280876.2	XP_015136362.1|8.9e-147|PREDICTED: aquaporin-11 [Gallus gallus]
415562	33.52	35.67	34.59	36.61	32.86	33.07	ANP32A	XM_004943928.3,XM_025154113.1,BGI_novel_T005608,XM_413932.6	XP_016376038.1|8.5e-98|PREDICTED: acidic leucine-rich nuclear phosphoprotein 32 family member B isoform X1 [Sinocyclocheilus rhinocerous]
420532	0.02	0.02	0	0	0	0	OLAH	XM_015281989.2,XM_015281988.2,XM_418634.5	XP_021242418.1|4.5e-153|S-acyl fatty acid synthase thioesterase, medium chain isoform X1 [Numida meleagris]
395575	0.07	0.12	0.03	0.05	0	0	ESR2	NM_204794.2	XP_015720954.1|0.0e+00|PREDICTED: estrogen receptor beta isoform X2 [Coturnix japonica]
112531448	0	0	0	0	0	0.05	LOC112531448	XM_025146547.1	XP_015706168.1|1.9e-72|PREDICTED: uncharacterized protein LOC107307208 [Coturnix japonica]
416478	5.8	6	5.37	5.17	6.14	5.43	AP5Z1	BGI_novel_T006432,XM_025155154.1	XP_010717931.2|0.0e+00|PREDICTED: AP-5 complex subunit zeta-1, partial [Meleagris gallopavo]
425060	13.21	14.4	12.89	13.35	15.08	17.7	CLK2	BGI_novel_T008676,BGI_novel_T008677,XM_025143397.1,NM_001031326.1,XM_025143398.1,XM_015298611.2,XM_025143396.1	XP_015154097.1|2.6e-229|PREDICTED: dual specificity protein kinase CLK2 isoform X1 [Gallus gallus]
100858163	12.05	16.36	15.6	14.17	19.66	19.97	SNAPIN	XM_003642627.3	XP_021232449.1|3.5e-64|SNARE-associated protein Snapin [Numida meleagris]
416041	84.44	63.97	73.81	217.95	206.9	223.51	SLC6A6	XM_015293093.2,XM_025154478.1,XM_025154479.1,XM_025154476.1,XM_015293097.2,XM_025154475.1,XM_015293092.2,XM_015293090.2,XM_025154474.1,NM_001030600.3,XM_025154472.1,XM_015293094.2,XM_015293091.2,XM_025154473.1	XP_015730481.1|0.0e+00|PREDICTED: sodium- and chloride-dependent taurine transporter isoform X2 [Coturnix japonica]
427424	8.9	8.14	8.94	7.59	7.78	7.32	ZFR	XM_424997.6,BGI_novel_T009317,XM_004937169.3	XP_004937226.2|0.0e+00|PREDICTED: zinc finger RNA-binding protein isoform X1 [Gallus gallus]
415305	0.03	0.03	0	0	0.03	0.03	ZP3L1	XM_413693.6	XP_413693.2|6.4e-264|PREDICTED: zona pellucida sperm-binding protein 3-like [Gallus gallus]
418589	8.67	7.82	7.78	29.37	24.22	32.74	GK	BGI_novel_T000748,BGI_novel_T000745,XM_003640511.4,BGI_novel_T000746,BGI_novel_T000749,XM_015302218.2,XM_015302211.2,BGI_novel_T000747,XM_003640510.4,BGI_novel_T000744	XP_003640558.2|0.0e+00|PREDICTED: glycerol kinase isoform X2 [Gallus gallus]
771173	8.08	7.33	7.01	7.62	7.54	7.51	TLR1B	XM_025149772.1,BGI_novel_T003109,XM_025149770.1,BGI_novel_T003103,BGI_novel_T003106,XM_025149773.1,BGI_novel_T003105,XM_025149764.1,XM_025149771.1,XM_025149766.1,XM_025149763.1,NM_001081709.3,XM_025149769.1,XM_025149765.1,XM_025149767.1,XM_025149760.1,XM_025149775.1,XM_025149774.1,XM_025149761.1,XM_025149768.1,BGI_novel_T003108,XM_025149762.1,BGI_novel_T003107,BGI_novel_T003104	BAF45384.1|0.0e+00|Toll-like receptor 1 type 2 [Gallus gallus]
BGI_novel_G000078	3.94	4.45	3.65	0.5	0.72	0.88	BGI_novel_G000078	BGI_novel_T002544
430939	0.02	0.02	0	0	0	0	SH3BP1	XM_025151880.1	XP_428489.4|0.0e+00|PREDICTED: SH3 domain-binding protein 1 [Gallus gallus]
100857687	0.67	0.66	1.11	0.47	0.7	0.61	P2RY4	XM_003641137.3,XM_004940541.3	XP_004940598.1|6.0e-237|PREDICTED: P2Y purinoceptor 4 isoform X2 [Gallus gallus]
418115	1.67	1.62	1.59	3.72	3.67	3.49	DENND2A	BGI_novel_T000348,XM_004937866.3,XM_025156008.1,XM_025156009.1,XM_025156011.1,XM_025156010.1,BGI_novel_T000347	XP_004937923.2|0.0e+00|PREDICTED: DENN domain-containing protein 2A isoform X1 [Gallus gallus]
424046	10.64	9.03	10.14	5.19	5.57	4.48	NABP1	BGI_novel_T004403,XM_421902.6	XP_421902.2|2.7e-117|PREDICTED: SOSS complex subunit B2 [Gallus gallus]
415461	27.22	24.88	25.12	23.38	21.44	21.02	BTBD1	NM_001005819.1	OXB79428.1|1.0e-238|hypothetical protein H355_007637 [Colinus virginianus]
101747480	0.51	0.45	0.47	0.54	0.53	0.5	MAP10	XM_025149208.1	XP_015139886.1|0.0e+00|PREDICTED: microtubule-associated protein 10 [Gallus gallus]
395717	10.59	10.69	10.6	19.51	18.26	19.58	EYA3	XM_015297522.2,XM_025142956.1,BGI_novel_T008258,XM_025142958.1,XM_004947700.3,BGI_novel_T008256,XM_015297523.1,BGI_novel_T008260,XM_417715.6,BGI_novel_T008259,XM_015297520.2,XM_015297521.2,BGI_novel_T008257,NM_001305166.1,XM_025142957.1,XM_004947697.3,XM_004947698.3	XP_015738989.1|0.0e+00|PREDICTED: eyes absent homolog 3 isoform X3 [Coturnix japonica]
423289	2.76	2.9	2.63	3.66	2.93	2.8	ARHGAP11A	XM_015287342.2,NM_001006479.2,BGI_novel_T003690,BGI_novel_T003689,XM_015287343.2,XM_025150725.1	XP_015142828.1|0.0e+00|PREDICTED: rho GTPase-activating protein 11A isoform X1 [Gallus gallus]
428446	3.34	2.28	2.46	1.64	1.63	2.01	POMGNT2	XM_015281574.2,NM_001012294.1,XM_015281575.2,XM_015281576.2	NP_001012294.1|0.0e+00|protein O-linked-mannose beta-1,4-N-acetylglucosaminyltransferase 2 [Gallus gallus]
428251	80.22	79.12	82.74	73.04	65.3	74.21	HYOU1	NM_001006588.1,XM_015298028.2	XP_021231409.1|0.0e+00|hypoxia up-regulated protein 1 [Numida meleagris]
421690	0	0	0.01	0	0	0	LOC421690	XM_419727.6,XM_015284182.2,XM_004935709.3,XM_004935708.3,XM_004935707.3,XM_015284183.2	XP_004935764.1|2.8e-279|PREDICTED: vacuolar protein 8-like isoform X1 [Gallus gallus]
417916	56.17	66.02	62.83	57.68	69.23	64.1	SNRPF	NM_001277362.1	AAH66015.1|4.3e-44|Snrpf protein, partial [Mus musculus]
396459	0.59	0.67	1.04	0.14	0.04	0.03	PVALB	XM_025146984.1,BGI_novel_T000307,XM_025146985.1,XM_015284568.2,BGI_novel_T000308,XM_015284574.2,NM_001159315.1,XM_015284580.2	XP_010709876.1|6.2e-56|PREDICTED: parvalbumin alpha isoform X1 [Meleagris gallopavo]
418636	2.27	3.38	2.49	1.26	1.35	1.32	TCEANC	BGI_novel_T000770,BGI_novel_T000769,XM_015273603.2,XM_416834.5,BGI_novel_T000771,XM_015273607.2,XM_015273601.1,XM_015273596.1	XP_416834.1|2.6e-208|PREDICTED: transcription elongation factor A N-terminal and central domain-containing protein [Gallus gallus]
424352	0.03	0	0.03	0.01	0.01	0.02	CRB1	XM_025153245.1,XM_015290380.2,XM_003641670.4	XP_003641718.2|0.0e+00|PREDICTED: protein crumbs homolog 1 isoform X1 [Gallus gallus]
424710	1.29	1.58	1.79	2.57	2.32	2.02	DEPDC1	XM_015291048.2,XM_015291049.2,BGI_novel_T005025,BGI_novel_T005024,XM_015291051.2,XM_015291050.2,NM_001012928.1,XM_025152888.1,XM_015291047.2	XP_015146533.1|0.0e+00|PREDICTED: DEP domain-containing protein 1A isoform X1 [Gallus gallus]
112530576	0.94	0.94	0.86	0.91	1.33	1.03	LOC112530576	XM_025144893.1,XM_025144894.1,BGI_novel_T009487	Q90693.1|5.3e-29|RecName: Full=Protein patched homolog 1; Short=PTC; Short=PTC1
100858113	3.65	4.21	3.66	4.31	4.36	5.25	ZNF710	XM_025154053.1,XM_003641833.4,XM_025154052.1,XM_025154054.1,BGI_novel_T005630	XP_009278658.1|0.0e+00|PREDICTED: zinc finger protein 710 [Aptenodytes forsteri]
419299	12.41	12.24	11.18	11.55	10.81	10.46	CTNNBL1	XM_015296587.2,XM_001234107.5	XP_001234108.1|0.0e+00|PREDICTED: beta-catenin-like protein 1 isoform X1 [Gallus gallus]
100857292	0	0.02	0	0.02	0.04	0	HEATR7B2L2	XM_025146432.1	XP_019477226.1|0.0e+00|PREDICTED: maestro heat-like repeat-containing protein family member 2B [Meleagris gallopavo]
420367	0.01	0	0.01	0	0	0	SSPO	NM_001006351.2	NP_001006351.2|0.0e+00|SCO-spondin precursor [Gallus gallus]
424141	12.15	12.67	11.64	10.12	10.2	10.02	LNPK	XM_004942726.3,BGI_novel_T004480,XM_015289597.2,XM_421991.6	XP_421991.2|3.5e-240|PREDICTED: protein lunapark isoform X2 [Gallus gallus]
422353	0.6	0.56	0.8	0.95	0.7	0.93	SYTL2L	BGI_novel_T002700,XM_015278616.2,BGI_novel_T002698,BGI_novel_T002701,XM_004940818.3,XM_004940816.3,XM_004940819.3,BGI_novel_T002696,BGI_novel_T002697,XM_025150277.1,BGI_novel_T002699,XM_025150276.1,XM_004940817.3	XP_004940873.1|0.0e+00|PREDICTED: synaptotagmin-like protein 2 [Gallus gallus]
424623	1.08	1.08	1	0.71	0.82	0.65	TRABD2B	XM_015291239.2,XM_422458.6	XP_015725970.1|0.0e+00|PREDICTED: metalloprotease TIKI2 isoform X1 [Coturnix japonica]
420813	6.46	6.05	6.74	3.88	3.71	3.39	CTDP1	XM_418905.6	XP_418905.5|0.0e+00|PREDICTED: RNA polymerase II subunit A C-terminal domain phosphatase isoform X1 [Gallus gallus]
426644	3.82	3.23	3.31	2.6	2.61	2.5	ERMP1	XM_424271.6	XP_021234949.1|0.0e+00|endoplasmic reticulum metallopeptidase 1 [Numida meleagris]
770068	3.72	3.95	4.81	3.59	4.79	3.4	NEIL1	NM_001080876.1,XM_015278898.2	XP_015134384.1|1.1e-236|PREDICTED: endonuclease 8-like 1 isoform X1 [Gallus gallus]
374150	36.75	47.4	40.79	50.02	42.03	63.87	ID4	BGI_novel_T001507,NM_204282.1	NP_989613.1|3.6e-75|DNA-binding protein inhibitor ID-4 [Gallus gallus]
429806	160.86	173.39	166.62	163.09	182.03	180.48	HSPG2	BGI_novel_T008101,XM_015297260.2,BGI_novel_T008103,BGI_novel_T008102,BGI_novel_T008104	XP_015152746.1|0.0e+00|PREDICTED: LOW QUALITY PROTEIN: basement membrane-specific heparan sulfate proteoglycan core protein [Gallus gallus]
422242	11.24	10.48	10.87	11.41	10.24	9.62	MAP7D3	BGI_novel_T002632,XM_025149815.1,BGI_novel_T002633	XP_021261491.1|0.0e+00|MAP7 domain-containing protein 3 isoform X2 [Numida meleagris]
416154	1.78	3.12	2.1	4.14	4.6	2.75	FABP6	BGI_novel_T006216,NM_001277700.1,NM_001277701.1,XM_015293653.2	XP_013033960.1|7.0e-83|PREDICTED: gastrotropin isoform X2 [Anser cygnoides domesticus]
771940	1.66	1.33	1.5	20.19	15.74	14.35	CP	XM_015291853.2	XP_015147339.1|0.0e+00|PREDICTED: ceruloplasmin [Gallus gallus]
395969	171.35	166.49	168.55	187.92	169.05	169.69	ITM2B	NM_205085.2,XM_015275287.2	XP_015130773.1|4.3e-148|PREDICTED: integral membrane protein 2B isoform X1 [Gallus gallus]
770960	0.06	0.13	0.03	0.03	0.07	0	CABP7	XM_015294904.2	XP_015150390.1|3.8e-119|PREDICTED: calcium-binding protein 7 [Gallus gallus]
107049270	18.43	20.59	19.28	30.04	33.1	38.14	ANKRD13D	XM_015272643.2,XM_025151322.1	XP_015128129.1|0.0e+00|PREDICTED: LOW QUALITY PROTEIN: ankyrin repeat domain-containing protein 13D [Gallus gallus]
421579	3.14	3.07	2.94	0.98	0.99	0.93	MAP3K4	XM_015284325.2,XM_015284322.1,BGI_novel_T002251,XM_015284320.1,XM_015284321.2,XM_015284323.1,BGI_novel_T002250,BGI_novel_T002253,XM_015284324.2,BGI_novel_T002252,XM_025148975.1,XM_015284319.1,XM_015284326.1	XP_015139812.1|0.0e+00|PREDICTED: mitogen-activated protein kinase kinase kinase 4 isoform X7 [Gallus gallus]
428327	14.31	14.11	14.34	20.03	20.25	18.06	REXO1	XM_025144341.1	XP_015742106.1|0.0e+00|PREDICTED: RNA exonuclease 1 homolog isoform X1 [Coturnix japonica]
395883	0.36	0.32	0.19	0.32	0.43	0.42	TMOD1	BGI_novel_T009626,XM_015280591.2,BGI_novel_T009627,BGI_novel_T009628,NM_205027.1,XM_025144671.1,XM_015280589.2	XP_015136075.1|2.3e-201|PREDICTED: tropomodulin-1 isoform X1 [Gallus gallus]
374271	285.23	336.14	310.22	249.16	286.17	376.6	IGFBP4	NM_204353.1	NP_989684.1|3.8e-156|insulin-like growth factor-binding protein 4 precursor [Gallus gallus]
423695	1.49	1.52	1.39	3.72	4.65	4.84	SRGN	XM_421576.6	XP_421576.1|3.7e-75|PREDICTED: serglycin [Gallus gallus]
417518	1.15	0.79	1.68	1.65	1.91	1.46	STYXL1	BGI_novel_T007572,XM_415766.4	XP_415766.1|3.2e-200|PREDICTED: serine/threonine/tyrosine-interacting-like protein 1 isoform X1 [Gallus gallus]
100858505	3.09	3.71	3.53	2.68	3.58	3.07	TLE2L	XM_025144435.1,BGI_novel_T009024,XM_025144437.1,XM_025144438.1,XM_025144436.1	XP_021234210.1|0.0e+00|transducin-like enhancer protein 2 isoform X2 [Numida meleagris]
422787	16.16	14.37	15.33	13.23	11.41	11.57	PDS5A	XM_015285442.2,NM_001012580.1,XM_015285441.2	XP_008109826.2|0.0e+00|PREDICTED: sister chromatid cohesion protein PDS5 homolog A [Anolis carolinensis]
424900	11.17	10.41	10.54	9.34	7.65	8.22	OPA1	NM_001039309.1,XM_015291400.2,BGI_novel_T005248,BGI_novel_T005247,XM_015291397.2,XM_015291396.2,XM_015291398.2	XP_015146884.1|0.0e+00|PREDICTED: dynamin-like 120 kDa protein, mitochondrial isoform X2 [Gallus gallus]
421600	8.27	6.32	6.52	7.67	5.54	7.47	PRRG4	XM_015286158.2,NM_001199415.1	NP_001186344.1|2.9e-142|transmembrane gamma-carboxyglutamic acid protein 4 precursor [Gallus gallus]
771124	87.51	95.15	94.36	123.06	131.81	128.42	PHB2	BGI_novel_T000504,XM_015293575.2,BGI_novel_T000503,NM_001080885.1	NP_001074354.1|2.1e-160|prohibitin-2 [Gallus gallus]
416583	3.42	3.24	4.12	5.56	4.86	6.35	KDM8	XM_004945278.3,XM_414883.6,XM_025155224.1	XP_414883.3|2.8e-204|PREDICTED: lysine-specific demethylase 8 isoform X1 [Gallus gallus]
BGI_novel_G000288	1.96	2.1	2.03	2.84	2.79	2.74	BGI_novel_G000288	BGI_novel_T010040
417980	8.68	8.67	8.39	9.15	7.97	10.31	TCF20	BGI_novel_T000260,XM_025155051.1,BGI_novel_T000262,XM_004937691.3,XM_015289182.2,XM_004937690.3,XM_015289183.2,XM_004937689.3,XM_004937688.3,XM_004937687.3,BGI_novel_T000261	XP_004937744.1|0.0e+00|PREDICTED: transcription factor 20 isoform X1 [Gallus gallus]
415950	3.46	3.34	4.59	4.82	4.37	4.39	BTG1L	XM_015293486.2	XP_015148972.1|5.0e-85|PREDICTED: protein BTG1-like [Gallus gallus]
416670	6.81	7.9	6.68	6.75	8.5	8.4	CORO7	NM_001006176.2,BGI_novel_T006575,BGI_novel_T006574	NP_001006176.1|0.0e+00|coronin-7 [Gallus gallus]
424955	14.09	12.74	13.44	14.26	14.22	14.27	SENP5	XM_422763.6,XM_004943436.3	XP_422763.4|0.0e+00|PREDICTED: sentrin-specific protease 5 [Gallus gallus]
416351	0	0.03	0	0	0	0	STK32A	NM_001025611.1,XM_015294035.2	NP_001020782.1|1.4e-231|serine/threonine-protein kinase 32A [Gallus gallus]
107054051	1.42	1.53	1.31	1.76	2.38	2.13	LOC107054051	XM_015291252.2,XM_025153149.1,XM_025153148.1	XP_014794408.1|1.9e-102|PREDICTED: uncharacterized protein LOC106886192 isoform X1 [Calidris pugnax]
421197	5.65	6.21	5.17	6.59	6.63	6.39	PEX13	NM_001199421.1	NP_001186350.1|6.0e-226|peroxisome biogenesis factor 13 [Gallus gallus]
768833	48.97	69.55	66.34	56.48	79.13	78.36	ROMO1	NM_001198821.1,XM_015296248.2,XM_015296250.2,XM_015296249.2	XP_018779405.1|9.5e-40|PREDICTED: reactive oxygen species modulator 1 isoform X1 [Serinus canaria]
419092	12.02	12.61	11.19	11.24	13.86	13.82	RNF121	XM_015280899.2,BGI_novel_T001103,XM_417284.6	XP_417284.2|2.6e-192|PREDICTED: RING finger protein 121 isoform X1 [Gallus gallus]
420423	0.14	0.26	0.26	0.28	0.36	0.08	SLC22A13	XM_418529.6	XP_418529.4|5.2e-311|PREDICTED: solute carrier family 22 member 13 [Gallus gallus]
425024	21.8	21.14	19.89	28.32	25.72	28.58	CCNL1	BGI_novel_T005370,BGI_novel_T005373,BGI_novel_T005372,BGI_novel_T005377,BGI_novel_T005375,BGI_novel_T005376,BGI_novel_T005374,XM_015291814.2,BGI_novel_T005379,BGI_novel_T005378,BGI_novel_T005371	XP_015147300.1|2.0e-299|PREDICTED: cyclin-L1 [Gallus gallus]
422575	38.52	39.18	39.25	32.12	32.47	31.1	USO1	XM_015276242.2,XM_015276244.2,NM_001031139.1,XM_015276246.2,BGI_novel_T002907,XM_015276245.2,XM_015276243.2	XP_015131729.1|0.0e+00|PREDICTED: general vesicular transport factor p115 isoform X2 [Gallus gallus]
417707	16.14	15.36	15.77	38.04	30.05	39.33	NAMPT	NM_001030728.1,XM_015275716.2	XP_021240255.1|0.0e+00|nicotinamide phosphoribosyltransferase isoform X1 [Numida meleagris]
771155	0	0	0.04	0	0	0	ZAR1L	NM_001171543.2	NP_001165014.1|8.2e-174|ZAR1-like protein [Gallus gallus]
422672	13.17	11.38	12.24	11.96	9.8	12	NDNF	XM_015276370.1,XM_015276371.2,XM_015276372.2,XM_025150192.1,XM_004941226.3,BGI_novel_T002978	XP_015131857.1|0.0e+00|PREDICTED: protein NDNF isoform X2 [Gallus gallus]
101750316	0.01	0	0	0.04	0.01	0	HOXD1	XM_004942724.3	XP_004942781.1|9.8e-120|PREDICTED: homeobox protein Hox-D1 [Gallus gallus]
771624	99.85	98.59	94.16	38.8	39.91	27.65	C12orf75	NM_001145200.1,XM_015286075.2,XM_025151721.1,XM_015286078.2	XP_015141564.1|2.2e-39|PREDICTED: overexpressed in colon carcinoma 1 protein homolog isoform X3 [Gallus gallus]
429710	106.62	124.67	115	33.42	41.09	38.8	JUP	NM_001267553.1	NP_001254482.1|0.0e+00|junction plakoglobin [Gallus gallus]
404771	60.48	61.36	52.21	1.82	2.22	2.79	GEM	NM_213579.1	NP_998744.1|2.6e-167|GTP-binding protein GEM [Gallus gallus]
427897	15.16	17.28	16.48	15.31	21	20.19	NDUFA6	NM_001278108.1	NP_001265037.1|1.8e-64|NADH dehydrogenase [ubiquinone] 1 alpha subcomplex subunit 6 [Gallus gallus]
421994	24.26	24.47	25.51	32.68	31.86	35.28	RAB10	NM_001031097.1	NP_001026268.1|1.6e-109|ras-related protein Rab-10 [Gallus gallus]
423112	8.4	8.72	7.81	7.41	7.65	7.42	CHKA	XM_421045.6,BGI_novel_T003470,XM_015286825.2,BGI_novel_T003471	XP_021257464.1|8.9e-258|choline kinase alpha isoform X2 [Numida meleagris]
426684	15.3	17.44	16.45	16.49	22.84	20.34	FAHD2AL	XM_424309.6	XP_424309.5|5.4e-165|PREDICTED: fumarylacetoacetate hydrolase domain-containing protein 2 [Gallus gallus]
100858477	2.93	2.3	2.28	2.36	2.28	2.27	ZNF624	BGI_novel_T009936,BGI_novel_T009937,BGI_novel_T009935,XM_025145979.1	XP_012426011.1|0.0e+00|PREDICTED: LOW QUALITY PROTEIN: uncharacterized protein LOC105758780, partial [Taeniopygia guttata]
416455	2.38	2.18	2.2	2.52	2.46	2.75	C14H7orf50	XM_414763.6	XP_414763.2|7.4e-100|PREDICTED: uncharacterized protein C7orf50 homolog [Gallus gallus]
428872	2.44	2.42	2.57	2.57	3.45	2.37	ACOT4	XM_004941668.3,XM_003641392.4	XP_003641440.1|1.2e-275|PREDICTED: acyl-coenzyme A thioesterase 1 isoform X1 [Gallus gallus]
100857285	33.54	43.34	45.87	40.26	46.75	49.55	BLOC1S1	XM_015272582.2	XP_015128068.1|3.7e-62|PREDICTED: biogenesis of lysosome-related organelles complex 1 subunit 1 [Gallus gallus]
395152	2.63	2.72	2.75	9.93	9.65	9.89	AXIN2	NM_204491.1	NP_989822.1|0.0e+00|axin-2 [Gallus gallus]
768853	91.83	92.17	93.61	75.2	75.77	77.94	ARPP19	XM_025153873.1,NM_001081707.1	NP_001075176.1|6.3e-57|cAMP-regulated phosphoprotein 19 [Gallus gallus]
427347	7.97	6.84	7.29	6.38	7.04	7.17	CBWD1	NM_001031436.1	NP_001026607.1|6.0e-206|COBW domain-containing protein 1 [Gallus gallus]
415759	42.87	43.13	40.65	40.63	38.2	38.08	URI1	XM_015292429.2	XP_015147915.1|5.9e-292|PREDICTED: unconventional prefoldin RPB5 interactor 1 [Gallus gallus]
426561	19.05	21.07	20.13	18.02	22.6	18.69	MRPS26	NM_001039913.1,XM_015286027.2	XP_015141513.1|4.4e-227|PREDICTED: 28S ribosomal protein S26, mitochondrial isoform X1 [Gallus gallus]
107057197	8.48	16.89	10.31	11.38	17.15	12.88	LOC107057197	BGI_novel_T007521,XM_025142151.1,BGI_novel_T007520	XP_015157708.1|3.0e-57|PREDICTED: borealin isoform X3 [Gallus gallus]
107052215	0.07	0.08	0	0.08	0	0	LOC107052215	XM_015279788.2	XP_010719287.2|5.0e-85|PREDICTED: ly6/PLAUR domain-containing protein 1-like isoform X1 [Meleagris gallopavo]
422348	0.19	0.27	0.2	3.18	3.74	1.58	COL4A5	BGI_novel_T002694,XM_015278607.2,XM_025150073.1,XM_015278605.2,XM_015278606.2	XP_015134092.1|0.0e+00|PREDICTED: collagen alpha-5(IV) chain isoform X2 [Gallus gallus]
769267	0	0	0	0	0	0.01	CLDN16L	XM_025142695.1	XP_015737881.1|9.8e-110|PREDICTED: claudin-16-like isoform X1 [Coturnix japonica]
395129	14.56	13.67	12.84	3.31	3.03	2.84	ANGPT1	NM_001199447.2	XP_015711648.1|2.0e-294|PREDICTED: angiopoietin-1 [Coturnix japonica]
424296	50.95	50.7	50.43	50.58	50.26	49.22	DARS	NM_001006528.2	NP_001006528.1|7.1e-292|aspartate--tRNA ligase, cytoplasmic [Gallus gallus]
426601	5.41	6.2	6.12	2.96	3.53	3.77	PHYH	XM_424238.6	XP_424238.4|5.9e-198|PREDICTED: phytanoyl-CoA dioxygenase, peroxisomal [Gallus gallus]
395427	0	0	0	0.02	0	0	TRPV4	NM_204692.1	NP_990023.1|0.0e+00|transient receptor potential cation channel subfamily V member 4 [Gallus gallus]
415688	5.18	5.47	5.62	6.5	5.75	5.59	WDR59	XM_025154156.1,NM_001012776.1,XM_015279138.2,BGI_novel_T005694	XP_015134624.1|0.0e+00|PREDICTED: WD repeat-containing protein 59 isoform X1 [Gallus gallus]
BGI_novel_G000237	2.68	2.51	2.45	1.29	1.64	1.72	BGI_novel_G000237	BGI_novel_T009265
395538	38.03	38.97	42.54	46.09	47.75	45.52	C1QBP	XM_025142057.1	XP_021271499.1|6.4e-164|complement component 1 Q subcomponent-binding protein, mitochondrial [Numida meleagris]
427666	11.58	10.18	9.7	0.41	0.34	0.48	C1QTNF8	XM_425240.5,XM_004945218.3	XP_007060128.1|1.5e-120|PREDICTED: complement C1q tumor necrosis factor-related protein 1-like [Chelonia mydas]
424294	0.09	0.07	0.03	0.03	0.05	0.03	LCT	NM_001111346.1,BGI_novel_T004612,BGI_novel_T004613,XM_015289831.2	XP_015145317.1|0.0e+00|PREDICTED: lactase-phlorizin hydrolase isoform X1 [Gallus gallus]
395481	143.25	145.04	144.45	101.82	111.84	111.44	ANXA6	BGI_novel_T006284,NM_204730.1,XM_025154802.1,BGI_novel_T006283	XP_015149219.1|0.0e+00|PREDICTED: annexin A6 isoform X2 [Gallus gallus]
418525	0	0	0.01	0	0.01	0.01	DSCAM	XM_416734.6,XM_015301205.1	XP_015156691.1|0.0e+00|PREDICTED: Down syndrome cell adhesion molecule homolog isoform X1 [Gallus gallus]
417137	0.38	0.29	0.19	0.55	0.51	0.7	EGFL7	NM_001305681.1,XM_025156056.1	XP_019477048.1|1.1e-176|PREDICTED: epidermal growth factor-like protein 7 isoform X1 [Meleagris gallopavo]
107051323	36.12	50.15	44.58	28.97	45.39	44.71	LOC107051323	XM_025145420.1	XP_015742526.1|1.1e-127|PREDICTED: serine hydroxymethyltransferase, mitochondrial [Coturnix japonica]
421063	24.15	26.78	23.95	22.49	22.25	23.07	USP14	XM_419150.6	XP_419150.1|2.0e-284|PREDICTED: ubiquitin carboxyl-terminal hydrolase 14 [Gallus gallus]
107053353	44.53	45.48	49.45	67.45	70.21	81.87	LOC107053353	NM_001350058.1	XP_021258365.1|5.1e-51|dispanin subfamily A member 2b-like [Numida meleagris]
769451	5.03	5.14	5.37	5.27	5.63	5.31	ACD	XM_015279182.2,BGI_novel_T005678,BGI_novel_T005677,XM_015279184.1,XM_015279183.2,XM_015279185.2	XP_015134670.1|0.0e+00|PREDICTED: uncharacterized protein ACD isoform X3 [Gallus gallus]
425758	18.48	23.29	19.23	15.82	29.08	28.14	HSD17B10	XM_015273131.2,XM_015273132.2	XP_015128618.1|5.2e-140|PREDICTED: 3-hydroxyacyl-CoA dehydrogenase type-2 isoform X2 [Gallus gallus]
427034	24.15	25.3	22.74	27.15	29.32	31.23	HIKESHI	XM_015280842.2,NM_001031412.1,XM_015280837.2	XP_010575048.1|1.8e-109|PREDICTED: protein Hikeshi [Haliaeetus leucocephalus]
769176	0	0.05	0	0	0	0.05	ACRL	XM_015285316.2	XP_015140802.1|5.1e-216|PREDICTED: acrosin [Gallus gallus]
395819	128.66	159.12	145.8	213.49	227.7	249.56	PRELID1	NM_204972.2	OXB61326.1|1.2e-134|hypothetical protein ASZ78_003748 [Callipepla squamata]
100859316	0	0.07	0.04	0.19	0.21	0.11	ATP2C2	BGI_novel_T005786,XM_004944264.3,BGI_novel_T005787	XP_004944321.2|0.0e+00|PREDICTED: LOW QUALITY PROTEIN: calcium-transporting ATPase type 2C member 2 [Gallus gallus]
395484	1.1	0.94	1.05	0.54	0.35	0.53	OTOR	NM_204732.1,XM_025148519.1,BGI_novel_T001978	NP_990063.1|7.0e-71|otoraplin precursor [Gallus gallus]
395609	69.66	63.21	61.53	75.44	62.54	65.57	MDM2	XM_015277612.2,XM_025142328.1,XM_015277638.2,NM_001199384.1	NP_001186313.1|1.9e-284|E3 ubiquitin-protein ligase Mdm2 [Gallus gallus]
419704	2.05	2.54	2.4	0.98	1.23	1.16	SLC37A2	XM_015298088.2,BGI_novel_T008417	XP_015153574.1|2.2e-286|PREDICTED: sugar phosphate exchanger 2 isoform X2 [Gallus gallus]
425933	8.17	9.38	9.81	9.45	12.37	13.06	SNRNP25	XM_015294611.1	XP_021237756.1|1.0e-97|U11/U12 small nuclear ribonucleoprotein 25 kDa protein, partial [Numida meleagris]
425734	8.37	7.97	7.69	6.07	6.4	5.49	HEATR1	BGI_novel_T002222,XM_025149348.1	XP_004935523.2|0.0e+00|PREDICTED: LOW QUALITY PROTEIN: HEAT repeat-containing protein 1 [Gallus gallus]
107050134	0.01	0	0	0	0	0	LOC107050134	XM_025146312.1,XM_025146311.1	XP_015129407.1|1.1e-224|PREDICTED: uncharacterized protein LOC107050134 [Gallus gallus]
422766	10.33	9.99	9.84	8.48	7.52	7.59	SLAIN2	XM_420719.6,XM_004936042.3,XM_015285504.2	XP_015140990.1|1.7e-262|PREDICTED: SLAIN motif-containing protein 2 isoform X3 [Gallus gallus]
423272	2.53	2.72	1.85	21.35	20.05	19.68	ARG2	NM_001199704.1	NP_001186633.1|5.5e-204|arginase-2, mitochondrial [Gallus gallus]
415984	1.15	1.16	1.42	0.3	0.25	0.24	WNK2	XM_015293423.2,XM_015293426.2,XM_015293422.2,XM_025154641.1,XM_025154642.1,XM_025154646.1,XM_025154643.1,XM_015293427.2,XM_025154639.1,XM_015293431.2,XM_025154644.1,XM_025154645.1,XM_015293432.2,XM_025154640.1	XP_015148908.1|0.0e+00|PREDICTED: serine/threonine-protein kinase WNK2 isoform X5 [Gallus gallus]
419771	0	0	0.09	0.21	0.06	0.09	IL10RA	NM_001039597.1	NP_001034686.1|0.0e+00|interleukin-10 receptor subunit alpha precursor [Gallus gallus]
420074	7.12	8.76	8.5	16.99	17.52	21.7	MFSD12	XM_004948703.3,XM_418193.6	XP_418193.3|5.0e-289|PREDICTED: major facilitator superfamily domain-containing protein 12 isoform X2 [Gallus gallus]
430764	1.73	1.4	1.75	1.11	1.22	1.03	DCLRE1C	NM_001031594.1	NP_001026765.1|0.0e+00|protein artemis [Gallus gallus]
429054	3.19	3.16	3.33	2.04	1.32	1.3	LOC429054	XM_015290337.1	XP_015145823.1|1.2e-122|PREDICTED: protein FAM102B-like [Gallus gallus]
419614	16.07	16.31	15.73	18.54	16.23	19.9	GNL2	XM_015297785.2	XP_015153271.1|0.0e+00|PREDICTED: nucleolar GTP-binding protein 2 [Gallus gallus]
396157	0.06	0.02	0.08	0.25	0.2	0.21	NTRK2	XM_015280257.2,XM_015280251.2,XM_015280256.2,XM_015280254.2,XM_025144684.1,XM_015280253.2,NM_205231.1,XM_015280252.2,XM_015280249.2,XM_015280255.2	XP_015135741.1|7.1e-300|PREDICTED: BDNF/NT-3 growth factors receptor isoform X6 [Gallus gallus]
417804	4.23	3.84	3.72	3.91	3.17	3.73	ARID2	XM_004937551.3,XM_004937554.3,XM_004937552.3,XM_416046.6	XP_416046.2|0.0e+00|PREDICTED: AT-rich interactive domain-containing protein 2 isoform X4 [Gallus gallus]
416871	2.55	2.28	2.43	4.36	3.9	3.45	HVCN1	BGI_novel_T006768,XM_025155462.1,XM_015275298.2,XM_015275297.2,XM_025155464.1,NM_001030663.1,XM_025155463.1,BGI_novel_T006769	XP_015130783.1|2.7e-126|PREDICTED: voltage-gated hydrogen channel 1 isoform X1 [Gallus gallus]
414341	0	0	0	0.8	0.58	0.46	AvBD10	NM_001001609.2	NP_001001609.1|3.2e-33|gallinacin-10 preproprotein [Gallus gallus]
112532134	4.45	4.67	4.2	4.66	4.9	3.81	LOC112532134	XM_025149237.1	XP_021240367.1|1.7e-101|LOW QUALITY PROTEIN: uncharacterized protein LOC110392452 [Numida meleagris]
395705	0.1	0.34	0.21	0.05	0.22	0.02	LHX2	NM_204889.1,XM_015279326.2	XP_015134812.1|3.6e-256|PREDICTED: LIM/homeobox protein Lhx2 isoform X1 [Gallus gallus]
420694	5.06	4.9	5.1	4.38	4.9	3.61	TOPBP1	XM_015281749.2,BGI_novel_T001407,XM_015281750.2,BGI_novel_T001408	XP_015137235.1|0.0e+00|PREDICTED: DNA topoisomerase 2-binding protein 1 [Gallus gallus]
107050901	0.06	0	0.24	0.06	0.25	0.12	LOC107050901	XM_025142874.1,XM_015274586.2,XM_015274588.2	XP_015130074.1|4.9e-141|PREDICTED: pulmonary surfactant-associated protein C-like isoform X4 [Gallus gallus]
422233	19.42	18.49	18.28	17.52	17.08	16.82	MBNL3	XM_015278251.2,NM_001163341.3,XM_015278256.2,XM_015278249.2,XM_025149556.1,NM_001163340.3,XM_015278258.2,XM_015278255.2,BGI_novel_T002623,XM_015278248.2,XM_015278246.2,NM_001163338.3,NM_001012573.4,XM_025149557.1,XM_015278257.2,BGI_novel_T002622,XM_015278245.2,XM_015278253.2,NM_001163339.3,XM_015278254.2,XM_025149558.1,BGI_novel_T002621,NM_001163342.3,XM_015278247.2	NP_001156810.1|1.7e-215|muscleblind-like protein 3 isoform 1 [Gallus gallus]
107053202	3.16	3.41	3.22	2.69	1.71	1.84	TMEM192	XM_025150174.1,BGI_novel_T002769,XM_015285313.2,XM_015285315.2,XM_025150173.1,XM_015285314.2,XM_025150172.1,BGI_novel_T002770	XP_015140800.1|6.9e-115|PREDICTED: transmembrane protein 192 isoform X4 [Gallus gallus]
421929	30.2	28.11	27.72	20.86	19.95	19.25	CPSF3	XM_015276076.2	XP_015131562.1|0.0e+00|PREDICTED: cleavage and polyadenylation specificity factor subunit 3 [Gallus gallus]
693251	2.82	2.51	3.14	1.03	0.88	0.45	IL11RA	XM_015277363.2,NM_001044674.1,XM_015277362.2,XM_015277360.2,XM_015277359.1,XM_015277361.2	XP_015132847.1|2.3e-246|PREDICTED: interleukin-11 receptor subunit alpha isoform X3 [Gallus gallus]
424315	76.13	78.44	82.06	2608	2303.8	2594.44	TNFAIP6	NM_001037837.2	XP_010405498.1|2.3e-163|tumor necrosis factor-inducible gene 6 protein [Corvus cornix cornix]
420772	62.73	63.97	69.37	50.07	47.84	51.28	PSMA2	NM_001012860.2	NP_001012878.2|3.0e-129|proteasome subunit alpha type-2 [Gallus gallus]
420236	11.7	11.48	11.07	12.65	13.34	13.29	UQCRB	NM_001326494.1	XP_418347.4|1.6e-69|PREDICTED: cytochrome b-c1 complex subunit 7 [Gallus gallus]
107057183	0.4	0	0.21	0.27	0.59	0.13	BORL1	XM_025142126.1	XP_015157710.1|6.4e-66|PREDICTED: uncharacterized protein LOC107057198 [Gallus gallus]
100858043	1.01	0.82	1.13	0.59	0.6	0.35	B3GNT4	XM_003642193.4	XP_003642241.2|4.2e-210|PREDICTED: N-acetyllactosaminide beta-1,3-N-acetylglucosaminyltransferase 4 isoform X2 [Gallus gallus]
395866	0.01	0.01	0	0	0	0	GC1	XM_025154990.1	XP_020364118.1|1.2e-49|proline-rich extensin-like protein EPR1 [Oncorhynchus kisutch]
420635	0.18	0.09	0.06	0.1	0.09	0.03	SCRN1	XM_004939384.3,XM_025147452.1,XM_418734.6,XM_015281821.2,XM_015281820.2	XP_418734.5|1.8e-242|PREDICTED: secernin-1 isoform X1 [Gallus gallus]
416882	69.88	67.48	72.75	77.84	82.14	80.92	ERP29	NM_001276324.1	NP_001263253.1|1.4e-137|endoplasmic reticulum resident protein 29 precursor [Gallus gallus]
426792	9.72	8.67	8.89	6.36	6.86	5.6	IKBKB	NM_001031397.1,BGI_novel_T008183,BGI_novel_T008185,BGI_novel_T008184,BGI_novel_T008186	NP_001026568.1|0.0e+00|inhibitor of nuclear factor kappa-B kinase subunit beta [Gallus gallus]
416782	2.25	1.83	2.03	2.16	2.2	2.1	TXNRD2	NM_001122691.2	XP_014799482.1|2.8e-276|PREDICTED: thioredoxin reductase 2, mitochondrial [Calidris pugnax]
396241	0.43	0.34	0.37	55.4	71.92	37.62	TF	NM_205304.1	NP_990635.1|0.0e+00|ovotransferrin precursor [Gallus gallus]
770425	7.36	7.12	6.72	7.07	6.62	6.69	PAPD7	XM_015282279.2,XM_015282284.2,XM_025147351.1,XM_015282287.2,XM_015282280.2,NM_001012950.1,XM_015282282.2,XM_015282281.2,XM_015282285.2,XM_015282286.2	XP_015137772.1|0.0e+00|PREDICTED: non-canonical poly(A) RNA polymerase PAPD7 isoform X8 [Gallus gallus]
422377	5.13	5.33	5.35	4.29	3.88	3.6	FAM199X	XM_003641087.4	XP_021262196.1|8.2e-218|protein FAM199X isoform X1 [Numida meleagris]
112531911	0	0	0.07	0	0.12	0	LOC112531911	XM_025148224.1	XP_015147785.1|2.7e-73|PREDICTED: rho GTPase-activating protein 32-like [Gallus gallus]
395321	0.67	0.46	0.16	0.1	0.41	0.19	TULP1	NM_204615.1,XM_015298683.1	XP_015154169.1|0.0e+00|PREDICTED: tubby-related protein 1 isoform X1 [Gallus gallus]
107055304	9.82	11.37	10.75	7.46	9.45	7.29	RUNDC1	NM_001328352.1	NP_001315281.1|0.0e+00|RUN domain-containing protein 1 [Gallus gallus]
395568	389.84	384.84	377.71	191.79	219.37	177.75	COL5A1	XM_015279318.2,NM_204790.2,BGI_novel_T007198	NP_990121.2|0.0e+00|collagen alpha-1(V) chain precursor [Gallus gallus]
423827	12.2	12.36	12.5	10.08	11.32	10.21	DNMBP	BGI_novel_T004152,XM_015288822.2,BGI_novel_T004151	XP_015144308.1|0.0e+00|PREDICTED: dynamin-binding protein isoform X2 [Gallus gallus]
416368	7.3	8.32	9.18	7.1	6.33	6	SCAMP1	NM_001277993.1	NP_001264922.1|1.0e-198|secretory carrier-associated membrane protein 1 [Gallus gallus]
415489	2.11	2.16	1.99	2.63	2.34	1.92	TICRR	NM_001285869.1,XM_025153845.1	NP_001272798.1|0.0e+00|treslin [Gallus gallus]
426746	7.9	7.2	7.56	6.68	7.21	5.91	OTUD3	XM_424363.6,XM_004947487.3	XP_004947544.2|1.7e-182|PREDICTED: OTU domain-containing protein 3 isoform X2 [Gallus gallus]
419756	2.53	3.09	2.99	2.32	3.07	2.71	HINFP	XM_417894.5,BGI_novel_T008500	XP_417894.3|0.0e+00|PREDICTED: histone H4 transcription factor [Gallus gallus]
417204	14.79	14.82	15.23	15.74	17.63	17.97	ENDOG	XM_004945854.3,XM_415487.6	XP_415487.2|1.4e-171|PREDICTED: endonuclease G, mitochondrial [Gallus gallus]
374103	0.18	0.18	0.25	0.45	0.39	0.86	ZIC1	NM_204254.1	NP_989585.1|6.8e-271|zinc finger protein ZIC 1 [Gallus gallus]
419505	1.14	1	0.95	0.77	0.96	0.96	ZBTB40	XM_004947527.3,BGI_novel_T008089,XM_025142583.1,BGI_novel_T008090,XM_004947524.3,XM_025142584.1,XM_025142582.1,XM_417655.6,BGI_novel_T008088,XM_015297223.2,BGI_novel_T008091,XM_025142581.1,BGI_novel_T008087,XM_015297220.2,XM_015297221.2,XM_015297219.2,XM_015297222.2	XP_004947581.1|0.0e+00|PREDICTED: zinc finger and BTB domain-containing protein 40 isoform X1 [Gallus gallus]
768427	45.55	47.36	46.09	46.3	51.57	42.2	PPIC	XM_001231332.5	XP_001231333.3|4.0e-210|PREDICTED: peptidyl-prolyl cis-trans isomerase C [Gallus gallus]
422179	0.41	0.31	0.43	0.61	0.46	1.08	EVA1CL	XM_420175.6,XM_015278377.1,XM_025150330.1,BGI_novel_T002574,XM_015278378.2,XM_015278379.1,XM_025150328.1,XM_025150331.1,XM_025150329.1	XP_015133864.1|4.2e-233|PREDICTED: protein eva-1 homolog C-like isoform X2 [Gallus gallus]
417921	0.13	0.13	0.1	0.24	0.24	0.2	CFAP54	XM_015283856.2,XM_003640365.4	XP_003640413.2|0.0e+00|PREDICTED: cilia- and flagella-associated protein 54 isoform X1 [Gallus gallus]
423719	0.66	0.75	0.58	0.76	0.58	0.83	LOC423719	XM_015288261.2,XM_025151705.1,XM_025151706.1,XM_025151707.1	XP_021256327.1|1.3e-288|prosaposin-like isoform X3 [Numida meleagris]
101748569	3.96	5.77	4.6	3.87	5.4	6.37	LOC101748569	BGI_novel_T003937,XM_015273194.2	XP_021238805.1|5.2e-77|caseinolytic peptidase B protein homolog isoform X1 [Numida meleagris]
417342	8.56	8.59	8.03	6.26	6.41	4.91	C18H17orf62	XM_415607.6	XP_415607.1|7.0e-101|PREDICTED: uncharacterized protein C17orf62 homolog isoform X1 [Gallus gallus]
101752017	0	0.01	0	0	0	0	ARRDC5	XM_015282051.2	XP_015137537.1|1.2e-219|PREDICTED: LOW QUALITY PROTEIN: arrestin domain-containing protein 5 [Gallus gallus]
427922	0.1	0.06	0	0.01	0.02	0	ZFP2	XM_025141457.1,XM_015287000.2,XM_004937911.3,XM_004937909.3,XM_015286993.2,XM_425495.6	EMP25351.1|2.0e-175|Zinc finger protein 91 [Chelonia mydas]
374127	0	0	0	0	0	0.04	PAX3	XM_025153298.1,XM_025153299.1,NM_204269.1,XM_025153300.1	XP_015726825.1|1.9e-133|PREDICTED: paired box protein Pax-3 isoform X4 [Coturnix japonica]
770756	0.03	0.03	0	0.03	0	0.06	GRAP2	XM_004937732.3,XM_001234081.5,XM_025155263.1	XP_015715950.1|5.3e-171|PREDICTED: GRB2-related adapter protein 2 isoform X1 [Coturnix japonica]
424011	0.07	0.05	0.06	0.32	0.32	0.16	ABCA12	XM_015289304.2,XM_025152382.1,XM_015289303.2	XP_015144789.1|0.0e+00|PREDICTED: ATP-binding cassette sub-family A member 12 isoform X1 [Gallus gallus]
107050335	0.77	0.76	0.58	1.01	1.09	1.19	LOC107050335	XM_025145738.1	XP_021238618.1|0.0e+00|microtubule-associated serine/threonine-protein kinase 1, partial [Numida meleagris]
378798	3.09	2.37	2.59	0.68	0.53	0.8	ARSH	NM_204372.1,BGI_novel_T000786,BGI_novel_T000785	XP_013036074.1|0.0e+00|PREDICTED: arylsulfatase D-like isoform X1 [Anser cygnoides domesticus]
107053171	0.07	0.1	0.05	0.07	0	0	ADGRF4	XM_015285161.2,XM_015285160.2	XP_015140646.1|0.0e+00|PREDICTED: adhesion G protein-coupled receptor F4 isoform X1 [Gallus gallus]
422384	4.73	4.95	4.65	3.6	3.69	3.16	PASD1	BGI_novel_T002736,XM_015278643.2,BGI_novel_T002737,XM_004940852.3,XM_004940851.3,XM_015278642.2,XM_015278644.2	XP_015134130.1|0.0e+00|PREDICTED: circadian clock protein PASD1 isoform X3 [Gallus gallus]
427198	4.92	4.19	4.25	3.29	2.76	2.79	PARP8	XM_424786.6	XP_424786.3|0.0e+00|PREDICTED: poly [ADP-ribose] polymerase 8 [Gallus gallus]
386583	2884.96	2617.54	2601.05	1369.11	1098.94	1364.28	MMP2	NM_204420.2,BGI_novel_T005708	NP_989751.1|0.0e+00|72 kDa type IV collagenase preproprotein [Gallus gallus]
395487	5.05	4.95	4.43	2.29	2.34	2.32	MYO6	BGI_novel_T002426,XM_025148523.1,XM_025148520.1,NM_204735.1,XM_025148522.1,XM_025148521.1	XP_015140224.1|0.0e+00|PREDICTED: unconventional myosin-VI isoform X1 [Gallus gallus]
429683	2.56	2.31	2.74	5.57	5.16	8.12	SMAD7	XM_004949014.3,BGI_novel_T009283,XM_427238.6	XP_427238.2|1.5e-235|PREDICTED: mothers against decapentaplegic homolog 7 isoform X1 [Gallus gallus]
423872	5.9	5.32	6.26	5.2	5.11	4.48	TAF5	NM_001031235.1	NP_001026406.1|0.0e+00|transcription initiation factor TFIID subunit 5 [Gallus gallus]
418826	0	0	0	2.82	2.5	3.09	OLFM4	NM_001040463.1	NP_001035553.1|1.2e-282|olfactomedin-4 precursor [Gallus gallus]
374051	0.42	0.44	0.59	1.72	1.95	2.27	HOXA1	XM_003640697.4	XP_003640745.1|4.3e-193|PREDICTED: homeobox protein Hox-A1 [Gallus gallus]
419156	0.04	0.02	0.07	0.05	0.02	0	TOX2	XM_025142323.1,XM_015296796.2,XM_015296795.2,XM_417340.6	XP_417340.3|2.1e-304|PREDICTED: TOX high mobility group box family member 2 isoform X1 [Gallus gallus]
427009	50.53	52.51	50.02	61.31	62.34	64.24	UQCRC2	XM_004945471.3,XM_424611.5	XP_005505744.1|1.1e-228|cytochrome b-c1 complex subunit 2, mitochondrial [Columba livia]
423777	0.02	0.05	0.02	0.07	0.02	0.06	FRMPD2	XM_025151960.1,XM_025151961.1,BGI_novel_T004121,XM_025151962.1,BGI_novel_T004120,XM_015288430.2,XM_025151963.1,BGI_novel_T004122	XP_015143916.1|1.8e-220|PREDICTED: FERM and PDZ domain-containing protein 2 isoform X1 [Gallus gallus]
100858664	9.68	7.84	8.55	4.14	4.99	4.6	2KTGRL	XM_015275927.2,XM_025147622.1,XM_025147621.1,XM_025147620.1,XM_015275929.2,XM_025147619.1,XM_025147623.1,BGI_novel_T001493,XM_025147624.1,XM_015275928.2,BGI_novel_T001495	XP_015131413.1|1.2e-232|PREDICTED: glyoxylate/hydroxypyruvate reductase B-like isoform X1 [Gallus gallus]
427597	0.02	0	0	0	0	0	CNTN6	XM_004944706.3,XM_015293209.2,XM_004944703.3,XM_015293210.2	XP_011571584.1|0.0e+00|PREDICTED: contactin-6 isoform X1 [Aquila chrysaetos canadensis]
374006	162.06	175.96	160.59	275.14	253.12	273.19	SAT1	NM_204186.1	OXB62893.1|5.1e-102|hypothetical protein ASZ78_001015, partial [Callipepla squamata]
423189	11.91	10.63	10.58	1.72	1.78	1.86	LRP4	XM_004941584.3,XM_004941585.3,XM_421114.6,BGI_novel_T003566	XP_421114.4|0.0e+00|PREDICTED: low-density lipoprotein receptor-related protein 4 isoform X2 [Gallus gallus]
374108	0	0	0	0.05	0	0	FSHB	NM_204257.1	NP_989588.1|8.1e-77|follitropin subunit beta precursor [Gallus gallus]
395960	0	0.06	0.07	0	0.02	0	NR5A1	NM_205077.1,XM_015279332.2,XM_015279334.2,XM_015279333.2	XP_015134819.1|5.1e-258|PREDICTED: steroidogenic factor 1 isoform X2 [Gallus gallus]
421125	0	0.03	0.03	0.03	0	0.07	TMEM68L	XM_419207.6	XP_021244113.1|2.7e-184|transmembrane protein 68-like [Numida meleagris]
419447	4.52	4.97	5.88	0.23	0.24	0.12	RBP7	XM_417606.5	OXB78206.1|5.2e-76|hypothetical protein H355_007348, partial [Colinus virginianus]
416837	87.31	98.54	94.61	119.65	109.18	117.87	ARPC3	NM_001277486.1	XP_010212308.1|2.0e-103|PREDICTED: actin-related protein 2/3 complex subunit 3 [Tinamus guttatus]
427309	0.79	0.73	0.68	1.89	1.84	1.52	TMEM246	XM_004949500.3,XM_004949499.3	XP_004949556.1|2.2e-234|PREDICTED: transmembrane protein 246 [Gallus gallus]
418544	0	0.02	0.02	0.03	0.02	0	LOC418544	XM_015300896.1	XP_015156382.1|4.0e-309|PREDICTED: cystathionine beta-synthase-like [Gallus gallus]
426482	6.29	4.76	5.15	3.54	3.37	3.7	SHC4	XM_424123.6,XM_004943807.3	XP_004943864.2|0.0e+00|PREDICTED: SHC-transforming protein 4 isoform X2 [Gallus gallus]
374128	0.77	1	0.79	0.58	0.47	0.65	PDGFB	BGI_novel_T000290,XM_015284373.2,XM_025150351.1,NM_204270.3,XM_015284377.2,XM_015284369.2	NP_989601.2|2.2e-138|platelet-derived growth factor subunit B precursor [Gallus gallus]
100857115	127.59	155.81	134.14	82.88	112.65	114.72	GPX1	NM_001277853.2	NP_001264782.2|5.4e-108|glutathione peroxidase 1 [Gallus gallus]
107053767	27	31.43	31.61	31.08	34.34	35.67	YBEY	XM_025152420.1,XM_015289238.2,BGI_novel_T004385,XM_025152418.1	XP_015723187.1|2.9e-277|PREDICTED: GDP-fucose protein O-fucosyltransferase 2 [Coturnix japonica]
417857	20.05	19.39	18.91	16.49	13.37	15.53	TBC1D15	NM_001012809.2,BGI_novel_T000196	NP_001012827.1|0.0e+00|TBC1 domain family member 15 [Gallus gallus]
420478	6.81	6.38	7.04	10.1	9.62	8.84	MTPAP	XM_418580.6	XP_418580.4|0.0e+00|PREDICTED: LOW QUALITY PROTEIN: poly(A) RNA polymerase, mitochondrial [Gallus gallus]
414803	0.26	0.4	0.25	0.23	0.3	0.52	THPO	XM_015291386.1,NM_001001784.1,XM_015291388.2,XM_015291387.2,BGI_novel_T005306	NP_001001784.1|1.4e-97|thrombopoietin precursor [Gallus gallus]
396466	5.22	4.48	5.58	18.88	16.74	25.56	NGF	NM_001293109.1,BGI_novel_T008799,NM_001293108.1,XM_015298897.2,XM_025143679.1	XP_010722663.1|6.9e-162|PREDICTED: beta-nerve growth factor isoform X1 [Meleagris gallopavo]
769899	0.11	0	0	0.12	0.36	0.12	LOC769899	XM_001233209.5	XP_001233210.2|1.6e-80|PREDICTED: avidin-related protein 4/5 [Gallus gallus]
423363	26.72	33.68	31.24	12.35	19.13	15.62	JDP2	NM_001277887.1,XM_015287389.2	XP_019407786.1|3.2e-87|PREDICTED: jun dimerization protein 2 isoform X1 [Crocodylus porosus]
416923	0	0	0	0	0.05	0	SBSPONL	XM_025155473.1,NM_001277502.1	NP_001264431.1|4.1e-158|RPE-spondin-like precursor [Gallus gallus]
421013	26.02	25.92	26.87	28.33	30.69	23.33	CNDP2	NM_001006385.1	OXB80184.1|3.5e-275|hypothetical protein H355_011544 [Colinus virginianus]
419928	16.17	18.38	17.77	25.11	32.93	23.73	CCND3	XM_015298952.2,NM_001008453.1,XM_015298953.2	NP_001008453.1|8.0e-125|G1/S-specific cyclin-D3 [Gallus gallus]
424473	0.12	0.2	0.18	0.13	0.1	0.15	LOC424473	XM_015290775.2,XM_025152924.1,XM_025152917.1,XM_025152928.1,XM_025152918.1,XM_015290772.2,XM_015290753.2,XM_015290780.2,XM_025152927.1,XM_015290759.2,XM_025152919.1,XM_025152914.1,XM_025152926.1,XM_025152911.1,XM_025152925.1,XM_015290787.2,XM_015290784.2,XM_015290760.2,XM_025152916.1,XM_015290782.2,XM_015290790.2,XM_025152931.1,XM_025152915.1,XM_025152913.1,XM_015290788.2,XM_015290761.2,XM_015290…	XP_015146240.1|0.0e+00|PREDICTED: hornerin-like isoform X2 [Gallus gallus]
420670	7.5	7.23	7.65	6.79	5.64	6.3	TCAIM	XM_025147212.1,XM_015281494.2,XM_015281496.2,XM_015281495.2,BGI_novel_T001385,NM_001286225.1,XM_025147211.1,XM_015281497.2,BGI_novel_T001384	NP_001273154.1|2.5e-287|T-cell activation inhibitor, mitochondrial [Gallus gallus]
424815	25.22	22.11	26.16	17.31	16.72	15.58	PXYLP1	XM_015277040.2,XM_025153781.1,BGI_novel_T005171,XM_025153782.1,XM_015277037.2,XM_025153780.1,XM_015277039.2,XM_015277045.2,XM_015277043.2,XM_015277038.2,XM_025153783.1,XM_015277036.2,XM_015277044.2	XP_015132523.1|2.0e-284|PREDICTED: 2-phosphoxylose phosphatase 1 isoform X2 [Gallus gallus]
431449	5.6	4.82	4.61	5.64	4.72	5.13	RFKL	NM_001031605.1,XM_025144755.1,BGI_novel_T009458,BGI_novel_T009457	XP_015135802.1|2.4e-168|PREDICTED: riboflavin kinase isoform X1 [Gallus gallus]
100858801	3.51	3.96	3.87	3.59	4.64	5.28	C20orf27	BGI_novel_T003250,BGI_novel_T003252,XM_025150240.1,XM_015273678.2,BGI_novel_T003249,XM_025150241.1,XM_015273676.2,BGI_novel_T003253,BGI_novel_T003254,XM_025150243.1,XM_025150244.1,XM_015273680.2,BGI_novel_T003248,BGI_novel_T003251,XM_025150242.1,XM_015273679.2	XP_015129163.1|2.4e-116|PREDICTED: uncharacterized protein C20ORF27 isoform X2 [Gallus gallus]
396513	6.37	6.15	6.35	4.03	4.58	3.8	EPHB2	XM_015296838.2,XM_015296837.2,XM_015296836.2,NM_206951.3	NP_996834.1|0.0e+00|ephrin type-B receptor 2 precursor [Gallus gallus]
424331	6.49	6.48	5.72	5.94	6.08	5.84	WDSUB1	NM_001031263.2,XM_015290162.2,XM_025152249.1,XM_015290156.1,XM_015290161.2,XM_015290165.2,XM_015290167.2,XM_025152253.1,XM_025152256.1,XM_015290160.2,XM_025152257.1,XM_025152252.1,XM_025152255.1,XM_015290166.2,XM_015290163.2,XM_025152258.1,XM_015290155.1,XM_015290154.1,XM_025152254.1,XM_025152250.1,XM_015290164.2	XP_015145640.1|3.8e-291|PREDICTED: WD repeat, SAM and U-box domain-containing protein 1 isoform X1 [Gallus gallus]
423897	29.61	27.56	29.09	30.34	26.04	24.61	ZDHHC6	XM_015288964.2,XM_015288963.2	XP_015144449.1|1.4e-220|PREDICTED: palmitoyltransferase ZDHHC6 isoform X1 [Gallus gallus]
427286	0	0	0	0	0.01	0	CPLX1	XM_424869.6	XP_010398369.1|2.5e-73|complexin-1 isoform X1 [Corvus cornix cornix]
420336	27.21	24.5	24.83	11.02	13.27	9.68	MTSS1	XM_015283101.2,XM_015283095.2,XM_025147131.1,XM_015283102.2,NM_001030954.1,XM_015283094.2,XM_015283097.2,XM_015283103.2,XM_015283099.2,XM_015283091.2,BGI_novel_T001862,XM_015283100.2,BGI_novel_T001870,BGI_novel_T001863,BGI_novel_T001871,BGI_novel_T001857,BGI_novel_T001864,XM_015283098.2,BGI_novel_T001860,XM_015283092.2,BGI_novel_T001868,BGI_novel_T001856,BGI_novel_T001865,XM_015283105.2,BGI_novel…	XP_015138579.1|0.0e+00|PREDICTED: metastasis suppressor protein 1 isoform X3 [Gallus gallus]
421324	20.19	17.43	17.15	17.78	16.82	16.81	WDR26	XM_015283907.2,BGI_novel_T002086	XP_015139393.1|0.0e+00|PREDICTED: WD repeat-containing protein 26 [Gallus gallus]
373967	0.95	0.9	1.09	0.31	0.18	0.52	SLIT2	BGI_novel_T003142,XM_025149451.1,BGI_novel_T003143,XM_025149454.1,XM_015285716.2,XM_025149452.1,XM_025149450.1,XM_025149453.1,XM_025149455.1,NM_001267075.1,BGI_novel_T003144	NP_001254004.1|0.0e+00|slit homolog 2 protein precursor [Gallus gallus]
107055605	0.07	0.2	0.13	0.09	0.1	0.04	LOC107055605	XM_025146731.1,XM_025146730.1,XM_025146733.1	XP_015156174.1|0.0e+00|PREDICTED: LOW QUALITY PROTEIN: E3 SUMO-protein ligase RanBP2, partial [Gallus gallus]
BGI_novel_G000251	0.75	0.77	0.77	0.95	0.67	0.61	BGI_novel_G000251	BGI_novel_T009569
417504	0.39	0.28	0.41	0.1	0.16	0.09	COL26A1	XM_015295990.2,XM_015295988.2,XM_004946472.3,XM_015295989.2,XM_015295987.2,XM_015295993.2,XM_015295986.2,XM_015295991.2	KFP88846.1|4.3e-46|Collagen alpha-1(V) chain, partial [Apaloderma vittatum]
101751335	10.37	11.19	10.18	11.65	13.56	14.56	MDC1	XM_015273168.2,BGI_novel_T007041	XP_015128652.1|0.0e+00|PREDICTED: mediator of DNA damage checkpoint protein 1 [Gallus gallus]
414838	0.4	0.49	0.77	0.14	0.15	0.25	CYP11A1	NM_001001756.1	NP_001001756.1|4.4e-298|cholesterol side-chain cleavage enzyme, mitochondrial [Gallus gallus]
771474	0	0.1	0.05	0.05	0	0.05	LOC771474	XM_001234755.2	XP_001234756.1|5.2e-152|PREDICTED: uncharacterized protein LOC771474 [Gallus gallus]
422973	40.59	35.16	37.5	40.89	34.48	37.22	ANO5	XM_015286184.2,XM_015286182.2,XM_015286187.2,XM_015286183.2,XM_015286188.2,XM_015286185.2,NM_001168384.1,XM_015286181.2	XP_015141667.1|0.0e+00|PREDICTED: anoctamin-5 isoform X1 [Gallus gallus]
416947	25.93	30.69	30.91	28.34	30.93	30.47	SNRPD3	XM_025155502.1,NM_001007838.1	XP_007899944.1|4.6e-65|PREDICTED: small nuclear ribonucleoprotein Sm D3 [Callorhinchus milii]
419921	8.06	9.17	9.34	6.99	6.57	6.54	MDFI	XM_004948419.3,XM_015298983.2,XM_003642750.4,BGI_novel_T008824,XM_015298984.2	XP_015154470.1|2.8e-139|PREDICTED: myoD family inhibitor isoform X3 [Gallus gallus]
396415	0.19	0.03	0.1	0.43	0.24	0.13	HOXD13	NM_205434.1	NP_990765.1|4.6e-176|homeobox protein Hox-D13 [Gallus gallus]
420539	0.05	0.02	0.01	0.25	0.12	0.2	ZNF804B	XM_015281605.2	XP_015137091.1|0.0e+00|PREDICTED: zinc finger protein 804B, partial [Gallus gallus]
417314	0.08	0.08	0.08	0.09	0.06	0.06	DNAH9	XM_415585.6	XP_015735564.1|0.0e+00|PREDICTED: dynein heavy chain 9, axonemal isoform X1 [Coturnix japonica]
419683	11.56	11.49	10.85	11.63	11.18	11.68	TCEB3	XM_015297671.2,NM_001030905.1	NP_001026076.1|0.0e+00|transcription elongation factor B polypeptide 3 [Gallus gallus]
395213	42.26	45.72	42.78	41.11	48.45	48.6	RARA	NM_204536.1	NP_989867.1|2.5e-273|retinoic acid receptor alpha [Gallus gallus]
419581	29.09	28.59	28.29	29.75	29.71	28.42	WDTC1	XM_025143135.1,BGI_novel_T008270,BGI_novel_T008269,XM_417728.6,BGI_novel_T008271	XP_417728.2|0.0e+00|PREDICTED: WD and tetratricopeptide repeats protein 1 [Gallus gallus]
771144	0.05	0.06	0.01	0.03	0	0.01	TGM6	XM_001234441.4	XP_001234442.3|0.0e+00|PREDICTED: protein-glutamine gamma-glutamyltransferase 6 [Gallus gallus]
421672	7.34	6.19	6.47	9.7	7.71	8.94	HIVEP2	XM_004935681.3,XM_015284201.2,XM_015284200.2,XM_015284198.2,XM_015284199.2	XP_004935738.1|0.0e+00|PREDICTED: transcription factor HIVEP2 [Gallus gallus]
BGI_novel_G000030	2.07	2.3	2.35	5	3.42	4.65	BGI_novel_G000030	BGI_novel_T000800
101749629	102.53	116.88	116.33	74.28	89.13	77.01	VASN	XM_025155346.1,XM_015294678.1,XM_015294679.1	XP_021267387.1|0.0e+00|vasorin isoform X1 [Numida meleagris]
101752260	4.85	4.87	4.78	5.12	5.44	4.93	LOC101752260	XM_015287758.2	XP_021258242.1|6.8e-43|transcription initiation factor IIA subunit 1-like [Numida meleagris]
422929	2.13	1.83	1.71	2.2	1.92	2.09	HRH2L	XM_015285930.2,XM_004936271.3,XM_004936272.3	XP_420867.2|5.6e-224|PREDICTED: octopamine receptor isoform X1 [Gallus gallus]
101747373	8.56	9.46	8.81	9.05	10	8.19	LOC101747373	XM_025151822.1,XM_025151823.1,XM_025151824.1,XM_025151820.1,XM_025151821.1	XP_009665506.1|3.0e-42|PREDICTED: LOW QUALITY PROTEIN: zinc finger protein 420-like [Struthio camelus australis]
417877	0.01	0.04	0.04	0	0	0	PPFIA2	XM_025154486.1,XM_025154468.1,XM_025154497.1,XM_025154470.1,XM_025154506.1,XM_025154467.1,XM_025154491.1,XM_025154481.1,XM_025154471.1,XM_025154502.1,XM_025154482.1,XM_025154501.1,XM_025154500.1,XM_025154484.1,XM_025154477.1	XP_021124520.1|0.0e+00|liprin-alpha-2 isoform X6 [Anas platyrhynchos]
770677	10.51	10.4	9.37	10.87	10.8	10.23	TATDN1	XM_015283147.2,XM_025148155.1,XM_025148154.1,XM_025148156.1,BGI_novel_T001872,XM_004940030.3,XM_015283146.2,XM_001234015.5	XP_001234016.1|9.6e-171|PREDICTED: putative deoxyribonuclease TATDN1 isoform X1 [Gallus gallus]
415655	79.32	82.29	83.81	72.54	78.99	70.45	NUTF2	NM_001305547.1,XM_015279126.2,NM_001305548.1,NM_001030562.2	NP_001025733.2|9.0e-69|nuclear transport factor 2 [Gallus gallus]
420815	50.65	47.84	49.43	33.32	29.2	34.55	NFATC1	XM_004935096.3,BGI_novel_T001499,XM_025147635.1,XM_025147636.1,XM_015275936.2,XM_015275940.2,XM_015275937.2,XM_015275939.2,XM_015275938.2,XM_015275941.2	XP_021242201.1|0.0e+00|nuclear factor of activated T-cells, cytoplasmic 1 isoform X6 [Numida meleagris]
427516	6.73	7.81	6.28	6.34	8.56	8.31	PAQR5	XM_015292215.2,BGI_novel_T005620	OXB77611.1|2.3e-182|hypothetical protein H355_002920 [Colinus virginianus]
426509	10.22	10.92	10.34	12.38	12.59	12.14	R3HDM2	XM_025145587.1,XM_015272574.2,XM_025145588.1,XM_025145586.1,BGI_novel_T009704	XP_015128060.1|0.0e+00|PREDICTED: R3H domain-containing protein 2, partial [Gallus gallus]
427046	24.51	25.45	24.74	27.43	27.32	25.78	SAFB2	BGI_novel_T009039,BGI_novel_T009042,XM_004948732.3,XM_004948730.3,BGI_novel_T009040,BGI_novel_T009043,XM_015299722.2,BGI_novel_T009041,XM_004948731.3,BGI_novel_T009044	XP_004948788.1|0.0e+00|PREDICTED: scaffold attachment factor B1 isoform X2 [Gallus gallus]
420183	3.11	3.06	2.43	4.41	3.99	3.84	RDH10	NM_001199459.1,XM_015282780.2	XP_015138266.1|2.6e-195|PREDICTED: retinol dehydrogenase 10 isoform X1 [Gallus gallus]
771533	4.43	5.7	4.69	4.96	6.72	6.06	SLC39A11	BGI_novel_T007404,BGI_novel_T007405,XM_025141834.1	XP_015135407.1|6.6e-190|PREDICTED: zinc transporter ZIP11 [Gallus gallus]
100858319	7.37	9.05	7.22	12.39	13.61	15.93	HIST1H4I	XM_003640370.3	XP_006048099.1|1.7e-53|PREDICTED: uncharacterized protein LOC102395151 [Bubalus bubalis]
420880	11.47	11.6	11.64	6.06	6.29	5.21	PXDC1	XM_418967.5	XP_418967.2|3.7e-128|PREDICTED: PX domain-containing protein 1 [Gallus gallus]
423213	4.97	4.36	4.62	5.56	5.05	3.42	NUSAP1	NM_001031193.1	NP_001026364.1|5.5e-267|nucleolar and spindle-associated protein 1 [Gallus gallus]
374046	4.61	4.49	4.53	3.28	2.67	2.87	COL11A1	XM_001231623.5,XM_004936544.3,XM_422303.6,BGI_novel_T004807,XM_004936545.3,BGI_novel_T004809,BGI_novel_T004808,BGI_novel_T004806,XM_001231650.5,XM_015290802.2,XM_015290801.2	XP_015146287.1|0.0e+00|PREDICTED: collagen alpha-1(XI) chain isoform X3 [Gallus gallus]
417296	9.21	8.7	9.77	9.75	9.9	8.74	MAN1B1	XM_015279600.2,BGI_novel_T007059,XM_015279599.2	XP_015135085.1|0.0e+00|PREDICTED: endoplasmic reticulum mannosyl-oligosaccharide 1,2-alpha-mannosidase isoform X1 [Gallus gallus]
418800	0.65	0.71	0.74	0.16	0.26	0.2	PCDH9	XM_015276921.2,XM_003640559.4,XM_416995.5,XM_015276916.2,XM_004934725.3	XP_004934782.1|0.0e+00|PREDICTED: protocadherin-9 isoform X2 [Gallus gallus]
423596	4.23	4.41	4.26	3.98	3.98	3.65	KLHL28	XM_015276787.2,BGI_novel_T003936	XP_003206917.2|0.0e+00|PREDICTED: kelch-like protein 28 [Meleagris gallopavo]
424740	32.39	32.7	34.03	30.05	29.54	28.02	LOC424740	XM_015291351.2,NM_001031300.2,XM_015291350.2	XP_015146836.1|1.2e-174|PREDICTED: uncharacterized protein LOC424740 isoform X1 [Gallus gallus]
101749071	0.01	0.01	0	0	0	0.01	PROX2	XM_015287686.2,XM_015287687.2	XP_015143172.1|0.0e+00|PREDICTED: prospero homeobox protein 2 [Gallus gallus]
424062	15.53	14.02	13.37	6.09	5.55	5.59	RFTN2	NM_001277422.2,XM_015289408.2,XM_015289409.2,XM_025152169.1	NP_001264351.1|3.9e-271|raftlin-2 [Gallus gallus]
415840	2.79	3.07	3.49	2.63	3.64	2.87	CDK10	XM_025154186.1,XM_015292568.2,BGI_novel_T005822,NM_001109939.1,BGI_novel_T005821,XM_025154187.1,XM_025154188.1	XP_015729848.1|4.8e-176|PREDICTED: cyclin-dependent kinase 10 isoform X1 [Coturnix japonica]
769288	4.8	4.39	5.64	4.6	3.63	3.68	STOX2	XM_015276553.2,XM_015276551.2,XM_004941063.3,XM_004941065.3,XM_015276552.2,XM_015276556.2,XM_015276555.2,XM_015276550.2,XM_001232531.5,XM_015276549.2	XP_015132035.1|0.0e+00|PREDICTED: storkhead-box protein 2 isoform X2 [Gallus gallus]
416869	8.79	8.03	8.07	6.98	6.31	5.99	PPTC7	XM_415161.5	XP_415161.1|2.7e-168|PREDICTED: protein phosphatase PTC7 homolog [Gallus gallus]
423083	19.69	20.96	19.31	14.62	14.45	14.83	SPTY2D1	NM_001199594.1,BGI_novel_T003431,XM_025150686.1,XM_025150685.1	NP_001186523.1|0.0e+00|protein SPT2 homolog [Gallus gallus]
395751	9.48	8.81	9.41	5.86	5.26	4.97	TJP2	XM_025144669.1,XM_015280243.2,NM_204918.1,XM_015280247.2,XM_015280245.1,XM_015280242.2,XM_015280244.2,BGI_novel_T009459,XM_015280246.2,XM_025144668.1,BGI_novel_T009460	XP_015135730.1|0.0e+00|PREDICTED: tight junction protein ZO-2 isoform X3 [Gallus gallus]
395824	0.18	0.15	0.18	0.03	0.06	0	VDHAP	NM_204976.2	XP_021260801.1|0.0e+00|vitamin D3 hydroxylase-associated protein [Numida meleagris]
419528	12.46	11.62	11.91	1.9	2.41	1.8	NEFL	XM_417679.6	OXB74831.1|3.2e-300|hypothetical protein H355_000091 [Colinus virginianus]
100858655	38.18	44.01	41.06	39.69	49.25	48.05	ILF3	NM_001318992.1,BGI_novel_T009846,BGI_novel_T009848,BGI_novel_T009845,BGI_novel_T009847	NP_001305921.1|0.0e+00|interleukin enhancer-binding factor 3 [Gallus gallus]
427242	1.18	1.28	1.23	1.03	0.9	0.91	CCDC171	XM_004949108.3,BGI_novel_T009447,XM_004949107.3,XM_025144821.1,XM_004949105.3,XM_025144820.1,XM_004949106.3,XM_003642995.4	XP_003643043.2|0.0e+00|PREDICTED: coiled-coil domain-containing protein 171 isoform X4 [Gallus gallus]
769612	28.31	28.35	27.76	19.92	25.11	19.15	SLC1A4	BGI_novel_T002014,BGI_novel_T002015,XM_001232899.5	XP_001232900.3|1.8e-293|PREDICTED: neutral amino acid transporter A isoform X1 [Gallus gallus]
396487	762.65	762.22	732.02	702.85	635.01	741.27	HSPA5	NM_205491.1	NP_990822.1|0.0e+00|78 kDa glucose-regulated protein precursor [Gallus gallus]
769722	29.46	28.19	28.52	25.22	26.25	25.05	COA5	NM_001302185.1	NP_001289114.1|2.4e-37|cytochrome C oxidase assembly factor 5 [Gallus gallus]
418199	4.04	4.52	4.1	6.17	5.72	5.89	CMAS	XM_004937987.3,XM_416429.6	XP_416429.1|4.1e-240|PREDICTED: N-acylneuraminate cytidylyltransferase isoform X1 [Gallus gallus]
431601	13.31	12.78	12.76	13.34	12.91	11.92	UHRF2	BGI_novel_T009435,XM_003643002.4,BGI_novel_T009438,XM_004949077.3,BGI_novel_T009436,BGI_novel_T009437	XP_004949134.1|0.0e+00|PREDICTED: E3 ubiquitin-protein ligase UHRF2 isoform X1 [Gallus gallus]
423381	30.32	27.3	28.3	31.45	29.63	28.04	SNW1	XM_421294.6	XP_421294.1|0.0e+00|PREDICTED: SNW domain-containing protein 1 [Gallus gallus]
396356	0	0.03	0	0	0	0	MYLK2	NM_205392.1	NP_990723.1|0.0e+00|myosin light chain kinase 2, skeletal/cardiac muscle [Gallus gallus]
417716	67.13	70.7	67.08	61.92	66.05	67.09	PSMC2	NM_001006225.1	XP_008170691.1|7.5e-248|PREDICTED: 26S protease regulatory subunit 7 [Chrysemys picta bellii]
100049618	0.51	0	0.35	0.18	0.54	0.88	FCER1G	NM_001098611.1	OPJ71590.1|5.5e-19|Fc of IgE, high affinity I, receptor for gamma polypeptide precursor [Patagioenas fasciata monilis]
421567	0.01	0	0.01	0	0	0	TCP10	XM_015284339.2,XM_015284341.2,XM_015284338.2	XP_015139824.1|0.0e+00|PREDICTED: uncharacterized protein TCP10 isoform X1 [Gallus gallus]
100859373	24.34	24.65	24.51	19.16	17.98	22	PLEKHG4	BGI_novel_T005680,XM_015279197.1,XM_015279198.2,XM_004944102.3,XM_004944099.3,BGI_novel_T005679,XM_003641900.4,XM_004944100.3,XM_004944101.3	XP_004944158.2|0.0e+00|PREDICTED: puratrophin-1 isoform X3 [Gallus gallus]
415596	12.26	10.85	11.96	11.84	9.44	9.96	GALK2	NM_001030557.1	NP_001025728.1|2.8e-262|N-acetylgalactosamine kinase [Gallus gallus]
421835	1.61	1.38	1.35	0.79	0.74	0.66	CEP162	BGI_novel_T002414,XM_015284713.2,XM_004940401.3,XM_004940400.3,XM_015284712.2,XM_004940402.3	XP_004940459.1|0.0e+00|PREDICTED: centrosomal protein of 162 kDa isoform X4 [Gallus gallus]
769317	0.01	0	0.01	0.01	0	0.01	OR52R1L2	XM_004949807.3	XP_015708014.1|9.2e-155|PREDICTED: olfactory receptor 52R1-like, partial [Coturnix japonica]
430980	6.55	8.85	7.71	6.87	7.28	8.63	GTF3C2	XM_015284987.1,BGI_novel_T002498	XP_015140473.1|0.0e+00|PREDICTED: general transcription factor 3C polypeptide 2 [Gallus gallus]
107052933	0.12	0.21	0.06	0.16	0.22	0.19	LOC107052933	XM_015283841.1	XP_015139327.1|8.3e-200|PREDICTED: translation initiation factor IF-2-like [Gallus gallus]
101748132	0	0.05	0	0	0	0.07	MOGL4	BGI_novel_T006998,XM_025155850.1,BGI_novel_T006999,XM_025155853.1,XM_025155851.1,XM_025155852.1	XP_015150510.1|5.9e-169|PREDICTED: erythroid membrane-associated protein-like isoform X1 [Gallus gallus]
427124	7.3	6.71	6.79	4.61	5.08	4.38	PHAX	NM_001006575.2	NP_001006575.1|5.6e-227|phosphorylated adapter RNA export protein [Gallus gallus]
100859701	0.24	0.31	0.24	0.33	0.13	0.22	RSPH10B	XM_004945100.3,XM_004945098.3,BGI_novel_T006410,XM_004945099.3,XM_004945097.3,XM_004945101.3,BGI_novel_T006411,XM_003642138.4	XP_004945154.1|0.0e+00|PREDICTED: radial spoke head 10 homolog B isoform X1 [Gallus gallus]
429657	55.14	58.2	57.6	61.61	71.26	61.2	MOB1A	XM_427212.6	XP_021230796.1|2.8e-129|MOB kinase activator 1A [Numida meleagris]
112531369	0.31	0	0.14	0.15	0	0.39	LOC112531369	XM_025146397.1	XP_010726107.1|4.0e-35|PREDICTED: transmembrane and coiled-coil domain-containing protein 5B-like [Meleagris gallopavo]
422728	30.61	30.22	31.29	3.65	3.3	3.22	FGL1	XM_025149683.1,BGI_novel_T003056,XM_025149684.1,NM_001277819.1,XM_015285433.2	NP_001264748.1|5.4e-190|fibrinogen-like protein 1 precursor [Gallus gallus]
101747255	1.55	1.25	1.05	0.94	1.18	1.15	LOC101747255	XM_004937743.3	XP_004937800.2|4.2e-180|PREDICTED: serologically defined colon cancer antigen 3 homolog [Gallus gallus]
429485	0	0	0	0	0.05	0.16	ART1	NM_001034826.1	NP_001029998.1|5.8e-175|ADP-ribosyltransferase 1 precursor [Gallus gallus]
776042	0.42	0.31	0.54	0.27	0.28	0.14	PCDHB14L2	XM_001235606.4	XP_015149043.1|0.0e+00|PREDICTED: protocadherin beta-15-like [Gallus gallus]
422825	0.09	0.04	0.01	0.08	0.03	0.03	PROM1	XM_015285748.2,XM_015285744.2,NM_001291649.1,XM_025149701.1,XM_015285747.2,XM_004936154.3,XM_025149700.1,XM_015285750.2,XM_015285749.2,NM_001291653.1,XM_015285742.2,XM_015285745.2,XM_015285753.2,XM_015285739.2,XM_015285751.2,XM_015285741.2,NM_001291651.1,XM_004936155.3,NM_001291652.1	XP_021126202.1|0.0e+00|prominin-1 isoform X9 [Anas platyrhynchos]
419791	0.14	0.19	0.1	0.3	0.41	0.7	C24H11orf34	XM_429703.6	XP_429703.2|2.4e-99|PREDICTED: uncharacterized protein C11ORF34 [Gallus gallus]
374092	22.05	22.54	21.78	17.95	18.3	17.62	CRY2	XM_015286915.2,BGI_novel_T003589,NM_204244.1	XP_010113633.1|0.0e+00|PREDICTED: cryptochrome-2, partial [Chlamydotis macqueenii]
374080	2.66	2.65	2.9	3.13	2.85	3.72	TLE4Z1	NM_204237.1,XM_015280232.2	XP_015135718.1|0.0e+00|PREDICTED: transducin-like enhancer protein 4 isoform X1 [Gallus gallus]
101748640	1.39	1.3	1.29	1.54	1.48	1.35	ITGAD	XM_025155183.1,BGI_novel_T006646,BGI_novel_T006647,XM_025155184.1,XM_025155180.1,XM_015294825.2,XM_025155182.1,XM_025155181.1	XP_015150311.1|0.0e+00|PREDICTED: integrin alpha-D isoform X1 [Gallus gallus]
420643	11.13	10.77	11.55	9.1	9.88	8.46	DPH3	NM_001302106.1	NP_001289035.1|1.5e-40|DPH3 homolog [Gallus gallus]
421885	0.34	0.13	0.19	76.15	61.24	67.84	COL21A1	XM_419902.5,XM_004940463.2,XM_025149095.1	XP_015478925.1|0.0e+00|PREDICTED: collagen alpha-1(XXI) chain [Parus major]
100857695	61.45	61.57	60.51	55.2	56.19	54.01	BLCAP	XM_025142156.1,XM_015296316.2,XM_003642478.4,NM_001302141.1	XP_003642526.2|2.2e-62|PREDICTED: bladder cancer-associated protein isoform X1 [Gallus gallus]
420646	12.5	10.88	11.22	15.57	12.66	12.53	TBC1D5	XM_015281810.2,XM_015281812.2,XM_015281811.2,XM_025147461.1,XM_015281808.2	XP_015137294.1|0.0e+00|PREDICTED: TBC1 domain family member 5 isoform X1 [Gallus gallus]
378891	23.96	24.27	27.58	34.48	35.46	38.2	CSNK1E	BGI_novel_T000300,NM_204377.3	NP_989708.3|1.8e-242|casein kinase I isoform epsilon [Gallus gallus]
430807	0.06	0.04	0	0.02	0	0.04	ESM1	XM_428357.6	XP_428357.3|1.1e-109|PREDICTED: endothelial cell-specific molecule 1 [Gallus gallus]
419607	188.2	211.1	200.44	98.09	128.7	103.33	FHL3	XM_004947749.3,XM_015297774.2,XM_015297775.2,BGI_novel_T008323,XM_417754.6,XM_015297773.2	XP_004947806.1|2.8e-188|PREDICTED: four and a half LIM domains protein 3 isoform X1 [Gallus gallus]
427398	0.25	0.15	0.17	0.19	0.33	0.15	KIF24	XM_424972.6	XP_424972.3|0.0e+00|PREDICTED: kinesin-like protein KIF24 [Gallus gallus]
112533286	0.8	1.22	1.23	1.24	1.67	0.82	LOC112533286	XM_025154334.1	XP_006631428.1|2.2e-07|PREDICTED: serine/arginine repetitive matrix protein 1 isoform X3 [Lepisosteus oculatus]
112531601	0.18	0	0.03	0	0	0	LOC112531601	XM_025146935.1	XP_015130315.1|1.2e-165|PREDICTED: uncharacterized protein LOC101748083 [Gallus gallus]
425709	68.71	73.53	68.36	68.36	73.6	70.78	ILF2	XM_025143496.1,BGI_novel_T008668,XM_025143493.1,XM_025143498.1,XM_025143495.1,XM_025143494.1,XM_025143497.1,XM_015298482.2,BGI_novel_T008669,BGI_novel_T008670,XM_015298483.2,XM_025143492.1,XM_025143499.1	OXB53808.1|1.2e-192|hypothetical protein ASZ78_004199, partial [Callipepla squamata]
396234	251.51	238.5	255.5	289.84	249.62	270.07	SPCS3	BGI_novel_T002904,NM_205297.1	NP_990628.1|3.0e-97|signal peptidase complex subunit 3 [Gallus gallus]
427263	49.88	51.17	50.31	24.75	27.07	22.7	PSAT1	XM_424846.6	XP_424846.3|9.1e-210|PREDICTED: phosphoserine aminotransferase [Gallus gallus]
422454	0.03	0.01	0.04	0.05	0.04	0.04	INPP4B	XM_015276685.2,XM_004940950.3,XM_420420.5,BGI_novel_T002790,XM_025150479.1,XM_025150480.1,XM_015276686.2,BGI_novel_T002791	XP_015132171.1|0.0e+00|PREDICTED: type II inositol 3,4-bisphosphate 4-phosphatase isoform X1 [Gallus gallus]
101750583	0.28	0.31	0.39	0.25	0.35	0.32	LOC101750583	XM_015299998.2,XM_004948837.3	XP_004948894.1|0.0e+00|PREDICTED: uncharacterized protein KIAA1958-like [Gallus gallus]
420121	1.34	1.41	1.62	0.96	1.09	0.8	KLHL26	XM_015300139.2,XM_015300138.2	XP_015155624.1|0.0e+00|PREDICTED: kelch-like protein 26 isoform X1 [Gallus gallus]
429757	40.36	48.69	44.96	50.69	55.16	54.38	TMEM115	XM_003641970.4	XP_003642018.2|9.4e-194|PREDICTED: transmembrane protein 115 [Gallus gallus]
100858140	0.27	0.26	0.41	0.75	0.46	0.37	SYCN	XM_015300222.2	XP_015155708.1|2.2e-71|PREDICTED: syncollin [Gallus gallus]
420473	3.14	2.88	3.09	2.4	2.15	1.76	ARHGAP12	XM_025148330.1,XM_015282118.2,XM_015282119.2,XM_025148328.1,XM_015282124.2,XM_015282122.2,XM_015282121.2,BGI_novel_T001271,XM_015282120.2,XM_025148329.1,BGI_novel_T001270	XP_015708644.1|0.0e+00|PREDICTED: rho GTPase-activating protein 12 isoform X9 [Coturnix japonica]
427588	0.26	0.25	0.33	2.02	2.14	0.98	KLF15	XM_004944605.3,XM_015293361.2,XM_025154676.1,XM_425161.5	XP_425161.3|5.9e-277|PREDICTED: Krueppel-like factor 15 isoform X1 [Gallus gallus]
BGI_novel_G000281	1.07	1.57	2.11	0.68	1.78	1.27	BGI_novel_G000281	BGI_novel_T010018
101749377	50.57	54.1	53.33	64.8	70.1	73.41	LOC101749377	XM_025144493.1,XM_025144492.1	XP_005293213.1|5.9e-302|PREDICTED: heterogeneous nuclear ribonucleoprotein L isoform X1 [Chrysemys picta bellii]
427293	8.7	9.29	8.14	7.71	7.49	6.77	TMEM175	NM_001006582.1	NP_001006582.1|9.8e-285|endosomal/lysomomal potassium channel TMEM175 [Gallus gallus]
419643	0	0.02	0.02	0	0	0	KCNQ4	XM_025143063.1,XM_025143061.1,XM_025143060.1,XM_025143062.1,XM_025143064.1	ABC75089.1|0.0e+00|potassium channel voltage-gated KQ-subfamily member 4, partial [Gallus gallus]
422028	4.78	5.05	4.29	4.4	3.94	4.16	PINX1	BGI_novel_T002512,XM_420036.6,XM_025149179.1,XM_025149180.1	XP_420036.3|1.9e-112|PREDICTED: PIN2/TERF1-interacting telomerase inhibitor 1 [Gallus gallus]
422588	11.28	11.71	11.36	13.48	14.37	13.83	HSD17B11	BGI_novel_T002913,XM_420547.5	XP_420547.1|8.1e-165|PREDICTED: estradiol 17-beta-dehydrogenase 11 [Gallus gallus]
107049602	3.64	3.8	3.67	3.61	4.8	4.95	HIF3A	BGI_novel_T009227,XM_025144495.1,XM_025144494.1	XP_015128803.1|1.5e-276|PREDICTED: LOW QUALITY PROTEIN: hypoxia-inducible factor 3-alpha [Gallus gallus]
421845	5.23	5.55	5.27	4.82	6	3.28	FAM46A	XM_015284629.2,NM_001031085.1,XM_015284627.2,XM_015284628.2	XP_010705999.2|2.9e-244|PREDICTED: protein FAM46A [Meleagris gallopavo]
423616	11.94	12.61	13.02	12.17	14.5	12.54	TIMM23B	XM_421501.6	XP_421501.2|1.1e-114|PREDICTED: mitochondrial import inner membrane translocase subunit Tim23 [Gallus gallus]
107050898	43.14	61.47	52.79	59.23	82.4	77.15	NDUFB7	XM_015274582.2	XP_015130068.1|8.9e-69|PREDICTED: NADH dehydrogenase [ubiquinone] 1 beta subcomplex subunit 7 [Gallus gallus]
396423	0.02	0.07	0.07	0	0.08	0.02	VIL1	NM_205442.1	NP_990773.1|0.0e+00|villin-1 [Gallus gallus]
423442	4.19	3.64	3.47	3.58	2.8	2.76	GSKIP	XM_015287456.2,NM_001008473.1,XM_015287457.2	NP_001008473.1|5.6e-72|GSK3-beta interaction protein [Gallus gallus]
420744	34.49	33.77	33.57	41.23	50.95	33.67	BMPER	XM_025147232.1,NM_001007080.1,XM_025147233.1,XM_015281550.2,XM_015281551.2	XP_015137037.1|0.0e+00|PREDICTED: BMP-binding endothelial regulator protein isoform X2 [Gallus gallus]
100858304	78.82	87.93	93.84	127.11	118.81	139.62	NAPA	XM_015272486.2	XP_015127972.1|1.7e-160|PREDICTED: alpha-soluble NSF attachment protein [Gallus gallus]
422736	3.4	3.17	2.46	2.48	2.31	1.93	MICU3	XM_015285646.2,BGI_novel_T003062,BGI_novel_T003061,BGI_novel_T003060,BGI_novel_T003063,BGI_novel_T003059,BGI_novel_T003064	XP_015141132.1|0.0e+00|PREDICTED: calcium uptake protein 3, mitochondrial [Gallus gallus]
430724	4.34	5.19	4.8	4.59	5.57	3.86	SYNJ2BP	XM_421176.6,XM_015287555.2,NM_001277788.2	NP_001264717.1|6.9e-77|synaptojanin 2 binding protein [Gallus gallus]
418324	5.4	5.06	5.17	5.98	6.16	5.19	CTC1	XM_015295120.2,XM_015295118.2,BGI_novel_T000530,XM_015295123.2	XP_015150604.1|0.0e+00|PREDICTED: CST complex subunit CTC1 isoform X1 [Gallus gallus]
417561	148.44	142.02	144.17	387.23	391.84	322.57	SERPINF1	XM_025141957.1,NM_001257289.1,XM_015295746.2	NP_001244218.1|3.1e-232|pigment epithelium-derived factor precursor [Gallus gallus]
423676	21.08	20.27	20.25	22.09	24.52	23.8	ATAD1	XM_004941993.3,XM_004941994.3,XM_004941995.3,XM_004941996.3	XP_004942050.1|8.1e-205|PREDICTED: ATPase family AAA domain-containing protein 1 [Gallus gallus]
422165	11.3	10.48	10.46	3.28	4.06	2.35	AR	NM_001040090.1	NP_001035179.1|0.0e+00|androgen receptor [Gallus gallus]
100859188	0.01	0.01	0.04	0.01	0	0	GPR132	XM_004936416.3,XM_004936418.3	XP_004936473.1|8.1e-213|PREDICTED: probable G-protein coupled receptor 132 [Gallus gallus]
101748084	1.28	1.11	1.57	1.32	1.72	1.65	LOC101748084	BGI_novel_T009980,XM_025146033.1	XP_004950772.2|2.3e-168|PREDICTED: natterin-3-like [Gallus gallus]
427548	1.51	2.27	2.03	1.9	1.78	1.56	NUDT19	NM_001031458.1	NP_001026629.1|4.0e-225|nucleoside diphosphate-linked moiety X motif 19 precursor [Gallus gallus]
771758	0.08	0.08	0	0	0.09	0	CLEC19A	XM_001234357.5	XP_001234358.4|3.8e-111|PREDICTED: C-type lectin domain family 19 member A [Gallus gallus]
419534	22.53	22.82	22.16	16.29	19.33	15.15	R3HCC1	BGI_novel_T008144,XM_025142805.1	XP_417686.3|0.0e+00|PREDICTED: R3H and coiled-coil domain-containing protein 1 [Gallus gallus]
423845	11.56	11.5	11.47	10.64	12.54	11.83	RRP12	NM_001012908.1	XP_021255827.1|0.0e+00|RRP12-like protein [Numida meleagris]
423574	14.48	12.67	14.66	15.26	16.2	14.95	ATP5S	NM_001277562.1,XM_015276734.2	NP_001264491.1|6.7e-111|ATP synthase subunit s, mitochondrial [Gallus gallus]
112532421	2.08	3.84	2.99	3.97	3.78	3.89	LOC112532421	XM_025150415.1	XP_010304174.1|8.6e-50|PREDICTED: ADP/ATP translocase 4 [Balearica regulorum gibbericeps]
418077	7.45	5.95	6.31	4.84	4.64	3.7	WASHC4	XM_025155666.1,BGI_novel_T000322,XM_015287817.2,XM_004937815.3,BGI_novel_T000323,XM_015287824.2,XM_025155663.1,XM_025155660.1	XP_004937872.1|0.0e+00|PREDICTED: WASH complex subunit 7 [Gallus gallus]
423467	3.93	3.96	3.97	3.8	4.42	3.7	CINP	XM_015287476.2,XM_015287477.2,XM_025150794.1,NM_001277503.1	XP_021256919.1|1.6e-128|cyclin-dependent kinase 2-interacting protein isoform X1 [Numida meleagris]
419360	8.04	7.14	7.74	6.36	6.57	6.44	ARHGEF10L	XM_025142714.1,XM_025142709.1,XM_025142705.1,XM_025142712.1,XM_025142713.1,XM_025142715.1,XM_025142711.1,XM_025142706.1,XM_025142710.1,XM_025142708.1,BGI_novel_T007943,XM_015296958.1,XM_025142707.1	XP_015152444.1|0.0e+00|PREDICTED: rho guanine nucleotide exchange factor 10-like protein isoform X1 [Gallus gallus]
112532338	0	0.24	0.17	0.55	0	0.88	LOC112532338	XM_025150146.1,XM_025150147.1,BGI_novel_T002598	XP_021261797.1|3.4e-150|atherin-like isoform X2 [Numida meleagris]
422605	1.46	1.34	0.99	1.23	0.48	1.02	COQ2	XM_004941125.3,BGI_novel_T002927,XM_004941124.3,XM_420564.6	XP_015717111.1|2.0e-201|PREDICTED: 4-hydroxybenzoate polyprenyltransferase, mitochondrial [Coturnix japonica]
415965	5.7	4.94	4.47	4.87	4.35	4.65	TSEN2	XM_015293062.2,XM_015293061.2,XM_015293063.2,NM_001030594.2	NP_001025765.1|1.0e-273|tRNA-splicing endonuclease subunit Sen2 [Gallus gallus]
395682	6.13	6	6.2	2.19	2.53	1.97	ZFHX3	XM_025154147.1,XM_015292547.2,NM_001293088.1,XM_025154148.1,XM_025154150.1,BGI_novel_T005843,XM_025154149.1	NP_001280017.1|0.0e+00|zinc finger homeobox protein 3 [Gallus gallus]
100858999	0.04	0.19	0.04	1.05	0.71	1.48	ADAMTS4	XM_015280054.2	XP_015135540.1|0.0e+00|PREDICTED: A disintegrin and metalloproteinase with thrombospondin motifs 4 [Gallus gallus]
415931	7.19	7.52	7.05	5.77	6.36	6.41	RBM6	BGI_novel_T005935,XM_015292822.2,NM_001030588.2,XM_015292824.2,XM_015292823.2,BGI_novel_T005936	XP_015148308.1|0.0e+00|PREDICTED: RNA-binding protein 6 isoform X1 [Gallus gallus]
421983	4.57	4.74	4.41	3.38	3.48	3.77	IFT172	XM_015285006.2	XP_021247512.1|0.0e+00|intraflagellar transport protein 172 homolog isoform X1 [Numida meleagris]
423663	56.12	55.18	53.62	67.4	71.4	64.17	TMEM26	NM_001199598.1	NP_001186527.1|2.1e-208|transmembrane protein 26 [Gallus gallus]
373930	30.24	28.67	29.24	27.02	28.65	27.73	SUMO1	BGI_novel_T004444,XM_015289365.2,NM_204135.2	XP_005543452.1|8.0e-52|PREDICTED: small ubiquitin-related modifier 1-like [Macaca fascicularis]
429432	2.66	2.62	2.5	4.35	4.42	5.49	KIF3C	XM_426988.6	XP_426988.3|0.0e+00|PREDICTED: kinesin-like protein KIF3C [Gallus gallus]
421941	20.43	20.19	18.47	15.55	17.92	11.42	PQLC3	XM_025149413.1,XM_419953.4	XP_419953.2|8.4e-109|PREDICTED: PQ-loop repeat-containing protein 3 [Gallus gallus]
374178	654.53	785.23	740.17	430.1	458.78	552.61	TIMP2	BGI_novel_T007427,NM_204298.1	NP_989629.1|5.7e-128|metalloproteinase inhibitor 2 precursor [Gallus gallus]
430492	2.38	2.41	2.04	2.6	2.57	2.39	TDRD7	NM_001305104.1,BGI_novel_T009629,XM_004949617.3,XM_004949619.3	XP_004949676.1|0.0e+00|PREDICTED: tudor domain-containing protein 7 isoform X2 [Gallus gallus]
112529985	0.13	0.04	0.1	0.2	0.23	0.24	LOC112529985	XM_025141429.1
107050254	102.17	123.45	117	108.03	120.34	129.43	LOC107050254	XM_025153001.1	XP_014817443.1|3.7e-119|PREDICTED: staphylococcal nuclease domain-containing protein 1 [Calidris pugnax]
418829	7.16	7.32	7	7.13	6.73	6.49	WBP4	XM_015275479.2,NM_001030824.1,XM_015275483.2	NP_001025995.1|3.4e-200|WW domain-binding protein 4 [Gallus gallus]
418822	10.61	13.64	10.38	7.93	7.48	6.6	MZT1	NM_001164350.1	XP_021273237.1|1.0e-34|mitotic-spindle organizing protein 1 [Numida meleagris]
395497	30.65	31.49	30.98	30.25	30.3	28.58	ATP6V1B2	NM_001293241.1	NP_001280170.1|1.8e-288|V-type proton ATPase subunit B [Gallus gallus]
395442	640.04	635.9	646.19	493.33	452.31	467.31	RHOA	NM_204704.1,XM_025154420.1,XM_025154419.1	XP_014137173.1|1.6e-107|PREDICTED: transforming protein RhoA isoform X1 [Falco cherrug]
423222	0.76	0.88	0.72	0.81	1.29	1.01	ACOT1L	XM_015287125.2	XP_015142611.1|5.1e-247|PREDICTED: acyl-coenzyme A thioesterase 1 [Gallus gallus]
420668	26.15	27.64	25.95	16.16	18.26	15.01	DYNC1LI1	XM_015281493.2,NM_001167737.1	NP_001161209.1|2.7e-298|cytoplasmic dynein 1 light intermediate chain 1 [Gallus gallus]
769701	3.06	3.6	3.21	2.9	2.66	2.45	TUBGCP6	XM_025144389.1,BGI_novel_T000132,BGI_novel_T000133	XP_015130200.1|0.0e+00|PREDICTED: gamma-tubulin complex component 6 [Gallus gallus]
421738	4.56	4.16	4.03	2.27	2.29	2.09	KPNA5	XM_015284586.2,BGI_novel_T002348,XM_419770.6	XP_419770.3|0.0e+00|PREDICTED: importin subunit alpha-6 isoform X1 [Gallus gallus]
416340	3.43	6.23	2.94	6.6	7.69	6.33	RNF14	XM_015294032.2,XM_025154868.1,NM_001030623.2	NP_001025794.2|5.1e-288|E3 ubiquitin-protein ligase RNF14 [Gallus gallus]
BGI_novel_G000013	0.45	0.67	0.55	0.14	0.08	0.15	BGI_novel_G000013	BGI_novel_T000460
426929	42.98	34.35	36.32	13.85	11.52	12.21	ENPP1	XM_004940218.3	XP_004940275.2|0.0e+00|PREDICTED: ectonucleotide pyrophosphatase/phosphodiesterase family member 1 [Gallus gallus]
776186	26.98	33.1	32.54	96.92	122.2	119.83	TMEM158	XM_001235309.5	XP_001235310.3|8.7e-174|PREDICTED: transmembrane protein 158 [Gallus gallus]
420174	2.16	2.03	2.39	1.21	0.94	0.82	SLCO5A1	BGI_novel_T001756,XM_015282904.2,BGI_novel_T001757	XP_015138390.1|0.0e+00|PREDICTED: solute carrier organic anion transporter family member 5A1 [Gallus gallus]
424414	0.9	1.04	0.82	1.68	1.96	1.92	KIAA1614	BGI_novel_T004763,XM_025153253.1	XP_015145975.1|0.0e+00|PREDICTED: uncharacterized protein KIAA1614 homolog [Gallus gallus]
421273	106.88	108.34	110.89	115.72	105.64	107.25	RAB1B	NM_001270662.1	XP_005525463.2|7.2e-121|PREDICTED: ras-related protein Rab-1A [Pseudopodoces humilis]
772019	0	0	0	0	0.02	0	GLRA2	XM_004934695.3,XM_004934696.3,XM_003640518.4,XM_001234290.5	XP_001234291.1|1.7e-265|PREDICTED: glycine receptor subunit alpha-2 isoform X3 [Gallus gallus]
BGI_novel_G000203	2.37	2.82	2.13	2.48	2.92	2.85	BGI_novel_G000203	BGI_novel_T008628
422052	24.31	23.25	23.51	22.23	18.98	21.09	CDC5L	XM_420058.6	XP_420058.5|0.0e+00|PREDICTED: cell division cycle 5-like protein [Gallus gallus]
428110	0	0	0	0	0	0.01	OR52B2	XM_004938970.3	XP_021239581.1|6.8e-183|olfactory receptor 52B2-like [Numida meleagris]
107050978	0.95	0.89	0.99	1.13	1.38	1.06	LOC107050978	XM_015274651.2	XP_015130137.1|0.0e+00|PREDICTED: trichohyalin-like [Gallus gallus]
427139	2.23	2.15	2.17	1.35	1.33	1.22	SLC38A9	XM_424731.6,XM_015277572.2,BGI_novel_T009356,XM_004937242.3	XP_424731.3|0.0e+00|PREDICTED: sodium-coupled neutral amino acid transporter 9 isoform X1 [Gallus gallus]
404303	0.02	0	0	0	0	0	KCNA3	XM_025143680.1,NM_001030378.1	NP_001025549.1|0.0e+00|potassium voltage-gated channel subfamily A member 3 [Gallus gallus]
107049485	6.2	7.16	6.79	5.54	7.58	7.35	LOC107049485	XM_015273130.2	XP_014749516.1|4.6e-203|PREDICTED: guanine nucleotide-binding protein-like 3-like protein [Sturnus vulgaris]
431192	10.26	9.44	9.64	11	10.38	10.71	SOS1	BGI_novel_T002072,XM_003640931.4	XP_003640979.3|0.0e+00|PREDICTED: son of sevenless homolog 1 [Gallus gallus]
426544	0.18	0	0.15	0.06	0.03	0.03	FAM46C	NM_001007972.1	NP_001007973.1|9.6e-225|protein FAM46C [Gallus gallus]
421080	5.83	5.76	4.66	4.2	4.72	5.1	IMPACT	XM_004939794.3,XM_419166.6	XP_419166.3|3.3e-187|PREDICTED: protein IMPACT isoform X1 [Gallus gallus]
[truncated: 13,402 more rows]
