# Supplementary material for: Integrated Transcriptomic and Proteomic Analyses of the Interaction Between Chicken Synovial Fibroblasts and Mycoplasma synoviae
Source: Front Microbiol. 2020 Apr 3;11:576. doi: 10.3389/fmicb.2020.00576 (PMC7147270; doi:10.3389/fmicb.2020.00576)
Supplement: Supplementary file 7 [file Table_6.XLSX]

## Sheet: Table S6
Supplementary Table S6. A list of DEPs in CSF with MS infection
Gene ID	Protein accession	Protein description	Infected/Mock Ratio	Regulated Type	Treat/Control p value	MW [kDa]	Coverage [%]	Peptides	PSMs	Unique peptides	Mock1	Infected2	Mock1	Infected2	Mock1	Infected2
415641	XP_025006892.1	putative leucine-rich repeat-containing protein DDB_G0290503 isoform X4 [Gallus gallus]	7.769	Up	3.5219e-05	224.73	2.5	4	5	4	0.199	1.527	0.228	1.747	0.248	1.97
396495	NP_990829.1	interleukin-8 precursor [Gallus gallus]	4.883	Up	4.3026e-05	11.056	33	3	3	3	0.273	1.362	0.272	1.522	0.344	1.457
396489	NP_990824.1	glutamine synthetase [Gallus gallus]	4.344	Up	2.2002e-05	42.146	24.9	10	15	10	0.382	1.427	0.374	1.768	0.358	1.644
427802	NP_001008789.1	cytoglobin [Gallus gallus]	4.288	Up	0.0099823	20.517	31.3	6	6	6	0.376	1.18	0.365	1.82	0.382	1.815
422547	XP_025005396.1	long-chain-fatty-acid--CoA ligase 1 isoform X1 [Gallus gallus]	4.111	Up	2.7108e-06	78.561	41.2	32	62	32	0.392	1.494	0.396	1.665	0.36	1.56
395337	NP_989959.1	interleukin-6 precursor [Gallus gallus]	4.093	Up	2.2379e-05	26.79	25.3	7	8	7	0.413	1.625	0.414	1.739	0.36	1.494
395706	NP_990221.1	acyl-CoA desaturase [Gallus gallus]	3.958	Up	2.1645e-05	40.887	15.1	6	14	6	0.417	1.423	0.397	1.728	0.402	1.662
770764	NP_001074187.1	MARCKS-related protein [Gallus gallus]	3.66	Up	4.0395e-07	21.218	20.2	3	5	3	0.431	1.571	0.444	1.639	0.421	1.533
424883	XP_015147105.1	phospholipid scramblase 1 [Gallus gallus]	3.568	Up	0.000102654	33.665	18	6	8	6	0.476	1.632	0.417	1.481	0.373	1.404
420928	XP_419013.1	carboxymethylenebutenolidase homolog isoform X1 [Gallus gallus]	3.451	Up	9.7136e-05	28.17	33.1	9	12	9	0.479	1.408	0.474	1.692	0.401	1.572
396393	NP_990753.1	extracellular fatty acid-binding protein precursor [Gallus gallus]	3.181	Up	0.0182815	20.127	41.6	6	15	6	0.512	1.369	0.494	1.423	0.31	1.394
423079	XP_015142148.1	serum amyloid A protein [Gallus gallus]	3.031	Up	3.9607e-05	14.192	28.3	5	8	5	0.499	1.376	0.475	1.643	0.514	1.491
424315	NP_001032926.2	tumor necrosis factor-inducible gene 6 protein precursor [Gallus gallus]	2.949	Up	8.2201e-05	30.751	40.7	9	17	9	0.567	1.46	0.48	1.586	0.471	1.431
414832	NP_001001751.1	cytochrome P450 family 3 subfamily A member 5 [Gallus gallus]	2.908	Up	0.00033905	58.217	5.7	3	3	3	0.501	1.459	0.53	1.732	0.501	1.264
395389	NP_990000.1	aldehyde dehydrogenase family 1 member A3 [Gallus gallus]	2.809	Up	0.00054357	56.311	15.2	6	7	5	0.516	1.291	0.594	1.531	0.442	1.538
420164	XP_025003510.1	25-hydroxycholesterol 7-alpha-hydroxylase [Gallus gallus]	2.802	Up	0.00029853	74.169	1.4	1	2	1	0.551	1.482	0.58	1.498	0.438	1.416
418812	XP_015130858.1	cis-aconitate decarboxylase isoform X1 [Gallus gallus]	2.754	Up	0.030339	48.761	8.3	2	5	2	0.437	1.129	0.832	1.75	0.289	1.412
421885	XP_419902.3	collagen alpha-1(XXI) chain [Gallus gallus]	2.751	Up	0.00134009	99.81	4.5	4	4	4	0.585	1.186	0.522	1.757	0.486	1.439
424275	XP_422122.3	metalloreductase STEAP3 [Gallus gallus]	2.689	Up	0.000143724	54.631	11.3	3	3	3	0.53	1.359	0.496	1.424	0.597	1.581
548626	NP_001017413.1	pentraxin-related protein PTX3 precursor [Gallus gallus]	2.566	Up	9.7999e-05	47.384	30	11	22	11	0.589	1.383	0.571	1.589	0.527	1.356
395509	XP_015140900.1	platelet-derived growth factor receptor alpha isoform X1 [Gallus gallus]	2.564	Up	2.3574e-06	122.82	14.4	12	14	11	0.585	1.4	0.557	1.497	0.547	1.433
415818	XP_025010070.1	cysteine-rich secretory protein LCCL domain-containing 2 [Gallus gallus]	2.523	Up	3.5298e-05	56.74	22.5	10	10	10	0.543	1.374	0.592	1.545	0.585	1.421
423477	XP_015143422.1	tumor necrosis factor alpha-induced protein 2 [Gallus gallus]	2.515	Up	5.5879e-07	83.846	34.4	22	31	22	0.573	1.384	0.569	1.419	0.556	1.467
395138	XP_025008359.1	type 2 lactosamine alpha-2,3-sialyltransferase isoform X8 [Gallus gallus]	2.485	Up	0.00063693	34.494	4	1	1	1	0.596	1.344	0.641	1.46	0.474	1.447
430027	XP_025009874.1	unconventional myosin-Vc isoform X5 [Gallus gallus]	2.444	Up	3.5744e-05	172.97	3.9	6	6	2	0.564	1.314	0.578	1.512	0.592	1.412
420896	XP_418982.1	serpin B10 [Gallus gallus]	2.408	Up	0.0002759	46.635	25	8	11	8	0.588	1.222	0.557	1.535	0.603	1.453
418549	NP_001265013.1	pyridoxal kinase isoform 1 [Gallus gallus]	2.404	Up	0.0025629	35.015	34.7	8	13	8	0.586	1.043	0.537	1.573	0.57	1.454
772063	XP_025004183.1	metalloreductase STEAP4 [Gallus gallus]	2.38	Up	2.3679e-05	53.433	33.5	13	29	13	0.599	1.332	0.546	1.439	0.607	1.399
422660	XP_015131876.1	UDP-glucuronosyltransferase 2A2 isoform X3 [Gallus gallus]	2.36	Up	0.0029781	85.004	15.6	9	12	5	0.594	1.352	0.589	1.537	0.603	1.326
421702	NP_001034377.1	pantetheinase precursor [Gallus gallus]	2.326	Up	7.8793e-05	55.399	19.4	8	12	8	0.646	1.363	0.568	1.477	0.579	1.331
416041	XP_025010247.1	sodium- and chloride-dependent taurine transporter isoform X5 [Gallus gallus]	2.322	Up	0.00035658	69.425	8.5	5	8	5	0.655	1.422	0.521	1.265	0.577	1.383
423930	XP_015144396.1	regulator of G-protein signaling 10 isoform X2 [Gallus gallus]	2.275	Up	0.00053792	21.184	24.9	3	3	3	0.601	1.193	0.585	1.549	0.639	1.409
420987	XP_015137863.1	exocyst complex component 3 isoform X1 [Gallus gallus]	2.23	Up	0.00099886	86.181	7.9	6	7	6	0.613	1.325	0.616	1.353	0.618	1.441
422341	XP_420313.2	calpain-6 [Gallus gallus]	2.179	Up	3.7799e-05	73.724	24.5	13	17	13	0.661	1.319	0.611	1.454	0.618	1.345
396248	NP_990641.1	creatine kinase B-type [Gallus gallus]	2.105	Up	0.0040439	42.87	59.6	18	48	18	0.638	1.216	0.629	1.428	0.631	1.352
423264	XP_025006486.1	exonuclease 3'-5' domain-containing protein 2 isoform X2 [Gallus gallus]	2.103	Up	0.00134256	65.871	9	4	4	4	0.649	1.165	0.594	1.551	0.686	1.34
396451	NP_001161191.1	prostaglandin G/H synthase 2 isoform 1 precursor [Gallus gallus]	2.091	Up	8.2936e-05	69.112	31.3	17	22	17	0.67	1.254	0.654	1.438	0.625	1.384
101751828	NP_001305960.1	mRNA decay activator protein ZFP36L1 [Gallus gallus]	2.055	Up	0.00057663	36.02	9	3	3	2	0.661	1.34	0.662	1.51	0.639	1.181
769097	XP_001231914.2	N-acetylserotonin O-methyltransferase-like protein isoform X2 [Gallus gallus]	2.029	Up	0.0039609	69.496	13.9	6	6	6	0.768	1.335	0.674	1.223	0.526	1.435
771061	XP_025004894.1	scavenger receptor class A member 5 isoform X2 [Gallus gallus]	2.018	Up	2.4368e-05	53.918	24.2	10	11	10	0.669	1.247	0.64	1.309	0.642	1.382
420090	XP_015155305.1	long-chain-fatty-acid--CoA ligase ACSBG2 isoform X4 [Gallus gallus]	2.011	Up	1.96076e-05	75.924	37.2	21	29	21	0.653	1.303	0.638	1.372	0.694	1.316
395873	XP_025001043.1	K123 protein isoform X1 [Gallus gallus]	1.989	Up	0.00021934	31.469	16.7	3	3	3	0.65	1.247	0.724	1.387	0.625	1.342
395196	NP_989855.1	interleukin-1 beta [Gallus gallus]	1.984	Up	0.00085737	29.822	3.7	1	1	1	0.602	1.46	0.729	1.299	0.675	1.221
107052707	XP_015138136.1	CCAAT/enhancer-binding protein delta [Gallus gallus]	1.954	Up	5.9575e-05	34.424	13	3	4	3	0.697	1.285	0.676	1.314	0.616	1.288
418863	XP_015131097.1	fibronectin type-III domain-containing protein 3a isoform X4 [Gallus gallus]	1.94	Up	0.00052371	124.85	8.1	7	8	7	0.745	1.233	0.663	1.373	0.611	1.311
386574	NP_989744.1	nuclear factor NF-kappa-B p100 subunit [Gallus gallus]	1.925	Up	1.83077e-05	99.401	7.5	6	6	5	0.678	1.275	0.706	1.372	0.67	1.306
396212	NP_990606.1	metallothionein [Gallus gallus]	1.875	Up	0.00026215	6.4616	23.8	1	1	1	0.636	1.323	0.713	1.351	0.734	1.232
420262	XP_418373.5	collagen triple helix repeat-containing protein 1 [Gallus gallus]	1.87	Up	0.0004834	44.349	22.2	7	13	7	0.743	1.31	0.703	1.375	0.634	1.205
421218	NP_001006393.2	proteasome activator complex subunit 4 [Gallus gallus]	1.841	Up	0.00133556	199.08	3.4	5	5	5	0.777	1.194	0.655	1.245	0.669	1.429
418294	NP_001025948.1	complement C1s subcomponent precursor [Gallus gallus]	1.825	Up	0.0005978	77.325	6.2	3	3	3	0.634	1.245	0.733	1.246	0.749	1.37
374242	XP_015133665.1	neuronal migration protein doublecortin isoform X4 [Gallus gallus]	1.819	Up	0.0021822	39.932	25.6	6	7	6	0.622	1.204	0.629	1.248	0.805	1.287
373900	NP_989442.2	UTP--glucose-1-phosphate uridylyltransferase [Gallus gallus]	1.764	Up	0.00022269	56.834	49	26	57	26	0.743	1.173	0.696	1.346	0.72	1.289
417802	XP_004937606.1	anoctamin-6 isoform X2 [Gallus gallus]	1.737	Up	0.0047567	100.19	4	3	3	3	0.725	1.238	0.734	1.363	0.73	1.202
422948	XP_015141528.1	disintegrin and metalloproteinase domain-containing protein 33 isoform X1 [Gallus gallus]	1.731	Up	0.0029628	99.132	1.7	1	1	1	0.784	1.331	0.79	1.238	0.616	1.222
420628	XP_025002972.1	sorting nexin-10 isoform X2 [Gallus gallus]	1.721	Up	8.4602e-05	23.141	6	1	1	1	0.705	1.215	0.748	1.331	0.748	1.241
395387	NP_989998.1	matrix metalloproteinase-9 precursor [Gallus gallus]	1.716	Up	0.00024266	76.679	3.2	2	3	2	0.706	1.261	0.791	1.212	0.704	1.303
418791	NP_001025990.1	multidrug resistance-associated protein 4 [Gallus gallus]	1.711	Up	4.4964e-05	150.05	12.1	15	18	15	0.726	1.214	0.754	1.324	0.727	1.239
374209	NP_989646.1	integrin beta-3 precursor [Gallus gallus]	1.71	Up	0.00028196	86.115	30.5	19	29	19	0.75	1.263	0.786	1.299	0.681	1.229
422662	XP_420616.4	sulfotransferase 1 family member D1 [Gallus gallus]	1.694	Up	0.00132169	34.36	34.7	8	14	8	0.702	1.117	0.759	1.286	0.764	1.366
107049123	XP_015154147.2	extracellular matrix protein 1 [Gallus gallus]	1.687	Up	0.00103835	37.989	12.2	4	7	4	0.788	1.29	0.653	1.18	0.746	1.219
422108	NP_001006424.1	Na(+)/H(+) exchange regulatory cofactor NHE-RF1 [Gallus gallus]	1.684	Up	8.1464e-05	35.805	12.6	3	3	3	0.776	1.263	0.737	1.295	0.718	1.2
396185	NP_990584.1	CCAAT/enhancer-binding protein beta [Gallus gallus]	1.682	Up	4.2737e-05	35.03	38.1	9	13	9	0.774	1.26	0.74	1.282	0.718	1.212
421352	NP_001026216.2	transforming growth factor beta-2 precursor [Gallus gallus]	1.671	Up	0.00033865	47.622	14.3	6	6	6	0.752	1.251	0.765	1.327	0.717	1.154
396500	NP_001161198.1	proto-oncogene c-Rel [Gallus gallus]	1.647	Up	0.00022235	66.904	22.1	10	13	9	0.794	1.224	0.764	1.273	0.7	1.223
422660	XP_004941250.1	UDP-glucuronosyltransferase 2C1 isoform X2 [Gallus gallus]	1.644	Up	0.00167573	60.643	13.2	6	9	2	0.699	1.125	0.75	1.316	0.816	1.283
421726	XP_419762.5	mannosyl-oligosaccharide 1,2-alpha-mannosidase IA [Gallus gallus]	1.637	Up	1.3286e-06	72.262	4	3	3	3	0.758	1.236	0.763	1.266	0.75	1.216
418589	XP_015157704.1	glycerol kinase isoform X4 [Gallus gallus]	1.617	Up	0.00035789	58.491	8.3	4	4	4	0.758	1.157	0.788	1.323	0.743	1.221
417544	XP_015151219.1	coiled-coil-helix-coiled-coil-helix domain-containing protein 2 isoform X1 [Gallus gallus]	1.611	Up	2.1691e-05	15.248	29.1	3	4	3	0.774	1.196	0.757	1.28	0.763	1.219
422610	XP_015131756.1	glycerol-3-phosphate acyltransferase 3 isoform X2 [Gallus gallus]	1.594	Up	0.00123908	48.593	14.7	6	6	5	0.73	1.116	0.759	1.283	0.819	1.28
396048	NP_990474.1	neurocalcin-delta [Gallus gallus]	1.593	Up	0.0103989	22.261	19.2	4	7	1	0.761	1.206	0.773	1.339	0.779	1.14
417515	XP_015151495.2	probable E3 ubiquitin-protein ligase DTX2 isoform X4 [Gallus gallus]	1.584	Up	0.0050388	60.292	2.5	1	1	1	0.773	1.15	0.681	1.333	0.868	1.195
422580	XP_015132009.1	anthrax toxin receptor 2 [Gallus gallus]	1.568	Up	0.00138119	52.824	14.9	6	8	5	0.758	1.149	0.836	1.184	0.733	1.315
420703	XP_015137229.1	CUB domain-containing protein 1 isoform X3 [Gallus gallus]	1.566	Up	0.00054044	77.786	5.7	4	5	4	0.818	1.244	0.801	1.23	0.715	1.182
768406	XP_015144935.1	signal transducer and activator of transcription 4 isoform X1 [Gallus gallus]	1.556	Up	0.003401	85.695	1.6	1	1	1	0.699	1.106	0.81	1.264	0.833	1.275
112532089	XP_025004739.1	rho guanine nucleotide exchange factor 2-like [Gallus gallus]	1.544	Up	0.0004602	17.866	6.8	1	2	1	0.745	1.227	0.841	1.165	0.766	1.239
404304	NP_996866.1	secretory phospholipase A2 receptor precursor [Gallus gallus]	1.538	Up	0.00130414	168.56	0.8	1	1	1	0.766	1.176	0.866	1.227	0.726	1.223
395278	NP_989917.1	gap junction alpha-1 protein [Gallus gallus]	1.52	Up	0.00119834	43.125	19.7	6	10	6	0.721	1.221	0.826	1.236	0.814	1.132
427687	XP_025005030.1	1-phosphatidylinositol 4,5-bisphosphate phosphodiesterase beta-1 isoform X4 [Gallus gallus]	1.518	Up	3.8114e-06	132.06	11.9	12	13	12	0.785	1.211	0.814	1.21	0.812	1.239
395666	NP_990191.2	CD44 antigen precursor [Gallus gallus]	1.517	Up	5.6725e-05	43.191	19.9	8	11	8	0.799	1.194	0.819	1.238	0.768	1.187
395405	XP_015144599.1	twist-related protein 2 isoform X1 [Gallus gallus]	1.514	Up	0.00042363	18.202	13.8	2	2	2	0.812	1.242	0.799	1.251	0.775	1.119
426962	XP_424573.3	glutamine--fructose-6-phosphate aminotransferase [isomerizing] 2 isoform X3 [Gallus gallus]	1.508	Up	0.000124297	77.072	38.7	22	30	19	0.778	1.19	0.835	1.18	0.765	1.215
771345	XP_004935406.1	echinoderm microtubule-associated protein-like 4 isoform X2 [Gallus gallus]	1.504	Up	3.8468e-05	109.55	10.8	10	12	9	0.783	1.191	0.818	1.224	0.781	1.167
100857433	XP_025000012.1	perilipin-4 isoform X1 [Gallus gallus]	1.489	Up	0.00144444	45.388	35.2	13	20	13	0.831	1.102	0.78	1.292	0.783	1.17
414837	XP_015139539.1	thrombospondin-2 isoform X2 [Gallus gallus]	1.479	Up	0.029218	131.82	3	3	3	3	0.895	1.07	0.876	1.284	0.642	1.215
769506	XP_004938729.1	diacylglycerol kinase eta isoform X4 [Gallus gallus]	1.476	Up	0.0020399	117.3	2.8	2	2	2	0.793	1.102	0.765	1.267	0.864	1.205
396536	NP_990856.1	apolipoprotein A-I preproprotein [Gallus gallus]	1.471	Up	0.001956	30.68	49.6	15	21	15	0.778	1.178	0.813	1.277	0.805	1.069
428911	XP_015143302.1	REST corepressor 1 isoform X1 [Gallus gallus]	1.459	Up	0.0114778	50.87	19.2	6	9	4	0.754	1.033	0.886	1.313	0.796	1.208
424237	XP_422085.1	ras-related protein Ral-B [Gallus gallus]	1.457	Up	6.4277e-05	23.348	22.8	6	7	3	0.832	1.218	0.802	1.195	0.807	1.143
417690	XP_025003017.1	copine-8 isoform X1 [Gallus gallus]	1.456	Up	6.0806e-05	62.641	26.8	12	16	11	0.821	1.203	0.838	1.157	0.793	1.21
417619	XP_015151602.1	nucleoredoxin isoform X2 [Gallus gallus]	1.452	Up	0.0034418	46.527	28	8	10	8	0.845	1.172	0.797	1.176	0.787	1.178
424882	XP_422695.5	procollagen-lysine,2-oxoglutarate 5-dioxygenase 2 isoform X2 [Gallus gallus]	1.449	Up	4.081e-05	100.02	39.8	32	87	30	0.827	1.161	0.792	1.211	0.822	1.165
416460	XP_414767.4	MICAL-like protein 2 isoform X2 [Gallus gallus]	1.442	Up	0.00046145	87.61	17.2	13	15	13	0.858	1.158	0.774	1.221	0.819	1.155
420895	XP_025003036.1	serpin B6 isoform X1 [Gallus gallus]	1.434	Up	0.0086621	43.1	16.6	5	6	5	0.806	1.045	0.816	1.342	0.843	1.149
419019	XP_015135785.1	NADP-dependent malic enzyme, mitochondrial isoform X2 [Gallus gallus]	1.433	Up	0.002644	60.49	6.8	4	5	2	0.782	1.09	0.846	1.284	0.837	1.158
420057	XP_025000084.1	excitatory amino acid transporter 4 isoform X2 [Gallus gallus]	1.432	Up	0.013481	59.916	8.1	3	4	3	0.697	1.138	0.92	1.239	0.848	1.153
421032	XP_419118.1	inositol monophosphatase 2 [Gallus gallus]	1.42	Up	8.2269e-05	31.88	20.2	6	6	6	0.827	1.152	0.85	1.2	0.799	1.165
423510	XP_025006569.1	WD repeat-containing protein 89 isoform X1 [Gallus gallus]	1.419	Up	0.00142306	72.181	5.5	3	3	3	0.821	1.144	0.795	1.26	0.866	1.117
421914	XP_419931.4	peroxidasin homolog isoform X1 [Gallus gallus]	1.413	Up	7.7286e-05	166.44	26.4	30	36	30	0.815	1.139	0.843	1.212	0.829	1.164
416093	XP_004944747.1	eukaryotic translation initiation factor 4E type 3 isoform X2 [Gallus gallus]	1.406	Up	0.00043777	13.437	9.3	1	1	1	0.873	1.173	0.833	1.15	0.784	1.178
395968	NP_990415.1	ICOS ligand precursor [Gallus gallus]	1.405	Up	0.00127941	33.155	18.2	5	6	5	0.83	1.173	0.882	1.212	0.781	1.118
416758	XP_418662.2	tissue factor pathway inhibitor 2 isoform X2 [Gallus gallus]	1.4	Up	0.033263	26.896	9.2	1	1	1	0.778	1.162	0.94	1.185	0.778	1.148
420561	XP_025010884.1	intraflagellar transport protein 140 homolog isoform X2 [Gallus gallus]	1.4	Up	0.043285	149.16	1.9	3	3	3	0.764	1.048	1.005	1.292	0.726	1.154
420403	XP_418509.4	tumor necrosis factor receptor superfamily member 16-like [Gallus gallus]	1.391	Up	0.0028983	29.197	31.3	6	11	6	0.921	1.169	0.825	1.211	0.783	1.138
430669	XP_428222.5	EF-hand domain-containing protein D2 [Gallus gallus]	1.387	Up	0.000142272	24.563	20.6	4	5	3	0.839	1.111	0.847	1.19	0.825	1.181
424211	NP_001026430.1	E3 ubiquitin-protein ligase RNF25 [Gallus gallus]	1.384	Up	0.035962	46.123	2.9	1	2	1	0.998	1.221	0.802	1.068	0.711	1.186
417892	NP_001025918.1	decorin precursor [Gallus gallus]	1.374	Up	0.0024805	39.686	55.2	16	53	16	0.822	1.093	0.897	1.229	0.808	1.15
417582	XP_015151368.2	nuclear fragile X mental retardation-interacting protein 2 isoform X1 [Gallus gallus]	1.372	Up	0.0109354	69.7	6.2	4	5	4	0.917	1.211	0.77	1.217	0.845	1.047
395964	XP_015136785.1	catenin beta-1 isoform X2 [Gallus gallus]	1.37	Up	0.00102064	78.529	24.4	15	19	12	0.86	1.182	0.899	1.196	0.803	1.132
395560	NP_990113.1	neuropilin-1 precursor [Gallus gallus]	1.366	Up	0.00104038	102.48	15.2	11	12	11	0.815	1.12	0.903	1.177	0.82	1.17
422792	NP_001012599.1	UDP-glucose 6-dehydrogenase [Gallus gallus]	1.364	Up	0.00038019	55.064	57.3	25	98	25	0.883	1.136	0.81	1.176	0.833	1.133
421456	XP_025004929.1	multidrug resistance-associated protein 7 isoform X7 [Gallus gallus]	1.362	Up	0.0027032	115.98	2.6	3	3	3	0.798	1.078	0.85	1.164	0.889	1.213
418532	XP_025001269.1	C2 domain-containing protein 2 isoform X5 [Gallus gallus]	1.358	Up	0.00089948	63.763	11.9	6	6	6	0.798	1.178	0.893	1.146	0.864	1.145
427022	XP_015145583.1	dnaJ homolog subfamily B member 2 isoform X2 [Gallus gallus]	1.352	Up	0.00028067	31.02	5	1	1	1	0.839	1.139	0.868	1.2	0.844	1.11
395688	NP_990206.1	tyrosine-protein phosphatase non-receptor type 1 [Gallus gallus]	1.346	Up	0.00072346	50.333	30.4	12	15	12	0.81	1.152	0.834	1.118	0.897	1.149
426008	NP_001034691.1	long-chain fatty acid transport protein 1 [Gallus gallus]	1.343	Up	0.021445	72.598	3.7	2	2	2	0.775	1.212	0.984	1.143	0.8	1.082
424953	XP_015147015.1	eukaryotic translation initiation factor 4 gamma 1 isoform X1 [Gallus gallus]	1.342	Up	0.0155959	181.78	30.7	52	82	3	0.877	1.008	0.868	1.275	0.815	1.153
430997	XP_025003110.1	polyadenylate-binding protein 1 isoform X1 [Gallus gallus]	1.337	Up	0.030518	70.539	35.5	23	57	2	0.93	1.227	0.89	1.192	0.748	1.015
395897	NP_990367.1	transforming growth factor-beta-induced protein ig-h3 precursor [Gallus gallus]	1.335	Up	0.0057753	74.42	37.8	23	47	23	0.943	1.168	0.832	1.16	0.795	1.103
107052930	NP_001305961.1	mRNA decay activator protein ZFP36L2 [Gallus gallus]	1.333	Up	0.00084019	50.549	5.7	2	2	1	0.842	1.094	0.866	1.118	0.86	1.21
417557	XP_015151520.1	large neutral amino acids transporter small subunit 4 isoform X2 [Gallus gallus]	1.332	Up	0.000123587	52.968	2.1	1	1	1	0.836	1.155	0.877	1.161	0.859	1.111
373997	XP_025001361.1	LIM domain and actin-binding protein 1 isoform X1 [Gallus gallus]	1.33	Up	0.00060471	85.113	33.5	25	44	25	0.861	1.159	0.899	1.153	0.819	1.118
426878	NP_989508.1	L-lactate dehydrogenase B chain [Gallus gallus]	1.33	Up	0.0064049	36.318	29.7	11	31	11	0.891	1.057	0.795	1.16	0.889	1.208
419584	XP_015153207.1	discoidin, CUB and LCCL domain-containing protein 1-like [Gallus gallus]	1.322	Up	0.0052579	71.581	4.6	2	2	2	0.834	1.235	0.877	1.047	0.871	1.132
771557	NP_001074356.1	endoglin precursor [Gallus gallus]	1.315	Up	0.022798	70.824	4.3	2	2	2	0.888	1.171	0.957	1.142	0.744	1.091
428529	XP_426083.4	desmoglein-2 isoform X1 [Gallus gallus]	1.309	Up	0.0164025	117.74	5.5	6	6	6	0.821	1.001	0.874	1.209	0.904	1.192
427627	NP_001264642.1	ras-related protein Rab-24 [Gallus gallus]	1.305	Up	0.036859	23.03	26.1	5	6	5	0.884	0.997	0.774	1.163	0.943	1.234
374044	NP_989543.1	hexokinase-2 [Gallus gallus]	1.303	Up	1.80768e-05	102.42	37.1	32	53	29	0.865	1.113	0.88	1.14	0.863	1.145
415821	XP_025010047.1	palmitoyltransferase ZDHHC7 [Gallus gallus]	1.302	Up	0.0032988	34.91	5.2	1	1	1	0.888	1.127	0.803	1.102	0.914	1.164
427237	NP_001026591.1	perilipin-2 [Gallus gallus]	1.301	Up	0.0039579	47.245	35.7	13	15	13	0.832	1.097	0.93	1.128	0.805	1.115
416672	NP_001025816.1	nmrA-like family domain-containing protein 1 [Gallus gallus]	0.766	Down	0.0097599	32.689	42.2	12	16	12	1.128	0.846	1.03	0.851	1.237	0.904
422166	NP_001076829.1	tumor necrosis factor receptor superfamily member 27 [Gallus gallus]	0.764	Down	0.00055637	54.43	13.7	5	6	5	1.168	0.846	1.1	0.858	1.145	0.904
423255	NP_001186619.1	signal-induced proliferation-associated 1-like protein 1 [Gallus gallus]	0.764	Down	0.00048393	197.53	14.2	21	27	21	1.152	0.909	1.117	0.837	1.141	0.859
423637	NP_001012921.2	annexin A11 [Gallus gallus]	0.762	Down	9.6259e-05	52.687	37.8	18	29	18	1.131	0.854	1.123	0.868	1.172	0.887
100502566	XP_025005214.1	thymosin beta-15B isoform X1 [Gallus gallus]	0.762	Down	0.022001	5.2449	53.3	3	8	3	1.096	0.755	1.078	0.876	1.21	0.947
396437	NP_990784.1	thioredoxin [Gallus gallus]	0.759	Down	0.032665	11.7	49.5	7	33	7	1.06	0.811	1.061	0.842	1.309	0.951
418815	XP_015132599.1	LIM domain only protein 7 isoform X9 [Gallus gallus]	0.759	Down	0.000160905	209.82	23.8	40	57	1	1.107	0.863	1.168	0.886	1.151	0.85
429082	XP_025008704.1	ferric-chelate reductase 1 isoform X4 [Gallus gallus]	0.759	Down	0.0062802	53.137	9.4	4	6	4	1.193	0.923	1.157	0.799	1.072	0.874
416251	XP_025010754.1	delta-sarcoglycan isoform X2 [Gallus gallus]	0.756	Down	0.00030293	31.899	38.9	10	18	10	1.183	0.901	1.144	0.864	1.125	0.845
448832	NP_001004768.1	cell surface glycoprotein MUC18 precursor [Gallus gallus]	0.754	Down	0.0130021	69.074	12	6	8	6	1.001	0.876	1.171	0.874	1.198	0.791
425524	XP_004943764.2	chondroitin sulfate proteoglycan 4 [Gallus gallus]	0.753	Down	4.231e-05	258.04	25.8	49	75	49	1.117	0.876	1.162	0.853	1.15	0.852
415348	XP_015134360.1	tetraspanin-3 isoform X2 [Gallus gallus]	0.749	Down	0.046462	28.108	7.9	2	2	2	1.015	0.761	1.249	0.812	1.173	1
421757	XP_025004898.1	solute carrier family 22 member 16 isoform X2 [Gallus gallus]	0.748	Down	0.00112049	61.753	8.5	4	6	4	1.197	0.909	1.108	0.836	1.154	0.843
396189	XP_025004329.1	visinin-like protein 1 isoform X2 [Gallus gallus]	0.747	Down	0.0194555	22.142	42.9	7	10	7	1.15	0.883	1.158	0.795	1.159	0.912
770100	XP_422386.1	dnaJ homolog subfamily B member 4 [Gallus gallus]	0.744	Down	0.00111898	38.277	35.7	11	15	11	1.127	0.906	1.174	0.807	1.157	0.859
424550	XP_003642373.2	tripartite motif-containing protein 47 [Gallus gallus]	0.744	Down	9.6079e-05	74.043	22.2	14	17	14	1.131	0.873	1.135	0.838	1.183	0.854
395145	XP_421882.3	SH3 domain-binding protein 4 [Gallus gallus]	0.742	Down	0.00032311	108.27	7.2	7	8	7	1.175	0.881	1.153	0.819	1.116	0.855
424027	XP_015132713.1	3-hydroxy-3-methylglutaryl-Coenzyme A reductase isoform X1 [Gallus gallus]	0.742	Down	0.00057827	96.469	9.8	7	7	7	1.204	0.874	1.149	0.865	1.106	0.826
422760	XP_015140925.1	beta-sarcoglycan isoform X2 [Gallus gallus]	0.74	Down	0.030561	32.927	14.1	3	4	3	1.023	0.951	1.143	0.838	1.305	0.778
419011	XP_417205.3	putative N-acetylated-alpha-linked acidic dipeptidase [Gallus gallus]	0.74	Down	0.00027777	84.017	5.9	4	5	4	1.2	0.863	1.136	0.829	1.124	0.869
408047	NP_001264628.1	angiopoietin-related protein 2 precursor [Gallus gallus]	0.739	Down	0.0077151	57.303	10.8	5	6	5	1.021	0.821	1.191	0.878	1.228	0.844
776031	NP_001001315.2	thymosin beta-4 [Gallus gallus]	0.739	Down	0.04614	5.0526	45.5	4	7	4	1.106	0.719	1.053	0.86	1.293	0.972
424401	XP_025008927.1	14 kDa phosphohistidine phosphatase [Gallus gallus]	0.736	Down	0.030596	13.06	37.4	4	5	4	1.09	0.751	1.076	0.834	1.295	0.964
428062	XP_015132528.1	TBC1 domain family member 4 isoform X4 [Gallus gallus]	0.735	Down	0.0094174	138.87	2.4	2	2	2	1.079	0.872	1.087	0.842	1.311	0.843
419963	XP_418085.3	unconventional myosin-Id isoform X4 [Gallus gallus]	0.735	Down	0.00035846	115.94	36.4	33	57	32	1.119	0.838	1.168	0.818	1.169	0.885
395349	XP_015141007.1	3-oxo-5-beta-steroid 4-dehydrogenase isoform X1 [Gallus gallus]	0.733	Down	0.023842	32.707	15.3	4	4	4	1.107	0.839	1.063	0.765	1.305	0.944
418107	XP_015148844.1	urocanate hydratase isoform X2 [Gallus gallus]	0.733	Down	0.033721	66.477	2.5	1	1	1	1.027	0.803	1.08	0.894	1.376	0.856
416035	NP_989969.2	follistatin-related protein 1 precursor [Gallus gallus]	0.733	Down	0.00020188	35.811	25.4	8	9	8	1.127	0.875	1.169	0.813	1.145	0.835
429089	XP_004939001.1	leucine-rich repeat-containing protein 32 [Gallus gallus]	0.73	Down	0.0050571	76.188	11.2	7	8	7	1.065	0.865	1.253	0.881	1.167	0.797
428121	XP_015151511.1	collagen alpha-1(VIII) chain isoform X1 [Gallus gallus]	0.73	Down	0.022077	72.628	7.3	4	5	4	1.116	0.917	1.037	0.827	1.337	0.805
418378	NP_001026734.1	protein CYR61 precursor [Gallus gallus]	0.73	Down	0.00148162	40.651	20.5	8	9	8	1.079	0.868	1.228	0.846	1.177	0.828
417590	XP_415836.1	carboxypeptidase D [Gallus gallus]	0.729	Down	0.00063621	150.77	16.9	21	31	21	1.117	0.872	1.227	0.831	1.138	0.835
373978	NP_989495.1	collagen alpha-1(XVIII) chain precursor [Gallus gallus]	0.728	Down	0.037122	137.4	2.5	3	3	3	1.024	0.955	1.305	0.734	1.153	0.847
420459	XP_418561.5	isopentenyl-diphosphate Delta-isomerase 1 isoform X1 [Gallus gallus]	0.727	Down	0.00193723	26.72	22.9	5	11	5	1.122	0.855	1.127	0.822	1.265	0.879
418217	XP_419879.4	CD109 antigen [Gallus gallus]	0.726	Down	0.0017758	161.69	7.5	8	9	8	1.21	0.796	1.111	0.889	1.199	0.87
421862	XP_015145781.1	serine/threonine-protein kinase 38-like isoform X2 [Gallus gallus]	0.726	Down	0.00143848	53.904	7.8	4	4	3	1.19	0.802	1.082	0.869	1.2	0.849
768787	XP_015139870.1	uncharacterized protein C1orf198 homolog [Gallus gallus]	0.723	Down	0.0038585	37.388	5.1	2	2	2	1.133	0.898	1.152	0.761	1.212	0.868
423055	XP_025006648.1	suppression of tumorigenicity 5 protein isoform X2 [Gallus gallus]	0.722	Down	0.0119811	82.231	5.2	3	3	3	1.136	0.787	1.186	0.973	1.184	0.77
419607	XP_417754.1	four and a half LIM domains protein 3 isoform X2 [Gallus gallus]	0.722	Down	0.0029762	32.309	67.7	15	30	15	1.126	0.863	1.116	0.776	1.24	0.874
415494	NP_001264040.1	lactadherin isoform 2 precursor [Gallus gallus]	0.721	Down	0.0006247	52.45	23.7	11	18	11	1.133	0.862	1.207	0.796	1.17	0.871
418219	XP_025004774.1	liprin-beta-1 isoform X11 [Gallus gallus]	0.719	Down	0.017982	112.13	38.1	30	45	2	1.236	0.869	1.245	0.902	1.025	0.75
373946	NP_989477.1	integrin alpha-3 precursor [Gallus gallus]	0.716	Down	9.6277e-05	113.77	15.4	15	21	15	1.144	0.844	1.167	0.81	1.197	0.856
421879	NP_001103530.1	ras-related protein Rab-23 [Gallus gallus]	0.714	Down	0.00025946	26.792	35.4	7	10	2	1.14	0.801	1.204	0.841	1.171	0.866
421610	XP_025009106.1	pleckstrin homology domain-containing family B member 2 isoform X1 [Gallus gallus]	0.713	Down	0.0049615	25.382	7.6	2	2	2	1.116	0.918	1.256	0.809	1.148	0.781
424758	XP_015139795.1	utrophin isoform X7 [Gallus gallus]	0.713	Down	0.020663	112.97	9	8	10	1	1.228	0.849	1.151	0.701	1.13	0.953
415797	NP_001004371.1	cadherin-11 precursor [Gallus gallus]	0.712	Down	0.000140295	87.572	18.3	12	16	12	1.141	0.793	1.173	0.854	1.172	0.836
424374	XP_015145894.2	cysteine-rich protein 2 isoform X2 [Gallus gallus]	0.71	Down	1.2519e-06	22.701	24	4	5	3	1.163	0.844	1.173	0.831	1.189	0.828
419736	XP_004948061.2	junctional adhesion molecule C isoform X1 [Gallus gallus]	0.708	Down	0.00023581	33.204	21.7	6	8	6	1.167	0.876	1.207	0.817	1.162	0.81
374062	NP_001025508.1	frizzled-1 precursor [Gallus gallus]	0.707	Down	0.013244	65.49	8.4	5	6	3	1.045	0.872	1.195	0.867	1.236	0.717
396128	XP_025002447.1	cysteine and glycine-rich protein 2 isoform X1 [Gallus gallus]	0.707	Down	0.0029765	20.925	38.7	8	14	8	1.201	0.881	1.097	0.767	1.229	0.846
771022	NP_001289121.1	small VCP/p97-interacting protein [Gallus gallus]	0.706	Down	0.00035683	8.7901	48.8	4	7	4	1.11	0.85	1.201	0.807	1.206	0.825
100859120	XP_025006645.1	protein AHNAK2 isoform X2 [Gallus gallus]	0.704	Down	0.00037527	443.56	25.9	53	81	53	1.153	0.843	1.241	0.809	1.127	0.828
374254	XP_015142008.1	lymphocyte-specific protein 1 isoform X1 [Gallus gallus]	0.702	Down	0.00061744	51.399	17.7	8	17	8	1.228	0.868	1.122	0.799	1.186	0.816
768899	XP_025009496.1	uncharacterized protein LRRC15 [Gallus gallus]	0.702	Down	8.2182e-05	213.67	7.5	14	27	14	1.18	0.87	1.202	0.809	1.199	0.835
395074	NP_989762.1	coiled-coil domain-containing protein 80 precursor [Gallus gallus]	0.696	Down	0.00042095	109.32	11.6	9	10	9	1.121	0.849	1.215	0.831	1.225	0.798
426411	XP_424060.6	LOW QUALITY PROTEIN: lysyl oxidase homolog 1 [Gallus gallus]	0.694	Down	0.0073017	58.635	12	4	5	4	1.182	0.78	1.181	0.869	1.196	0.821
420317	XP_001231272.1	KH domain-containing, RNA-binding, signal transduction-associated protein 3 isoform X3 [Gallus gallus]	0.691	Down	0.00038211	38.714	5.5	2	3	2	1.182	0.868	1.217	0.78	1.165	0.815
107051859	XP_015132564.1	pituitary tumor-transforming gene 1 protein-interacting protein isoform X2 [Gallus gallus]	0.691	Down	0.0023971	20.096	14.6	3	4	3	1.288	0.855	1.163	0.84	1.114	0.77
421439	XP_419491.1	equilibrative nucleoside transporter 1 [Gallus gallus]	0.691	Down	0.00150201	50.189	10.5	5	8	5	1.103	0.836	1.243	0.756	1.167	0.834
422305	XP_420282.1	ES1 protein homolog, mitochondrial [Gallus gallus]	0.69	Down	0.00151902	24.231	29.9	4	6	3	1.222	0.816	1.222	0.767	1.117	0.874
417891	NP_001263286.1	lumican precursor [Gallus gallus]	0.687	Down	2.2511e-05	38.642	14.9	5	7	5	1.16	0.811	1.214	0.835	1.204	0.811
374251	NP_990639.1	fatty acid-binding protein, brain [Gallus gallus]	0.686	Down	0.030357	14.927	25.8	4	15	4	1.076	0.721	1.098	0.791	1.398	0.939
396246	NP_989670.1	transforming growth factor beta receptor type 3 precursor [Gallus gallus]	0.686	Down	0.0083443	93.312	2.6	2	3	2	1.184	0.812	1.192	0.77	1.197	0.868
770302	NP_001073681.1	ubiquitin carboxyl-terminal hydrolase isozyme L1 [Gallus gallus]	0.683	Down	0.0037014	25.11	11.2	3	4	3	1.199	0.822	1.097	0.745	1.272	0.871
416113	XP_414443.4	LIM and cysteine-rich domains protein 1 [Gallus gallus]	0.682	Down	0.0012789	40.072	40	12	15	12	1.112	0.789	1.216	0.819	1.281	0.854
395429	XP_015133102.1	periostin isoform X8 [Gallus gallus]	0.67	Down	0.00089783	87.789	12	8	8	8	1.201	0.86	1.269	0.784	1.14	0.775
422637	XP_015131917.1	starch-binding domain-containing protein 1 isoform X1 [Gallus gallus]	0.666	Down	0.00039939	38.87	27.5	8	13	8	1.243	0.82	1.127	0.764	1.221	0.809
386585	NP_989752.1	COUP transcription factor 2 [Gallus gallus]	0.663	Down	1.89901e-05	45.427	13.4	5	5	4	1.228	0.81	1.231	0.793	1.172	0.804
404771	NP_998744.1	GTP-binding protein GEM [Gallus gallus]	0.658	Down	0.00034043	34.237	11.8	3	5	3	1.224	0.777	1.201	0.763	1.22	0.858
396226	NP_990620.1	integrin alpha-6 precursor [Gallus gallus]	0.651	Down	0.00035741	119.2	12.8	11	12	11	1.165	0.832	1.222	0.741	1.237	0.788
373917	XP_015142742.1	galectin-3 isoform X1 [Gallus gallus]	0.649	Down	0.00022163	24.108	9.3	2	3	2	1.291	0.775	1.172	0.827	1.247	0.807
424182	XP_422028.1	cordon-bleu protein-like 1 isoform X3 [Gallus gallus]	0.649	Down	0.0130846	127.67	4.1	4	5	4	1.246	0.845	1.357	0.843	1.055	0.685
101747696	NP_001269232.1	cysteine-rich protein 1 [Gallus gallus]	0.642	Down	0.0083422	8.5998	31.2	3	4	2	1.165	0.761	1.1	0.732	1.409	0.867
395096	XP_417434.2	tumor necrosis factor receptor superfamily member 6B isoform X2 [Gallus gallus]	0.64	Down	0.003343	33.439	13.8	3	4	3	1.24	0.841	1.158	0.685	1.278	0.827
396277	NP_990666.1	transthyretin isoform 1 precursor [Gallus gallus]	0.634	Down	0.02066	16.309	36.7	4	6	4	1.045	0.797	1.474	0.684	1.16	0.853
417247	NP_001019749.1	tumor necrosis factor ligand superfamily member 15 [Gallus gallus]	0.632	Down	0.0149848	26.315	10.9	2	2	2	1.173	0.86	1.176	0.624	1.346	0.85
422234	XP_015133935.1	glypican-4 [Gallus gallus]	0.618	Down	6.3461e-05	63.086	35.3	18	36	18	1.188	0.762	1.253	0.747	1.281	0.791
416619	XP_015150053.1	eukaryotic elongation factor 2 kinase isoform X4 [Gallus gallus]	0.611	Down	0.0023821	84.766	8.4	6	6	6	1.142	0.751	1.179	0.756	1.429	0.784
100858419	XP_015155713.1	NF-kappa-B inhibitor beta [Gallus gallus]	0.608	Down	0.000124663	33.159	5.8	3	3	3	1.308	0.772	1.27	0.745	1.173	0.762
396497	NP_990831.2	cystatin precursor [Gallus gallus]	0.606	Down	3.8471e-05	16.294	35.1	4	8	4	1.242	0.775	1.281	0.726	1.215	0.764
100859014	XP_015155582.2	nuclear receptor subfamily 2 group F member 6 [Gallus gallus]	0.604	Down	0.00112355	41.511	6.6	2	2	1	1.377	0.812	1.196	0.742	1.189	0.719
395347	NP_989967.1	matrix remodeling-associated protein 8 precursor [Gallus gallus]	0.601	Down	4.3422e-05	50.703	23.1	11	14	11	1.227	0.725	1.283	0.769	1.279	0.782
374135	NP_989605.1	connective tissue growth factor precursor [Gallus gallus]	0.584	Down	0.000119551	37.499	30.5	9	10	9	1.251	0.77	1.3	0.692	1.258	0.763
420294	XP_418407.4	ubiquitin carboxyl-terminal hydrolase CYLD [Gallus gallus]	0.583	Down	0.00100178	89.728	2.9	2	2	2	1.27	0.709	1.238	0.68	1.301	0.832
420917	NP_001012580.1	progressive ankylosis protein homolog [Gallus gallus]	0.566	Down	0.000101273	54.537	6.5	3	3	3	1.234	0.72	1.308	0.691	1.311	0.769
416652	NP_001004376.1	hemoglobin subunit alpha-A [Gallus gallus]	0.547	Down	0.0049198	15.429	21.8	4	1	1	1.156	0.75	1.566	0.725	1.178	0.657
420361	NP_001185591.1	ectonucleotide pyrophosphatase/phosphodiesterase family member 2 [Gallus gallus]	0.537	Down	0.0012004	98.456	2.6	2	2	2	1.362	0.618	1.358	0.766	1.205	0.725
426041	XP_015153835.2	LOW QUALITY PROTEIN: OTU domain-containing protein 7B [Gallus gallus]	0.517	Down	0.00071557	94.58	2.9	1	1	1	1.288	0.666	1.306	0.617	1.383	0.775
428901	XP_025007182.1	leucine-rich repeat transmembrane protein FLRT2 [Gallus gallus]	0.515	Down	0.00087689	74.441	3.6	2	3	2	1.274	0.773	1.284	0.66	1.437	0.625
396483	NP_990818.1	metalloproteinase inhibitor 3 precursor [Gallus gallus]	0.491	Down	0.00020402	24.504	19.8	5	6	5	1.29	0.701	1.314	0.611	1.451	0.678
100859721	NP_001289056.1	apolipoprotein C-III precursor [Gallus gallus]	0.396	Down	0.0075583	10.26	18.3	2	2	2	1.249	0.584	1.645	0.572	1.44	0.559
418833	XP_417029.1	regulator of cell cycle RGCC isoform X1 [Gallus gallus]	0.368	Down	0.00047726	14.557	8	1	1	1	1.415	0.588	1.494	0.445	1.515	0.593
