# Supplementary material for: Integrated Transcriptomic and Proteomic Analyses of the Interaction Between Chicken Synovial Fibroblasts and Mycoplasma synoviae
Source: Front Microbiol. 2020 Apr 3;11:576. doi: 10.3389/fmicb.2020.00576 (PMC7147270; doi:10.3389/fmicb.2020.00576)
Supplement: Supplementary file 9 [file Table_8.XLSX]

## Sheet: Table S8
Supplementary Table S8. The correlation between mRNA changes and protein abundance changes
Protein accession	Protein description	Gene ID	log2 ratio of transcript	log2 ratio of protein	quadrant
NP_001289056.1	apolipoprotein C-III precursor [Gallus gallus]	100859721	3.54377	-1.33643	1
XP_417434.2	tumor necrosis factor receptor superfamily member 6B isoform X2 [Gallus gallus]	395096	2.38507	-0.643856	1
XP_424060.6	LOW QUALITY PROTEIN: lysyl oxidase homolog 1 [Gallus gallus]	426411	1.10324	-0.526992	1
NP_001001748.1	cytochrome b5 [Gallus gallus]	414798	1.48745	0.27262	2
NP_001005346.1	tsukushin precursor [Gallus gallus]	419088	1.73124	-0.0499049	2
NP_001025899.1	nicotinamide phosphoribosyltransferase [Gallus gallus]	417707	1.17764	0.24732	2
NP_001028817.1	bifunctional epoxide hydrolase 2 [Gallus gallus]	421999	1.03298	0.260628	2
NP_001305336.1	pro-cathepsin H precursor [Gallus gallus]	770109	1.32344	-0.0588937	2
NP_989450.1	endothelin-1 receptor precursor [Gallus gallus]	373908	1.25651	-0.0380063	2
NP_989665.1	peptidase inhibitor 15 precursor [Gallus gallus]	374241	9.07869	0.0676387	2
NP_989907.1	acyl-CoA-binding protein [Gallus gallus]	395263	2.08434	-0.0232698	2
NP_989988.1	2-oxoisovalerate dehydrogenase subunit beta, mitochondrial precursor [Gallus gallus]	395375	2.06897	0.230203	2
NP_990192.1	aminopeptidase Ey [Gallus gallus]	395667	1.18082	-0.00433459	2
NP_990194.1	pleckstrin [Gallus gallus]	395669	1.34214	-0.027675	2
NP_990372.1	59 kDa 2'-5'-oligoadenylate synthase-like protein [Gallus gallus]	395908	2.79005	0.27262	2
NP_990392.1	vitronectin precursor [Gallus gallus]	395935	2.67104	0.129613	2
NP_990417.1	ferritin heavy chain [Gallus gallus]	395970	1.79368	0.00575927	2
NP_990587.2	transferrin receptor protein 1 [Gallus gallus]	396191	1.23094	0.045443	2
NP_990635.1	ovotransferrin precursor [Gallus gallus]	396241	7.17686	0.0854247	2
NP_990759.1	TGF-beta receptor type-2 precursor [Gallus gallus]	396399	1.36382	0.339137	2
NP_990809.2	myeloid protein 1 precursor [Gallus gallus]	396471	11.1682	0.0524159	2
XP_001232876.1	protein transport protein Sec31B isoform X2 [Gallus gallus]	423764	1.03668	0.134878	2
XP_001233320.2	carbonic anhydrase 9 isoform X2 [Gallus gallus]	770004	1.81143	0.185232	2
XP_003642640.1	NLR family member X1 isoform X2 [Gallus gallus]	419755	1.17594	0.211635	2
XP_003643366.1	transmembrane protein 35A [Gallus gallus]	422194	1.26012	0.259423	2
XP_003643634.4	linker for activation of T-cells family member 2 isoform X3 [Gallus gallus]	417489	6.85252	-0.0365259	2
XP_004942042.1	CWF19-like protein 1 [Gallus gallus]	101749626	1.42994	0.0398403	2
XP_004946792.1	breast carcinoma-amplified sequence 3 isoform X9 [Gallus gallus]	417643	1.7488	0.151859	2
XP_015128065.1	inositol polyphosphate 1-phosphatase [Gallus gallus]	107049248	1.56977	0.235114	2
XP_015128526.1	ATP-dependent 6-phosphofructokinase, muscle type isoform X1 [Gallus gallus]	374064	1.04159	0.0342157	2
XP_015132255.1	nidogen-2 isoform X2 [Gallus gallus]	423583	3.56654	0.147958	2
XP_015135105.1	TNF receptor-associated factor 2 isoform X2 [Gallus gallus]	417287	1.12561	0.155749	2
XP_015136926.1	hyccin isoform X4 [Gallus gallus]	420611	1.42947	0.1137	2
XP_015138084.1	desmocollin-2 isoform X4 [Gallus gallus]	428527	1.13258	0.284514	2
XP_015138553.2	beta-1-syntrophin isoform X1 [Gallus gallus]	404774	2.30789	0.283329	2
XP_015138993.1	atypical kinase COQ8A, mitochondrial isoform X1 [Gallus gallus]	416745	1.15051	0.368489	2
XP_015139033.1	glycine N-methyltransferase isoform X2 [Gallus gallus]	769542	1.15889	0.051024	2
XP_015141186.2	extracellular superoxide dismutase [Cu-Zn] [Gallus gallus]	422810	1.48112	-0.0499049	2
XP_015145578.2	desmin [Gallus gallus]	395906	2.6693	-0.117161	2
XP_015147084.1	ATP-binding cassette sub-family C member 9 isoform X4 [Gallus gallus]	418200	5.76616	0.0482362	2
XP_015147744.2	chondroitin sulfate synthase 1 [Gallus gallus]	415521	1.61622	0.100305	2
XP_015148933.1	fibulin-2 [Gallus gallus]	427583	1.60968	0.316146	2
XP_015149217.1	beta-synuclein isoform X1 [Gallus gallus]	395391	1.28322	0.0129262	2
XP_015152178.1	phosphatidylinositol 3,4,5-trisphosphate-dependent Rac exchanger 1 protein isoform X2 [Gallus gallus]	419210	1.13101	-0.0144996	2
XP_015153200.1	regulator of chromosome condensation [Gallus gallus]	429810	2.34039	-0.011588	2
XP_015153661.1	ubiquitin-associated and SH3 domain-containing protein B [Gallus gallus]	419748	1.47977	-0.362158	2
XP_015154162.2	cilia- and flagella-associated protein 45 [Gallus gallus]	426452	1.56977	-0.0664274	2
XP_015154350.1	immunoglobulin-like and fibronectin type III domain-containing protein 1 isoform X48 [Gallus gallus]	771410	4.85693	-0.150401	2
XP_015155798.1	sulfite oxidase isoform X3 [Gallus gallus]	107055404	1.16185	-0.112475	2
XP_024997725.1	pigment epithelium-derived factor isoform X1 [Gallus gallus]	417561	1.35294	0.107018	2
XP_024998377.1	protein arginine N-methyltransferase 8 isoform X4 [Gallus gallus]	425989	1.2494	0.0468403	2
XP_024999173.1	selenium-binding protein 1 isoform X2 [Gallus gallus]	425664	1.21489	0.289244	2
XP_025000131.1	growth/differentiation factor 15 [Gallus gallus]	101748931	1.59672	-0.0394883	2
XP_025000584.1	sperm flagellar protein 2 isoform X6 [Gallus gallus]	427435	2.13459	-0.046921	2
XP_025001969.1	glyceraldehyde-3-phosphate dehydrogenase-like isoform X1 [Gallus gallus]	107051217	2.51329	0.372952	2
XP_025002022.1	aldehyde dehydrogenase family 16 member A1-like isoform X2 [Gallus gallus]	107050351	2.54377	0.0356239	2
XP_025002565.1	coiled-coil domain-containing protein 122 isoform X2 [Gallus gallus]	428068	3.99123	-0.0232698	2
XP_025002758.1	brain acid soluble protein 1 homolog isoform X1 [Gallus gallus]	373905	1.19683	0.259423	2
XP_025002848.1	cadherin-2 isoform X1 [Gallus gallus]	414745	1.07669	0.173767	2
XP_025004676.1	microsomal glutathione S-transferase 1 isoform X1 [Gallus gallus]	418178	1.63392	0.212881	2
XP_025004826.1	translocator protein isoform X1 [Gallus gallus]	418226	1.05056	0.295135	2
XP_025006090.1	FERM and PDZ domain-containing protein 3 [Gallus gallus]	428699	1.59891	-0.320126	2
XP_025008448.1	N-myc-interactor [Gallus gallus]	424314	2.13867	0.334568	2
XP_025008536.1	cytosolic phospholipase A2 isoform X3 [Gallus gallus]	396394	0.948156	0.318461	2
XP_025009951.1	arylamine N-acetyltransferase, pineal gland isozyme NAT-3 isoform X1 [Gallus gallus]	415809	1.17632	0.258217	2
XP_025010016.1	peptide deformylase, mitochondrial [Gallus gallus]	112533254	1.13618	0.0648829	2
XP_025011799.1	adenylate kinase isoenzyme 1 isoform X2 [Gallus gallus]	396002	1.29954	-0.107803	2
XP_415059.2	tricarboxylate transport protein, mitochondrial isoform X2 [Gallus gallus]	416764	1.04653	0.141433	2
XP_416242.1	peroxisomal membrane protein PMP34 [Gallus gallus]	418004	1.37006	0.285698	2
XP_416243.4	MKL/myocardin-like protein 1 isoform X4 [Gallus gallus]	418005	1.36851	0.347099	2
XP_418921.1	thiopurine S-methyltransferase [Gallus gallus]	420830	1.24354	0.182692	2
XP_425458.2	histone H4 [Gallus gallus]	427884	2.34516	-0.171368	2
XP_426640.2	tissue factor [Gallus gallus]	429084	5.56596	0.291604	2
NP_001001751.1	cytochrome P450 family 3 subfamily A member 5 [Gallus gallus]	414832	8.74596	1.54003	3
NP_001006424.1	Na(+)/H(+) exchange regulatory cofactor NHE-RF1 [Gallus gallus]	422108	3.69425	0.751892	3
NP_001008789.1	cytoglobin [Gallus gallus]	427802	5.47004	2.1003	3
NP_001017413.1	pentraxin-related protein PTX3 precursor [Gallus gallus]	548626	2.69805	1.35952	3
NP_001025918.1	decorin precursor [Gallus gallus]	417892	1.29781	0.458382	3
NP_001025948.1	complement C1s subcomponent precursor [Gallus gallus]	418294	1.97569	0.867896	3
NP_001025990.1	multidrug resistance-associated protein 4 [Gallus gallus]	418791	2.254	0.77484	3
NP_001026216.2	transforming growth factor beta-2 precursor [Gallus gallus]	421352	1.06938	0.740712	3
NP_001026341.1	ribose-5-phosphate isomerase [Gallus gallus]	422931	1.07807	0.425459	3
NP_001032926.2	tumor necrosis factor-inducible gene 6 protein precursor [Gallus gallus]	424315	4.99466	1.56023	3
NP_001034377.1	pantetheinase precursor [Gallus gallus]	421702	6.2832	1.21785	3
NP_001074187.1	MARCKS-related protein [Gallus gallus]	770764	3.83673	1.87184	3
NP_001074356.1	endoglin precursor [Gallus gallus]	771557	1.11681	0.395063	3
NP_001161191.1	prostaglandin G/H synthase 2 isoform 1 precursor [Gallus gallus]	396451	1.51671	1.06419	3
NP_001161198.1	proto-oncogene c-Rel [Gallus gallus]	396500	1.3608	0.719841	3
NP_001264642.1	ras-related protein Rab-24 [Gallus gallus]	427627	1.0625	0.38405	3
NP_001265013.1	pyridoxal kinase isoform 1 [Gallus gallus]	418549	4.16218	1.26544	3
NP_001305960.1	mRNA decay activator protein ZFP36L1 [Gallus gallus]	101751828	2.01295	1.03914	3
NP_989442.2	UTP--glucose-1-phosphate uridylyltransferase [Gallus gallus]	373900	2.67679	0.818851	3
NP_989508.1	L-lactate dehydrogenase B chain [Gallus gallus]	373997	1.12821	0.411426	3
NP_989744.1	nuclear factor NF-kappa-B p100 subunit [Gallus gallus]	386574	1.43288	0.944858	3
NP_989855.1	interleukin-1 beta [Gallus gallus]	395196	10.4424	0.988412	3
NP_989959.1	interleukin-6 precursor [Gallus gallus]	395337	8.8761	2.03316	3
NP_989998.1	matrix metalloproteinase-9 precursor [Gallus gallus]	395387	5.36558	0.77905	3
NP_990000.1	aldehyde dehydrogenase family 1 member A3 [Gallus gallus]	395389	2.71858	1.49006	3
NP_990113.1	neuropilin-1 precursor [Gallus gallus]	395560	1.58349	0.449957	3
NP_990191.2	CD44 antigen precursor [Gallus gallus]	395666	1.44128	0.601221	3
NP_990206.1	tyrosine-protein phosphatase non-receptor type 1 [Gallus gallus]	395688	1.00643	0.428678	3
NP_990221.1	acyl-CoA desaturase [Gallus gallus]	395706	5.2579	1.98477	3
NP_990474.1	neurocalcin-delta [Gallus gallus]	396048	2.66343	0.671746	3
NP_990584.1	CCAAT/enhancer-binding protein beta [Gallus gallus]	396185	2.05376	0.750178	3
NP_990606.1	metallothionein [Gallus gallus]	396212	3.17814	0.906891	3
NP_990641.1	creatine kinase B-type [Gallus gallus]	396248	3.01876	1.07382	3
NP_990753.1	extracellular fatty acid-binding protein precursor [Gallus gallus]	396393	9.81818	1.66948	3
NP_990824.1	glutamine synthetase [Gallus gallus]	396489	4.22313	2.11902	3
NP_990829.1	interleukin-8 precursor [Gallus gallus]	396495	9.69505	2.28777	3
NP_996866.1	secretory phospholipase A2 receptor precursor [Gallus gallus]	404304	1.43472	0.621056	3
XP_004937606.1	anoctamin-6 isoform X2 [Gallus gallus]	417802	1.97373	0.796598	3
XP_004938729.1	diacylglycerol kinase eta isoform X4 [Gallus gallus]	769506	1.30031	0.561693	3
XP_004941250.1	UDP-glucuronosyltransferase 2C1 isoform X2 [Gallus gallus]	422660	2.62439	0.71721	3
XP_004944747.1	eukaryotic translation initiation factor 4E type 3 isoform X2 [Gallus gallus]	416093	2.87716	0.491597	3
XP_015130858.1	cis-aconitate decarboxylase isoform X1 [Gallus gallus]	418812	8.60428	1.46153	3
XP_015131097.1	fibronectin type-III domain-containing protein 3a isoform X4 [Gallus gallus]	418863	1.58737	0.956057	3
XP_015131756.1	glycerol-3-phosphate acyltransferase 3 isoform X2 [Gallus gallus]	422610	2.23753	0.672652	3
XP_015133665.1	neuronal migration protein doublecortin isoform X4 [Gallus gallus]	374242	1.09382	0.863146	3
XP_015135785.1	NADP-dependent malic enzyme, mitochondrial isoform X2 [Gallus gallus]	419019	2.41371	0.519039	3
XP_015137229.1	CUB domain-containing protein 1 isoform X3 [Gallus gallus]	420703	1.98377	0.647084	3
XP_015138136.1	CCAAT/enhancer-binding protein delta [Gallus gallus]	107052707	2.23055	0.96643	3
XP_015139539.1	thrombospondin-2 isoform X2 [Gallus gallus]	414837	1.53706	0.564622	3
XP_015140900.1	platelet-derived growth factor receptor alpha isoform X1 [Gallus gallus]	395509	2.75753	1.3584	3
XP_015142148.1	serum amyloid A protein [Gallus gallus]	423079	11.9272	1.59979	3
XP_015143422.1	tumor necrosis factor alpha-induced protein 2 [Gallus gallus]	423477	2.1768	1.33056	3
XP_015144396.1	regulator of G-protein signaling 10 isoform X2 [Gallus gallus]	423930	3.27977	1.18587	3
XP_015144599.1	twist-related protein 2 isoform X1 [Gallus gallus]	395405	1.87548	0.598365	3
XP_015147105.1	phospholipid scramblase 1 [Gallus gallus]	424883	3.87754	1.83512	3
XP_015151219.1	coiled-coil-helix-coiled-coil-helix domain-containing protein 2 isoform X1 [Gallus gallus]	417544	1.05451	0.687956	3
XP_015151495.2	probable E3 ubiquitin-protein ligase DTX2 isoform X4 [Gallus gallus]	417515	0.842725	0.663572	3
XP_015151602.1	nucleoredoxin isoform X2 [Gallus gallus]	417619	1.4453	0.538041	3
XP_015154147.2	extracellular matrix protein 1 [Gallus gallus]	107049123	2.13845	0.75446	3
XP_015155305.1	long-chain-fatty-acid--CoA ligase ACSBG2 isoform X4 [Gallus gallus]	420090	2.74744	1.00791	3
XP_015157704.1	glycerol kinase isoform X4 [Gallus gallus]	418589	1.73242	0.69332	3
XP_025000012.1	perilipin-4 isoform X1 [Gallus gallus]	100857433	2.83443	0.574344	3
XP_025000084.1	excitatory amino acid transporter 4 isoform X2 [Gallus gallus]	420057	2.9274	0.518031	3
XP_025001043.1	K123 protein isoform X1 [Gallus gallus]	395873	5.51658	0.992043	3
XP_025001269.1	C2 domain-containing protein 2 isoform X5 [Gallus gallus]	418532	1.82255	0.441483	3
XP_025002972.1	sorting nexin-10 isoform X2 [Gallus gallus]	420628	2.47855	0.783247	3
XP_025003017.1	copine-8 isoform X1 [Gallus gallus]	417690	1.28812	0.54201	3
XP_025003036.1	serpin B6 isoform X1 [Gallus gallus]	420895	1.71949	0.520045	3
XP_025003510.1	25-hydroxycholesterol 7-alpha-hydroxylase [Gallus gallus]	420164	2.42812	1.48646	3
XP_025004183.1	metalloreductase STEAP4 [Gallus gallus]	772063	4.13903	1.25096	3
XP_025004894.1	scavenger receptor class A member 5 isoform X2 [Gallus gallus]	771061	6.01136	1.01293	3
XP_025005396.1	long-chain-fatty-acid--CoA ligase 1 isoform X1 [Gallus gallus]	422547	4.78951	2.03949	3
XP_025008359.1	type 2 lactosamine alpha-2,3-sialyltransferase isoform X8 [Gallus gallus]	395138	2.10359	1.31325	3
XP_025010070.1	cysteine-rich secretory protein LCCL domain-containing 2 [Gallus gallus]	415818	5.15105	1.33514	3
XP_025010247.1	sodium- and chloride-dependent taurine transporter isoform X5 [Gallus gallus]	416041	1.53814	1.21537	3
XP_418373.5	collagen triple helix repeat-containing protein 1 [Gallus gallus]	420262	1.30495	0.903038	3
XP_418509.4	tumor necrosis factor receptor superfamily member 16-like [Gallus gallus]	420403	1.04795	0.476122	3
XP_418662.2	tissue factor pathway inhibitor 2 isoform X2 [Gallus gallus]	420561	2.5488	0.485427	3
XP_418982.1	serpin B10 [Gallus gallus]	420896	5.98627	1.26784	3
XP_419013.1	carboxymethylenebutenolidase homolog isoform X1 [Gallus gallus]	420928	3.9835	1.78701	3
XP_419118.1	inositol monophosphatase 2 [Gallus gallus]	421032	1.83658	0.505891	3
XP_419762.5	mannosyl-oligosaccharide 1,2-alpha-mannosidase IA [Gallus gallus]	421726	1.29744	0.711054	3
XP_419902.3	collagen alpha-1(XXI) chain [Gallus gallus]	421885	8.30824	1.45996	3
XP_420313.2	calpain-6 [Gallus gallus]	422341	2.6976	1.12367	3
XP_420616.4	sulfotransferase 1 family member D1 [Gallus gallus]	422662	2.11721	0.760434	3
XP_422122.3	metalloreductase STEAP3 [Gallus gallus]	424275	7.24123	1.42707	3
XP_426083.4	desmoglein-2 isoform X1 [Gallus gallus]	428529	2.59778	0.388465	3
XP_428222.5	EF-hand domain-containing protein D2 [Gallus gallus]	430669	1.03187	0.471968	3
NP_001001315.2	thymosin beta-4 [Gallus gallus]	408047	-0.411047	-0.436354	4
NP_001025816.1	nmrA-like family domain-containing protein 1 [Gallus gallus]	416672	-0.292866	-0.384584	4
NP_001026003.1	cysteine and histidine-rich domain-containing protein 1 [Gallus gallus]	419009	-0.756898	-0.619271	4
NP_001026642.1	sin3 histone deacetylase corepressor complex component SDS3 [Gallus gallus]	427713	-0.635398	-0.388355	4
NP_001026734.1	protein CYR61 precursor [Gallus gallus]	429089	-0.719959	-0.454032	4
NP_001073681.1	ubiquitin carboxyl-terminal hydrolase isozyme L1 [Gallus gallus]	770302	-0.75391	-0.550043	4
NP_001264040.1	lactadherin isoform 2 precursor [Gallus gallus]	415494	-0.0662354	-0.471929	4
NP_989699.1	tRNA (guanine(10)-N2)-methyltransferase homolog [Gallus gallus]	378793	-0.052284	-0.45799	4
NP_989752.1	COUP transcription factor 2 [Gallus gallus]	386585	-0.576893	-0.592919	4
NP_989969.2	follistatin-related protein 1 precursor [Gallus gallus]	395349	-0.456094	-0.448115	4
NP_990020.1	histidine triad nucleotide-binding protein 1 [Gallus gallus]	395424	-0.0745407	-0.436354	4
NP_990784.1	thioredoxin [Gallus gallus]	396437	0.324086	-0.397828	4
XP_001233649.1	essential MCU regulator, mitochondrial [Gallus gallus]	770755	0.0453073	-0.526992	4
XP_004939001.1	leucine-rich repeat-containing protein 32 [Gallus gallus]	428121	-0.291358	-0.454032	4
XP_015132528.1	TBC1 domain family member 4 isoform X4 [Gallus gallus]	428062	0.00305606	-0.444184	4
XP_015132713.1	3-hydroxy-3-methylglutaryl-Coenzyme A reductase isoform X1 [Gallus gallus]	395145	-0.748943	-0.430509	4
XP_015134360.1	tetraspanin-3 isoform X2 [Gallus gallus]	415348	0.130735	-0.416962	4
XP_015140925.1	beta-sarcoglycan isoform X2 [Gallus gallus]	422760	-0.366736	-0.434403	4
XP_015148844.1	urocanate hydratase isoform X2 [Gallus gallus]	416035	-0.674653	-0.448115	4
XP_015149121.1	F-BAR and double SH3 domains protein 1 isoform X3 [Gallus gallus]	427616	0.171968	-0.50226	4
XP_015153835.2	LOW QUALITY PROTEIN: OTU domain-containing protein 7B [Gallus gallus]	426041	-0.842396	-0.951764	4
XP_015153868.1	vang-like protein 2 isoform X2 [Gallus gallus]	426903	0.86898	-0.494109	4
XP_015155582.2	nuclear receptor subfamily 2 group F member 6 [Gallus gallus]	100859014	0.103126	-0.72738	4
XP_015155713.1	NF-kappa-B inhibitor beta [Gallus gallus]	100858419	0.760356	-0.717857	4
XP_025005214.1	thymosin beta-15B isoform X1 [Gallus gallus]	100502566	-0.905695	-0.392137	4
XP_025006648.1	suppression of tumorigenicity 5 protein isoform X2 [Gallus gallus]	423055	-0.131222	-0.469929	4
XP_025008927.1	14 kDa phosphohistidine phosphatase [Gallus gallus]	424401	-0.718509	-0.442222	4
XP_025009106.1	pleckstrin homology domain-containing family B member 2 isoform X1 [Gallus gallus]	424758	-0.716384	-0.488026	4
XP_415836.1	carboxypeptidase D [Gallus gallus]	417590	-0.61999	-0.456009	4
XP_417754.1	four and a half LIM domains protein 3 isoform X2 [Gallus gallus]	419607	-0.861241	-0.469929	4
XP_418407.4	ubiquitin carboxyl-terminal hydrolase CYLD [Gallus gallus]	420294	-0.0799461	-0.778432	4
XP_418561.5	isopentenyl-diphosphate Delta-isomerase 1 isoform X1 [Gallus gallus]	420459	-0.68979	-0.459973	4
XP_422386.1	dnaJ homolog subfamily B member 4 [Gallus gallus]	424550	-0.987417	-0.426625	4
NP_001001201.1	hydroxysteroid 11-beta-dehydrogenase 1-like protein precursor [Gallus gallus]	408034	0.423161	-0.0424568	5
NP_001001468.1	interferon-related developmental regulator 1 [Gallus gallus]	395226	-0.364952	-0.0694519	5
NP_001001469.1	trifunctional purine biosynthetic protein adenosine-3 [Gallus gallus]	395315	-0.255713	-0.0724828	5
NP_001001529.1	prolyl 3-hydroxylase 1 precursor [Gallus gallus]	414142	0.159081	0.0172093	5
NP_001001531.1	RNA-binding protein FUS [Gallus gallus]	414144	0.214848	0.0243197	5
NP_001001750.2	beta-2-microglobulin precursor [Gallus gallus]	414830	0.38625	-0.128156	5
NP_001001765.1	ubiquitin-like modifier-activating enzyme 5 [Gallus gallus]	414879	-0.340282	0.0071955	5
NP_001001767.2	E3 ubiquitin-protein ligase RNF114 [Gallus gallus]	414881	-0.423806	0.0257376	5
NP_001001783.1	40S ribosomal protein S13 [Gallus gallus]	414782	0.160444	0.0962619	5
NP_001001785.1	xylosyltransferase 2 [Gallus gallus]	414780	0.289742	0.0894982	5
NP_001004372.1	glycine cleavage system H protein, mitochondrial precursor [Gallus gallus]	415803	-0.344309	0.0342157	5
NP_001004378.1	receptor of activated protein C kinase 1 [Gallus gallus]	417044	0.315594	0.0976108	5
NP_001004379.1	60S ribosomal protein L7a [Gallus gallus]	417158	0.323637	0.117695	5
NP_001004380.1	F-actin-capping protein subunit alpha-2 [Gallus gallus]	417771	-0.499221	-0.100051	5
NP_001004389.2	T-complex protein 1 subunit theta [Gallus gallus]	418486	-0.0710173	0.10165	5
NP_001004401.1	amidophosphoribosyltransferase precursor [Gallus gallus]	422743	-0.981143	-0.109359	5
NP_001004402.1	WD repeat-containing protein 1 [Gallus gallus]	422842	-0.88729	-0.107803	5
NP_001004407.1	glycophorin-C [Gallus gallus]	424230	-0.606371	-0.200913	5
NP_001004410.1	phosphatidylinositol 4,5-bisphosphate 3-kinase catalytic subunit alpha isoform [Gallus gallus]	424971	-0.796951	-0.0350469	5
NP_001004413.2	nicastrin precursor [Gallus gallus]	426905	0.21579	-0.0831412	5
NP_001005345.2	PDZ and LIM domain protein 7 [Gallus gallus]	416362	-0.239868	0.0551957	5
NP_001005618.1	procollagen-lysine,2-oxoglutarate 5-dioxygenase 1 precursor [Gallus gallus]	419485	-0.599425	-0.0262051	5
NP_001005791.1	cell death regulator Aven [Gallus gallus]	395127	-0.410086	-0.013043	5
NP_001005802.1	signal peptidase complex catalytic subunit SEC11A [Gallus gallus]	415334	-0.176591	0.117695	5
NP_001005813.1	tropomodulin-3 [Gallus gallus]	415421	-0.156993	0.0398403	5
NP_001005821.1	28S ribosomal protein S11, mitochondrial [Gallus gallus]	415498	0.166292	0.124328	5
NP_001005823.1	U2 small nuclear ribonucleoprotein A' [Gallus gallus]	415523	0.00963453	-0.013043	5
NP_001005833.1	cilia- and flagella-associated protein 20 [Gallus gallus]	415627	0.0188217	0.15056	5
NP_001005834.2	anamorsin [Gallus gallus]	415637	0.154438	0.109695	5
NP_001005840.1	T-cell immunomodulatory protein precursor [Gallus gallus]	415742	-0.366194	-0.0484122	5
NP_001005841.1	dnaJ homolog subfamily A member 2 [Gallus gallus]	415744	0.0895488	0.133564	5
NP_001005842.1	vacuolar protein sorting-associated protein 35 [Gallus gallus]	415750	-0.405979	-0.0923402	5
NP_001005843.1	cytochrome b-c1 complex subunit Rieske, mitochondrial precursor [Gallus gallus]	415752	0.197177	0.0468403	5
NP_001006128.1	glucose-6-phosphate isomerase [Gallus gallus]	415783	0.440027	-0.00433459	5
NP_001006129.1	NEDD8-activating enzyme E1 regulatory subunit [Gallus gallus]	415792	-0.247317	-0.150401	5
NP_001006130.1	ubiquitin carboxyl-terminal hydrolase 10 [Gallus gallus]	415817	0.240526	0.189034	5
NP_001006131.1	dihydroorotate dehydrogenase (quinone), mitochondrial precursor [Gallus gallus]	415876	0.0546428	-0.027675	5
NP_001006134.1	ubiquitin carboxyl-terminal hydrolase 4 [Gallus gallus]	415937	-0.0845899	0.0214797	5
NP_001006135.1	WD repeat-containing protein 82 [Gallus gallus]	415942	-0.0715566	-0.0439433	5
NP_001006136.1	acyl-CoA dehydrogenase family member 9, mitochondrial [Gallus gallus]	415974	-0.0893825	-0.0365259	5
NP_001006138.1	ruvB-like 1 [Gallus gallus]	416022	-0.0409274	-0.0558912	5
NP_001006139.1	DNA replication licensing factor MCM2 [Gallus gallus]	416027	-0.701494	0.128293	5
NP_001006141.1	succinate--CoA ligase [GDP-forming] subunit beta, mitochondrial [Gallus gallus]	416087	-0.236401	0.0243197	5
NP_001006144.1	histidyl-tRNA synthetase, cytoplasmic [Gallus gallus]	416132	-0.696342	-0.0969617	5
NP_001006145.1	protein Red [Gallus gallus]	416133	-0.0357389	0.105678	5
NP_001006146.1	pre-mRNA-splicing factor SLU7 [Gallus gallus]	416157	-0.306999	-0.00433459	5
NP_001006147.1	stress-70 protein, mitochondrial precursor [Gallus gallus]	416183	-0.212375	-0.00868224	5
NP_001006150.1	ras GTPase-activating protein-binding protein 1 [Gallus gallus]	416265	-0.156831	0.0894982	5
NP_001006151.1	pre-mRNA-splicing factor RBM22 [Gallus gallus]	416270	-0.0753526	0.164786	5
NP_001006152.1	serine/threonine-protein phosphatase 2A catalytic subunit alpha isoform [Gallus gallus]	416318	-0.128387	-0.011588	5
NP_001006154.2	keratinocyte-associated transmembrane protein 2 precursor [Gallus gallus]	416321	0.082877	0.0908534	5
NP_001006156.1	glucosamine-6-phosphate isomerase 1 [Gallus gallus]	416341	-0.5351	-0.239566	5
NP_001006158.1	vacuolar fusion protein CCZ1 homolog [Gallus gallus]	416433	-0.0874547	-0.0232698	5
NP_001006159.1	Golgi to ER traffic protein 4 homolog [Gallus gallus]	416450	-0.0692645	0.119024	5
NP_001006160.2	7,8-dihydro-8-oxoguanine triphosphatase [Gallus gallus]	416467	-0.242658	-0.110916	5
NP_001006163.1	COP9 signalosome complex subunit 3 [Gallus gallus]	416504	-0.0503059	0.0703893	5
NP_001006166.1	transducin beta-like protein 3 [Gallus gallus]	416545	0.00504194	0.0426443	5
NP_001006167.2	leucine carboxyl methyltransferase 1 [Gallus gallus]	416565	-0.0446868	-0.0985055	5
NP_001006171.1	ADP-ribosylation factor-like protein 6-interacting protein 1 [Gallus gallus]	416604	-0.297636	-0.0985055	5
NP_001006175.1	heat shock protein 75 kDa, mitochondrial [Gallus gallus]	416666	0.261323	-0.0908029	5
NP_001006176.1	coronin-7 [Gallus gallus]	416670	0.146012	-0.0740006	5
NP_001006177.1	adipocyte plasma membrane-associated protein [Gallus gallus]	416715	-0.226391	0.0114956	5
NP_001006180.1	ubiquitin-conjugating enzyme E2 L3 [Gallus gallus]	416769	0.0406912	-0.222633	5
NP_001006183.1	ran-specific GTPase-activating protein [Gallus gallus]	416787	-0.212427	0.0370307	5
NP_001006184.1	acetoacetyl-CoA synthetase [Gallus gallus]	416811	-0.704339	-0.212568	5
NP_001006186.1	transmembrane emp24 domain-containing protein 2 precursor [Gallus gallus]	416821	-0.0014961	0.051024	5
NP_001006189.1	26S proteasome non-ATPase regulatory subunit 9 [Gallus gallus]	416853	-0.189609	-0.0409718	5
NP_001006190.1	serine/threonine-protein phosphatase PP1-gamma catalytic subunit [Gallus gallus]	416872	-0.247208	-0.222633	5
NP_001006193.1	short-chain specific acyl-CoA dehydrogenase, mitochondrial [Gallus gallus]	416969	-0.23585	0.0621217	5
NP_001006194.1	2-methoxy-6-polyprenyl-1,4-benzoquinol methylase, mitochondrial precursor [Gallus gallus]	416975	0.182099	0.0285692	5
NP_001006195.1	THO complex subunit 5 homolog [Gallus gallus]	417019	0.210273	0.0621217	5
NP_001006198.1	WD repeat-containing protein 5 [Gallus gallus]	417144	-0.277452	0.0593553	5
NP_001006202.1	negative elongation factor B [Gallus gallus]	417254	-0.102776	-0.118727	5
NP_001006203.1	endothelial differentiation-related factor 1 homolog [Gallus gallus]	417286	-0.00248114	-0.0800879	5
NP_001006204.1	signal recognition particle subunit SRP68 [Gallus gallus]	417363	0.225302	0.0635029	5
NP_001006207.2	U3 small nucleolar RNA-associated protein 6 homolog [Gallus gallus]	417405	0.014132	0.0989585	5
NP_001006210.1	nucleolar protein 11 [Gallus gallus]	417423	-0.0408081	0.0356239	5
NP_001006211.1	ribosome maturation protein SBDS [Gallus gallus]	417477	-0.155801	-0.0101344	5
NP_001006215.2	DNA ligase 3 [Gallus gallus]	417530	0.0103385	0.0356239	5
NP_001006216.1	T-complex protein 1 subunit zeta [Gallus gallus]	417541	0.0770273	0.107018	5
NP_001006219.1	14-3-3 protein epsilon [Gallus gallus]	417554	0.0166114	-0.027675	5
NP_001006222.1	Golgi SNAP receptor complex member 1 [Gallus gallus]	417591	0.0782389	-0.176251	5
NP_001006223.1	fatty aldehyde dehydrogenase [Gallus gallus]	417615	-0.172916	0.0703893	5
NP_001006225.1	26S proteasome regulatory subunit 7 [Gallus gallus]	417716	-0.0639583	0.0949116	5
NP_001006231.1	RNA polymerase II-associated protein 3 [Gallus gallus]	417811	-0.859692	-0.0634092	5
NP_001006233.1	methionine aminopeptidase 2 [Gallus gallus]	417912	-0.274879	-0.0816138	5
NP_001006234.1	leukotriene A-4 hydrolase [Gallus gallus]	417918	-0.0595236	-0.131313	5
NP_001006235.1	thymopoietin [Gallus gallus]	417923	-0.547648	-0.00433459	5
NP_001006240.2	TGF-beta-activated kinase 1 and MAP3K7-binding protein 1 [Gallus gallus]	418014	0.151784	0.0908534	5
NP_001006241.1	60S ribosomal protein L3 [Gallus gallus]	418016	0.14951	0.121679	5
NP_001006243.1	DNA replication licensing factor MCM5 [Gallus gallus]	418058	-0.785141	0.0786098	5
NP_001006247.2	serine-threonine kinase receptor-associated protein [Gallus gallus]	418175	-0.131303	0.132248	5
NP_001006248.1	deoxyribose-phosphate aldolase [Gallus gallus]	418176	-0.105082	-0.161653	5
NP_001006250.1	peptidyl-prolyl cis-trans isomerase FKBP4 [Gallus gallus]	418261	0.232144	0.202888	5
NP_001006253.1	PEST proteolytic signal-containing nuclear protein [Gallus gallus]	418398	-0.141378	0.0426443	5
NP_001006259.1	pyruvate dehydrogenase kinase 3 [Gallus gallus]	418595	-0.270316	-0.0694519	5
NP_001006260.1	eukaryotic translation initiation factor 2 subunit 3 [Gallus gallus]	418597	0.113493	0.0565835	5
NP_001006266.2	PCI domain-containing protein 2 [Gallus gallus]	418745	-0.585512	-0.0513992	5
NP_001006267.1	arginine and glutamate-rich protein 1 [Gallus gallus]	418765	-0.20312	0.0758749	5
NP_001006271.2	succinate--CoA ligase [ADP-forming] subunit beta, mitochondrial [Gallus gallus]	418857	-0.388254	0.0100637	5
NP_001006273.1	SPRY domain-containing protein 7 [Gallus gallus]	418871	0.0913595	-0.118727	5
NP_001006281.1	NADH dehydrogenase [ubiquinone] 1 alpha subcomplex subunit 9, mitochondrial [Gallus gallus]	419039	-0.171548	0.0593553	5
NP_001006286.1	charged multivesicular body protein 4b [Gallus gallus]	419150	0.0813759	0.151859	5
NP_001006287.1	intraflagellar transport protein 52 homolog [Gallus gallus]	419165	0.0371772	-0.0218044	5
NP_001006289.1	14-3-3 protein beta/alpha [Gallus gallus]	419190	-0.270003	-0.0985055	5
NP_001006293.1	probable ATP-dependent RNA helicase DDX27 [Gallus gallus]	419308	-0.387041	-0.128156	5
NP_001006294.1	negative elongation factor C/D [Gallus gallus]	419312	-0.113047	-0.128156	5
NP_001006296.1	vesicle-associated membrane protein-associated protein B/C [Gallus gallus]	419317	-0.290069	0.00288251	5
NP_001006302.1	45 kDa calcium-binding protein [Gallus gallus]	419423	-0.610827	-0.0800879	5
NP_001006303.1	6-phosphogluconate dehydrogenase, decarboxylating [Gallus gallus]	419450	0.0863493	-0.0513992	5
NP_001006308.1	U5 small nuclear ribonucleoprotein 40 kDa protein [Gallus gallus]	419556	0.318456	0.0881416	5
NP_001006309.3	heterogeneous nuclear ribonucleoprotein R [Gallus gallus]	419570	-0.41357	-0.0439433	5
NP_001006316.2	etoposide-induced protein 2.4 homolog [Gallus gallus]	419711	0.26153	0.0648829	5
NP_001006317.2	amyloid-like protein 2 precursor [Gallus gallus]	419727	0.340672	0.0114956	5
NP_001006320.1	trafficking protein particle complex subunit 4 [Gallus gallus]	419788	0.522423	-0.0247367	5
NP_001006321.1	succinate dehydrogenase [ubiquinone] cytochrome b small subunit, mitochondrial [Gallus gallus]	419793	0.255665	-0.0892673	5
NP_001006324.2	suppressor of IKBKE 1 [Gallus gallus]	419887	-0.246829	0.0621217	5
NP_001006325.1	nuclear transcription factor Y subunit alpha [Gallus gallus]	419917	-0.500127	0.0271541	5
NP_001006333.1	NF-kappa-B inhibitor-interacting Ras-like protein 2 [Gallus gallus]	420032	-0.157371	0.22404	5
NP_001006336.1	major vault protein [Gallus gallus]	420049	-0.0947173	-0.00578235	5
NP_001006339.1	coatomer subunit epsilon [Gallus gallus]	420117	-0.071935	-0.00433459	5
NP_001006341.2	calcium homeostasis endoplasmic reticulum protein [Gallus gallus]	420144	0.0603558	0.119024	5
NP_001006345.1	60S ribosomal protein L7 [Gallus gallus]	420182	0.146149	0.0342157	5
NP_001006347.1	deubiquitinase OTUD6B [Gallus gallus]	420222	-0.394664	0.0299829	5
NP_001006349.1	eukaryotic translation initiation factor 3 subunit E [Gallus gallus]	420272	0.0123953	0.0703893	5
NP_001006350.1	derlin-1 [Gallus gallus]	420350	-0.0788306	0.187768	5
NP_001006354.1	nucleolar GTP-binding protein 1 [Gallus gallus]	420458	-0.0204506	0.0579701	5
NP_001006355.1	ras-related protein Rab-18 [Gallus gallus]	420483	-0.0915924	0.0551957	5
NP_001006362.1	3-hydroxyisobutyrate dehydrogenase, mitochondrial [Gallus gallus]	420632	-0.0943574	0.121679	5
NP_001006366.1	39S ribosomal protein L3, mitochondrial [Gallus gallus]	420686	0.13465	0.0328061	5
NP_001006370.1	protein disulfide-isomerase A4 [Gallus gallus]	420785	-0.750005	0.0342157	5
NP_001006375.1	translocon-associated protein subunit alpha precursor [Gallus gallus]	420871	-0.0539766	0.0813396	5
NP_001006378.2	vacuolar protein sorting-associated protein 4B [Gallus gallus]	420901	-0.278148	0	5
NP_001006382.1	fumarate hydratase, mitochondrial [Gallus gallus]	420969	0.31053	0.0894982	5
NP_001006385.1	cytosolic non-specific dipeptidase [Gallus gallus]	421013	0.0668384	-0.00868224	5
NP_001006388.1	39S ribosomal protein L15, mitochondrial precursor [Gallus gallus]	421121	0.0949238	0.0243197	5
NP_001006390.1	tyrosine-protein kinase Lyn [Gallus gallus]	421127	0.703542	-0.341903	5
NP_001006391.1	YTH domain-containing family protein 3 [Gallus gallus]	421145	-0.265245	0.14274	5
NP_001006395.1	malate dehydrogenase, cytoplasmic isoform MDH1 [Gallus gallus]	421281	0.297752	-0.0694519	5
NP_001006396.1	WD repeat-containing protein 43 [Gallus gallus]	421295	-0.0430966	0.0731347	5
NP_001006397.1	isoleucine--tRNA ligase, mitochondrial precursor [Gallus gallus]	421346	0.0993029	0.0328061	5
NP_001006399.1	integrator complex subunit 7 [Gallus gallus]	421374	-0.000613931	-0.123434	5
NP_001006403.2	translin-associated protein X [Gallus gallus]	421526	-0.319301	0.0440443	5
NP_001006404.1	exocyst complex component 8 [Gallus gallus]	421531	0.0983751	0.0908534	5
NP_001006405.1	T-complex protein 1 subunit alpha [Gallus gallus]	421586	-0.116228	0.0717627	5
NP_001006406.1	eukaryotic translation initiation factor 3 subunit M [Gallus gallus]	421602	0.0207864	0.0593553	5
NP_001006407.1	pre-mRNA-processing factor 17 [Gallus gallus]	421760	-0.243256	0.0579701	5
NP_001006408.1	sorting nexin-3 [Gallus gallus]	421772	-0.0955477	-0.0454314	5
NP_001006410.1	prolyl endopeptidase [Gallus gallus]	421785	-0.122333	-0.00723157	5
NP_001006411.1	thiosulfate sulfurtransferase/rhodanese-like domain-containing protein 3 [Gallus gallus]	421792	0.161415	0.0229004	5
NP_001006414.1	F-box only protein 9 [Gallus gallus]	421895	0.374537	0.0342157	5
NP_001006420.1	nuclear receptor-binding protein [Gallus gallus]	421985	0.61767	0.15056	5
NP_001006421.1	DNA replication licensing factor MCM3 [Gallus gallus]	422043	-0.568977	0.0703893	5
NP_001006426.2	nuclear pore complex protein Nup85 [Gallus gallus]	422120	0.388825	-0.0218044	5
NP_001006428.1	charged multivesicular body protein 1b [Gallus gallus]	422143	-0.749977	-0.210897	5
NP_001006435.1	magnesium transporter protein 1 precursor [Gallus gallus]	422332	0.161949	0.0100637	5
NP_001006436.1	NTF2-related export protein 2 [Gallus gallus]	422346	-0.153142	0.0976108	5
NP_001006438.1	methylsterol monooxygenase 1 [Gallus gallus]	422423	-0.50429	-0.293359	5
NP_001006440.1	ATP-binding cassette sub-family E member 1 [Gallus gallus]	422462	-0.4461	-0.0350469	5
NP_001006441.1	membrane-associated progesterone receptor component 2 [Gallus gallus]	422501	0.0615192	0.0496308	5
NP_001006442.1	oligosaccharyltransferase complex subunit OSTC [Gallus gallus]	422525	0.141357	0.108357	5
NP_001006443.1	ADP/ATP translocase 1 [Gallus gallus]	422546	0.732121	0.128293	5
NP_001006445.1	N(4)-(beta-N-acetylglucosaminyl)-L-asparaginase precursor [Gallus gallus]	422558	-0.465515	-0.0573917	5
NP_001006447.1	COP9 signalosome complex subunit 4 [Gallus gallus]	422594	0.110696	0.0635029	5
NP_001006448.1	DNA-directed RNA polymerase II subunit RPB2 [Gallus gallus]	422621	0.133333	0.0703893	5
NP_001006452.1	60S ribosomal protein L7-like 1 [Gallus gallus]	422676	-0.211176	0.0648829	5
NP_001006453.1	acid ceramidase precursor [Gallus gallus]	422727	-0.499647	-0.0709665	5
NP_001006458.1	grpE protein homolog 1, mitochondrial [Gallus gallus]	422865	-0.0869593	0.0799754	5
NP_001006461.2	mitochondrial proton/calcium exchanger protein [Gallus gallus]	422898	-0.0325845	0.0593553	5
NP_001006462.1	MICOS complex subunit MIC60 [Gallus gallus]	422912	0.226836	0.0482362	5
NP_001006465.1	glutamine-dependent NAD(+) synthetase [Gallus gallus]	422983	-0.250432	0.0881416	5
NP_001006466.1	ras-related protein R-Ras2 [Gallus gallus]	423062	-0.103255	-0.0969617	5
NP_001006470.1	protein TSSC4 [Gallus gallus]	423092	-0.0322273	0.0976108	5
NP_001006471.1	toll-interacting protein [Gallus gallus]	423099	0.0601867	0.00575927	5
NP_001006473.1	ribonuclease inhibitor [Gallus gallus]	423111	0.882022	0.201634	5
NP_001006474.1	apoptosis inhibitor 5 [Gallus gallus]	423168	-0.138158	0.00575927	5
NP_001006475.1	enhancer of rudimentary homolog [Gallus gallus]	423262	0.0171022	-0.00868224	5
NP_001006477.1	eukaryotic translation initiation factor 2 subunit 1 [Gallus gallus]	423279	-0.342697	0.0129262	5
NP_001006478.1	signal recognition particle 14 kDa protein [Gallus gallus]	423284	-0.564205	-0.00288828	5
NP_001006481.1	translation initiation factor eIF-2B subunit beta [Gallus gallus]	423359	0.314744	0.0745054	5
NP_001006482.1	transmembrane emp24 domain-containing protein 10 precursor [Gallus gallus]	423362	0.314148	0.0717627	5
NP_001006483.1	serine palmitoyltransferase 2 [Gallus gallus]	423379	-0.36155	-0.128156	5
NP_001006484.2	tetratricopeptide repeat protein 7B [Gallus gallus]	423407	-0.292451	-0.217591	5
NP_001006491.1	proteasome subunit alpha type-3 [Gallus gallus]	423542	0.148209	0.0745054	5
NP_001006492.1	actin-related protein 10 [Gallus gallus]	423543	0.0483645	0.121679	5
NP_001006494.1	26S proteasome regulatory subunit 10B [Gallus gallus]	423586	0.0557699	0.0867838	5
NP_001006496.1	gamma-tubulin complex component 2 [Gallus gallus]	423673	-0.0222897	0.0786098	5
NP_001006498.1	ATP-dependent RNA helicase SUPV3L1, mitochondrial precursor [Gallus gallus]	423697	0.192692	0.0129262	5
NP_001006502.1	NADH dehydrogenase [ubiquinone] 1 beta subcomplex subunit 8, mitochondrial precursor [Gallus gallus]	423763	0.0667271	0.0328061	5
NP_001006510.1	zinc finger CCCH domain-containing protein 15 [Gallus gallus]	423992	-0.0766223	0.0703893	5
NP_001006511.1	long-chain specific acyl-CoA dehydrogenase, mitochondrial [Gallus gallus]	424005	-0.0472829	-0.011588	5
NP_001006514.2	lanosterol synthase [Gallus gallus]	424037	-0.488914	-0.104697	5
NP_001006516.1	basic leucine zipper and W2 domain-containing protein 1 [Gallus gallus]	424073	0.217696	0.0468403	5
NP_001006517.1	origin recognition complex subunit 2 [Gallus gallus]	424077	-0.409476	-0.086201	5
NP_001006519.2	cytoplasmic dynein 1 intermediate chain 2 [Gallus gallus]	424151	-0.549604	0.0114956	5
NP_001006521.2	CCR4-NOT transcription complex subunit 9 [Gallus gallus]	424215	-0.0156547	0.0593553	5
NP_001006523.2	general transcription and DNA repair factor IIH helicase subunit XPB [Gallus gallus]	424226	-0.076736	0.0894982	5
NP_001006527.2	DNA replication licensing factor MCM6 [Gallus gallus]	424295	-0.541095	0.100305	5
NP_001006528.1	aspartate--tRNA ligase, cytoplasmic [Gallus gallus]	424296	-0.0146307	0.0662614	5
NP_001006531.1	syntaxin-6 [Gallus gallus]	424413	-0.275287	0.0285692	5
NP_001006534.1	endophilin-B1 [Gallus gallus]	424522	0.0314684	0.0621217	5
NP_001006537.1	importin-13 [Gallus gallus]	424573	0.764127	0.119024	5
NP_001006539.1	aldo-keto reductase family 1 member A1 [Gallus gallus]	424599	-0.623073	-0.166503	5
NP_001006543.1	phenylalanine--tRNA ligase beta subunit [Gallus gallus]	424812	-0.290637	0.0840643	5
NP_001006544.1	uncharacterized protein LOC424866 [Gallus gallus]	424866	0.736642	-0.0365259	5
NP_001006548.1	arf-GAP with coiled-coil, ANK repeat and PH domain-containing protein 2 [Gallus gallus]	424895	-0.330209	-0.137648	5
NP_001006549.1	large subunit GTPase 1 homolog [Gallus gallus]	424897	-0.0156147	0.0114956	5
NP_001006550.1	replication factor C subunit 4 [Gallus gallus]	424958	-0.40312	0.228973	5
NP_001006551.1	methylcrotonoyl-CoA carboxylase subunit alpha, mitochondrial [Gallus gallus]	424962	-0.737852	-0.00288828	5
NP_001006553.1	NADH dehydrogenase [ubiquinone] 1 beta subcomplex subunit 5, mitochondrial precursor [Gallus gallus]	424978	0.274143	0.0440443	5
NP_001006556.1	GMP synthase [glutamine-hydrolyzing] [Gallus gallus]	425028	-0.0543169	0.0114956	5
NP_001006558.1	glycogenin-1 [Gallus gallus]	425050	-0.494617	0.077243	5
NP_001006559.1	ragulator complex protein LAMTOR3 [Gallus gallus]	425210	-0.102283	-0.100051	5
NP_001006560.1	heterochromatin protein 1-binding protein 3 [Gallus gallus]	425543	-0.156979	-0.086201	5
NP_001006566.1	dihydropteridine reductase [Gallus gallus]	426335	-0.367638	-0.239566	5
NP_001006568.1	ATP-dependent RNA helicase DDX19B [Gallus gallus]	426504	0.0429507	0.226509	5
NP_001006571.1	3-ketoacyl-CoA thiolase, mitochondrial [Gallus gallus]	426847	-0.0758683	-0.0785637	5
NP_001006572.1	putative oxidoreductase GLYR1 [Gallus gallus]	426988	-0.19081	-0.0831412	5
NP_001006573.1	RNA exonuclease 5 [Gallus gallus]	427001	0.0559742	0.349365	5
NP_001006577.2	trafficking protein particle complex subunit 13 isoform 2 [Gallus gallus]	427165	-0.322478	-0.199255	5
NP_001006579.1	ribosome biogenesis protein NSA2 homolog [Gallus gallus]	427206	0.2776	-0.0262051	5
NP_001006581.2	serine/threonine-protein kinase RIO2 [Gallus gallus]	427278	-0.501509	0.0551957	5
NP_001006582.1	endosomal/lysosomal potassium channel TMEM175 [Gallus gallus]	427293	-0.247175	-0.0816138	5
NP_001006583.1	39S ribosomal protein L50, mitochondrial [Gallus gallus]	427307	0.399841	0.109695	5
NP_001006586.1	AP-3 complex subunit sigma-1 [Gallus gallus]	427389	-0.497937	0.128293	5
NP_001006686.1	heat shock 70 kDa protein [Gallus gallus]	423504	-0.904619	-0.263612	5
NP_001007474.1	dolichyl-diphosphooligosaccharide--protein glycosyltransferase subunit DAD1 [Gallus gallus]	395343	0.134126	0.0538064	5
NP_001007480.1	60S ribosomal protein L4 [Gallus gallus]	415551	0.203361	0.0676387	5
NP_001007491.1	apoptosis-inducing factor 1, mitochondrial [Gallus gallus]	428688	-0.0625023	0.041243	5
NP_001007824.1	40S ribosomal protein SA [Gallus gallus]	395181	0.311409	0.107018	5
NP_001007829.1	very-long-chain (3R)-3-hydroxyacyl-CoA dehydratase [Gallus gallus]	415539	0.0740429	0.0186342	5
NP_001007831.1	solute carrier family 25 member 46 [Gallus gallus]	415610	0.125187	-0.0679388	5
NP_001007834.1	cytosolic Fe-S cluster assembly factor NUBP2 [Gallus gallus]	416402	0.46836	0.355016	5
NP_001007849.1	E3 ubiquitin-protein ligase Hakai [Gallus gallus]	417701	0.461072	0.171207	5
NP_001007854.1	probable ATP-dependent RNA helicase DDX47 [Gallus gallus]	417959	-0.377981	0.0758749	5
NP_001007872.1	glucose-induced degradation protein 8 homolog [Gallus gallus]	419235	-0.190698	0.128293	5
NP_001007876.1	RNA polymerase II subunit A C-terminal domain phosphatase SSU72 [Gallus gallus]	419410	0.142392	-0.0247367	5
NP_001007885.1	coiled-coil domain-containing protein 43 [Gallus gallus]	419971	0.197402	0.0551957	5
NP_001007887.1	AP-1 complex subunit mu-1 [Gallus gallus]	420149	-0.250348	-0.0350469	5
NP_001007889.1	elongin-C [Gallus gallus]	420187	0.0288982	0.0524159	5
NP_001007893.1	cyclin-dependent kinase 6 [Gallus gallus]	420558	-0.915661	-0.16004	5
NP_001007906.1	proteasome subunit beta type-1 [Gallus gallus]	421551	0.11491	0.0635029	5
NP_001007931.1	calcineurin B homologous protein 1 [Gallus gallus]	423211	0.140596	0.319618	5
NP_001007936.1	breast cancer metastasis-suppressor 1-like protein [Gallus gallus]	423328	-0.368173	0.045443	5
NP_001007945.1	KIF1-binding protein homolog [Gallus gallus]	423694	0.0194418	0.0214797	5
NP_001007949.1	alpha-centractin [Gallus gallus]	423862	-0.00498924	0.0703893	5
NP_001007954.1	glutamate--cysteine ligase regulatory subunit [Gallus gallus]	424492	-0.332005	-0.21927	5
NP_001007957.1	transmembrane emp24 domain-containing protein 5 precursor [Gallus gallus]	424499	-0.208493	0.0285692	5
NP_001007964.1	importin subunit alpha-3 [Gallus gallus]	425012	-0.319739	0.109695	5
NP_001007976.1	sialic acid synthase [Gallus gallus]	427283	-0.280286	-0.093879	5
NP_001007980.1	WD40 repeat-containing protein SMU1 [Gallus gallus]	427377	-0.160395	0.00144197	5
NP_001008451.1	trafficking protein particle complex subunit 3 [Gallus gallus]	419625	0.0144341	-0.0144996	5
NP_001008459.1	BTB/POZ domain-containing protein 9 [Gallus gallus]	421429	-0.475798	-0.00868224	5
NP_001008463.1	CDP-diacylglycerol--glycerol-3-phosphate 3-phosphatidyltransferase, mitochondrial precursor [Gallus gallus]	422087	0.817967	0.10165	5
NP_001008465.1	COMM domain-containing protein 5 [Gallus gallus]	422376	-0.0598364	-0.0528949	5
NP_001008468.1	transmembrane protein 184C [Gallus gallus]	422469	-0.269212	0.0468403	5
NP_001008472.1	glutaredoxin-related protein 5, mitochondrial [Gallus gallus]	423440	0.128176	-0.011588	5
NP_001008478.1	protein Dr1 [Gallus gallus]	424496	-0.115841	0.120352	5
NP_001008479.1	activated RNA polymerase II transcriptional coactivator p15 [Gallus gallus]	427425	-0.219789	-0.0573917	5
NP_001008680.1	protein XRP2 [Gallus gallus]	418675	0.0258254	0.0440443	5
NP_001010842.2	heat shock protein beta-9 [Gallus gallus]	428310	0.690425	-0.0320936	5
NP_001012292.1	polyribonucleotide 5'-hydroxyl-kinase Clp1 [Gallus gallus]	423131	0.100181	0.0703893	5
NP_001012539.1	CUGBP Elav-like family member 1 [Gallus gallus]	373923	-0.21943	0.123004	5
NP_001012540.1	multidrug resistance-associated protein 1 [Gallus gallus]	395416	0.0610223	0.0894982	5
NP_001012545.1	paraplegin [Gallus gallus]	415843	-0.193381	0.111031	5
NP_001012547.1	3-phosphoinositide-dependent protein kinase 1 [Gallus gallus]	416588	-0.165263	0.0229004	5
NP_001012551.1	T-complex protein 1 subunit beta [Gallus gallus]	417846	-0.11514	0.0758749	5
NP_001012553.1	eukaryotic translation initiation factor 3 subunit L [Gallus gallus]	418033	0.290476	0.0676387	5
NP_001012555.2	F-box only protein 7 [Gallus gallus]	418063	-0.503482	-0.298673	5
NP_001012558.1	tubulin--tyrosine ligase-like protein 12 [Gallus gallus]	418227	-0.00121237	-0.0291463	5
NP_001012559.1	nuclear pore complex protein Nup50 [Gallus gallus]	418240	-0.57175	-0.011588	5
NP_001012560.1	protein O-glucosyltransferase 1 precursor [Gallus gallus]	418455	-0.260916	-0.027675	5
NP_001012562.1	pyruvate dehydrogenase E1 component subunit alpha, somatic form, mitochondrial precursor [Gallus gallus]	418610	0.249607	0.0482362	5
NP_001012567.1	GTPase NRas precursor [Gallus gallus]	419885	-0.0480047	-0.0394883	5
NP_001012568.1	proteasome activator complex subunit 3 [Gallus gallus]	420017	-0.0962176	0.0662614	5
NP_001012569.1	ras-related protein Rab-11B [Gallus gallus]	420063	0.168635	-0.14401	5
NP_001012576.1	transmembrane protein 106B [Gallus gallus]	420586	-0.510937	-0.129734	5
NP_001012581.1	T-complex protein 1 subunit epsilon [Gallus gallus]	420930	0.356218	0.0908534	5
NP_001012583.1	sphingolipid delta(4)-desaturase DES1 [Gallus gallus]	421327	-0.111456	0.0758749	5
NP_001012584.1	protein YIPF3 [Gallus gallus]	421453	0.141415	0.0731347	5
NP_001012585.1	tetratricopeptide repeat protein 27 [Gallus gallus]	421462	-0.632519	0.00288251	5
NP_001012586.1	cleavage stimulation factor subunit 3 [Gallus gallus]	421595	0.348464	0.0935602	5
NP_001012589.1	integral membrane protein 2A [Gallus gallus]	422145	-0.704929	-0.369595	5
NP_001012592.1	SH3 domain-binding glutamic acid-rich-like protein [Gallus gallus]	422277	0.364327	-0.150401	5
NP_001012594.1	heat shock 70 kDa protein 4L [Gallus gallus]	422496	-0.681023	0.0551957	5
NP_001012598.1	sister chromatid cohesion protein PDS5 homolog A [Gallus gallus]	422787	-0.335023	-0.00433459	5
NP_001012600.1	RELT-like protein 1 precursor [Gallus gallus]	422795	-0.0139415	0.045443	5
NP_001012607.1	exocyst complex component 5 [Gallus gallus]	423549	-0.17455	-0.0365259	5
NP_001012612.1	Golgi reassembly-stacking protein 2 [Gallus gallus]	424156	-0.114781	-0.0558912	5
NP_001012613.3	protein-associating with the carboxyl-terminal domain of ezrin [Gallus gallus]	424396	-0.0128021	-0.0679388	5
NP_001012615.1	ATP-binding cassette sub-family D member 3 [Gallus gallus]	424487	-0.205168	0.0799754	5
NP_001012618.2	26S proteasome non-ATPase regulatory subunit 1 [Gallus gallus]	424926	-0.00271016	0.0648829	5
NP_001012620.1	translocation protein SEC62 [Gallus gallus]	424993	-0.621414	0.00432161	5
NP_001012622.1	E3 ubiquitin-protein transferase MAEA [Gallus gallus]	426024	0.0268656	0.0607392	5
NP_001012623.1	PRA1 family protein 3 [Gallus gallus]	426074	-0.846973	-0.163268	5
NP_001012624.1	U3 small nucleolar RNA-associated protein 15 homolog [Gallus gallus]	426152	-0.159748	0.115033	5
NP_001012625.1	sorting nexin-2 [Gallus gallus]	426797	-0.388708	0.0114956	5
NP_001012671.1	surfeit locus protein 1 [Gallus gallus]	417157	-0.00202754	-0.093879	5
NP_001012717.1	myotubularin-related protein 8 [Gallus gallus]	422312	-0.317126	0.0200577	5
NP_001012719.1	U5 small nuclear ribonucleoprotein 200 kDa helicase [Gallus gallus]	503574	0.254071	0.0949116	5
NP_001012787.1	signal peptide peptidase-like 2A precursor [Gallus gallus]	415450	-0.253673	-0.168123	5
NP_001012793.1	conserved oligomeric Golgi complex subunit 4 [Gallus gallus]	415681	-0.0220048	0.0071955	5
NP_001012800.1	glutaminyl-tRNA synthetase [Gallus gallus]	416057	-0.323241	-0.018878	5
NP_001012806.1	epsin-2 [Gallus gallus]	416524	0.0181137	0.130931	5
NP_001012814.1	ras-related protein Rab-14 [Gallus gallus]	417119	-0.323832	-0.0816138	5
NP_001012815.1	26S proteasome non-ATPase regulatory subunit 5 [Gallus gallus]	417125	-0.274667	-0.0380063	5
NP_001012816.2	exosome complex component RRP4 [Gallus gallus]	417182	0.0408184	0.0703893	5
NP_001012819.1	tubulin-specific chaperone D [Gallus gallus]	417334	-0.158082	-0.0558912	5
NP_001012823.1	nuclear cap-binding protein subunit 3 [Gallus gallus]	417552	-0.114674	-0.0335695	5
NP_001012824.1	vacuolar protein sorting-associated protein 53 homolog [Gallus gallus]	417622	-0.106815	-0.0908029	5
NP_001012826.1	CCR4-NOT transcription complex subunit 2 [Gallus gallus]	417851	-0.114817	0.0690147	5
NP_001012827.1	TBC1 domain family member 15 [Gallus gallus]	417857	-0.365974	-0.0816138	5
NP_001012828.1	ubiquitin-conjugating enzyme E2 N [Gallus gallus]	417898	-0.219667	-0.086201	5
NP_001012849.1	double-stranded RNA-binding protein Staufen homolog 1 [Gallus gallus]	419213	0.115852	0.0840643	5
NP_001012854.1	integrator complex subunit 11 [Gallus gallus]	419418	-0.322712	0.0922074	5
NP_001012855.1	adaptin ear-binding coat-associated protein 2 [Gallus gallus]	419464	0.157868	-0.0800879	5
NP_001012856.1	ER membrane protein complex subunit 1 precursor [Gallus gallus]	419470	0.406696	0.171207	5
NP_001012859.2	importin subunit alpha-7 [Gallus gallus]	419656	0.0940774	-0.0499049	5
NP_001012866.1	transmembrane protein 70, mitochondrial precursor [Gallus gallus]	420188	0.108338	0.0342157	5
NP_001012876.1	integrin alpha-9 precursor [Gallus gallus]	420757	-0.209961	0.0881416	5
NP_001012878.2	proteasome subunit alpha type-2 [Gallus gallus]	420772	-0.38344	0.0129262	5
NP_001012886.1	ADP-ribosylation factor-like protein 8A [Gallus gallus]	421175	-0.0745208	-0.0816138	5
NP_001012893.1	saccharopine dehydrogenase-like oxidoreductase [Gallus gallus]	421485	0.155732	0.0827026	5
NP_001012896.1	nuclear receptor coactivator 7 [Gallus gallus]	421717	-0.598255	-0.242977	5
NP_001012897.1	cell cycle control protein 50A [Gallus gallus]	421861	-0.223133	-0.0649175	5
NP_001012905.2	NF-kappa-B-repressing factor [Gallus gallus]	422370	-0.269504	-0.00578235	5
NP_001012908.1	C-terminal-binding protein 1 [Gallus gallus]	422904	0.887918	0.226509	5
NP_001012910.1	succinate--CoA ligase [ADP/GDP-forming] subunit alpha, mitochondrial [Gallus gallus]	422932	0.0212937	-0.0320936	5
NP_001012911.1	mitochondrial antiviral-signaling protein [Gallus gallus]	422936	0.105248	0.105678	5
NP_001012912.1	SET and MYND domain-containing protein 5 [Gallus gallus]	422951	0.369132	0.0257376	5
NP_001012914.1	AP-2 complex subunit alpha-2 [Gallus gallus]	423102	-0.397337	0.0100637	5
NP_001012926.1	RRP12-like protein [Gallus gallus]	423845	0.0219125	0.0717627	5
NP_001012930.1	mini-chromosome maintenance complex-binding protein [Gallus gallus]	423933	-0.325285	-0.0247367	5
NP_001012934.1	60 kDa heat shock protein, mitochondrial precursor [Gallus gallus]	424059	0.181119	0.1137	5
NP_001012937.1	aspartyl aminopeptidase [Gallus gallus]	424200	0.208976	-0.0528949	5
NP_001012944.2	selenoprotein F precursor [Gallus gallus]	424521	-0.104276	0.147958	5
NP_001012949.1	mitofusin-1 [Gallus gallus]	424973	0.282617	0.102994	5
NP_001012952.1	26S proteasome non-ATPase regulatory subunit 2 [Gallus gallus]	425294	0.217531	0.1137	5
NP_001012960.1	exportin-7 [Gallus gallus]	426925	-0.0751022	-0.077041	5
NP_001012965.1	exportin-4 [Gallus gallus]	428081	-0.441031	0.201634	5
NP_001012966.1	deubiquitinating protein VCIP135 [Gallus gallus]	428359	-0.528363	-0.142417	5
NP_001012967.1	calcium-binding mitochondrial carrier protein Aralar2 [Gallus gallus]	428427	-0.218395	-0.0144996	5
NP_001012970.1	N-chimaerin [Gallus gallus]	429021	-0.582799	-0.15682	5
NP_001012971.1	metastasis-associated protein MTA1 [Gallus gallus]	429060	0.0144533	-0.0954196	5
NP_001017414.1	NAD-dependent protein deacetylase sirtuin-2 [Gallus gallus]	548628	0.416544	0.130931	5
NP_001019627.1	vesicle-fusing ATPase [Gallus gallus]	419972	-0.0950337	-0.013043	5
NP_001019905.1	selenoprotein S [Gallus gallus]	415522	-0.0999023	0.0370307	5
NP_001020611.1	charged multivesicular body protein 1a [Gallus gallus]	415841	0.0457438	-0.0144996	5
NP_001020612.1	selenoprotein K [Gallus gallus]	415995	-0.0888947	-0.093879	5
NP_001025020.1	rho-related GTP-binding protein RhoC precursor [Gallus gallus]	395869	-0.870371	-0.22095	5
NP_001025224.1	39S ribosomal protein L48, mitochondrial [Gallus gallus]	419062	0.0691686	-0.0394883	5
NP_001025510.2	CD81 antigen [Gallus gallus]	374256	0.202322	-0.251539	5
NP_001025558.1	E3 ubiquitin-protein ligase ARIH1 [Gallus gallus]	415319	-0.455231	-0.086201	5
NP_001025561.1	beta-hexosaminidase subunit alpha precursor [Gallus gallus]	415320	-0.195727	-0.176251	5
NP_001025707.1	cytoplasmic aconitate hydratase [Gallus gallus]	373916	0.753717	0.111031	5
NP_001025716.1	F-box only protein 22 [Gallus gallus]	415355	-0.240913	-0.0573917	5
NP_001025718.1	adenosine deaminase-like protein [Gallus gallus]	415391	0.0619713	-0.199255	5
NP_001025722.2	LRP chaperone MESD precursor [Gallus gallus]	415475	-0.296615	0.10165	5
NP_001025728.1	N-acetylgalactosamine kinase [Gallus gallus]	415596	-0.164774	-0.176251	5
NP_001025735.1	protein VAC14 homolog [Gallus gallus]	415678	0.219691	0.0607392	5
NP_001025739.2	lysophosphatidylcholine acyltransferase 2 [Gallus gallus]	415716	-0.06917	0.0962619	5
NP_001025740.1	HEAT repeat-containing protein 3 [Gallus gallus]	415734	-0.116077	0.144046	5
NP_001025744.1	cytoplasmic dynein 1 light intermediate chain 2 [Gallus gallus]	415793	-0.417592	0.104337	5
NP_001025749.1	kelch domain-containing protein 4 [Gallus gallus]	415831	-0.0200815	0.0114956	5
NP_001025750.2	large neutral amino acids transporter small subunit 1 [Gallus gallus]	415832	0.361199	0.219091	5
NP_001025752.1	cytochrome b5 type B [Gallus gallus]	415865	-0.227605	0.0172093	5
NP_001025754.1	lysine--tRNA ligase [Gallus gallus]	415885	-0.267971	-0.00868224	5
NP_001025756.1	acylamino-acid-releasing enzyme [Gallus gallus]	415926	0.476037	-0.00433459	5
NP_001025759.2	RNA-binding protein 6 [Gallus gallus]	415931	-0.229798	0.0840643	5
NP_001025760.1	twinfilin-2 [Gallus gallus]	415940	0.0412424	0.0482362	5
NP_001025768.1	coatomer subunit gamma-1 [Gallus gallus]	416014	-0.12175	-0.0454314	5
NP_001025769.1	ankyrin repeat and BTB/POZ domain-containing protein 1 [Gallus gallus]	416026	0.306162	0.149259	5
NP_001025772.1	inosine-5'-monophosphate dehydrogenase 2 [Gallus gallus]	416058	0.257006	0.119024	5
NP_001025778.1	arginine--tRNA ligase, cytoplasmic [Gallus gallus]	416168	0.0888974	0.00144197	5
NP_001025780.2	clathrin light chain B isoform 2 [Gallus gallus]	416226	0.055579	0.117695	5
NP_001025786.1	clathrin interactor 1 [Gallus gallus]	416240	-0.0959986	0.0881416	5
NP_001025787.1	probable tRNA(His) guanylyltransferase [Gallus gallus]	416242	-0.279027	-0.027675	5
NP_001025792.1	GTP-binding protein SAR1b [Gallus gallus]	416314	-0.294883	0.0071955	5
NP_001025795.1	C-terminal binding protein-like [Gallus gallus]	416354	-0.0569273	0.121679	5
NP_001025799.1	GATOR complex protein WDR24 [Gallus gallus]	416406	0.228814	0.0370307	5
NP_001025803.1	actin-related protein 2/3 complex subunit 1B [Gallus gallus]	416490	-0.831049	-0.0831412	5
NP_001025805.1	developmentally-regulated GTP-binding protein 2 [Gallus gallus]	416513	-0.142127	-0.0985055	5
NP_001025806.1	protein flightless-1 homolog [Gallus gallus]	416515	0.21763	-0.0291463	5
NP_001025809.1	glycerol-3-phosphate phosphatase [Gallus gallus]	416559	0.191993	-0.0484122	5
NP_001025815.1	H(+)/Cl(-) exchange transporter 7 [Gallus gallus]	416656	-0.0489045	-0.307573	5
NP_001025818.1	ubiquitin-conjugating enzyme E2 H [Gallus gallus]	416678	-0.117474	-0.164884	5
NP_001025820.1	eukaryotic initiation factor 4A-III [Gallus gallus]	416704	0.133685	-0.00578235	5
NP_001025823.1	synaptosomal-associated protein 29 [Gallus gallus]	416766	-0.398243	-0.0679388	5
NP_001025826.1	nucleolar complex protein 4 homolog [Gallus gallus]	416798	0.192391	-0.107803	5
NP_001025833.2	zinc finger CCHC domain-containing protein 8 [Gallus gallus]	416862	-0.552519	-0.272297	5
NP_001025836.1	tuftelin-interacting protein 11 [Gallus gallus]	416909	-0.144839	0.0922074	5
NP_001025838.1	D-dopachrome decarboxylase [Gallus gallus]	416937	0.603639	-0.0892673	5
NP_001025840.1	ras-related protein Rab-35 [Gallus gallus]	416983	-0.0377297	-0.139236	5
NP_001025858.1	torsin-1A precursor [Gallus gallus]	417190	0.222426	0.181421	5
NP_001025861.1	nucleoporin NUP188 homolog [Gallus gallus]	417198	-0.0250444	0.0786098	5
NP_001025862.2	protein SET [Gallus gallus]	417210	-0.0376178	-0.07552	5
NP_001025869.1	syntaxin-8 [Gallus gallus]	417321	0.275672	-0.00578235	5
NP_001025874.1	bifunctional arginine demethylase and lysyl-hydroxylase JMJD6 [Gallus gallus]	417355	-0.0335927	-0.00868224	5
NP_001025877.1	26S proteasome non-ATPase regulatory subunit 12 [Gallus gallus]	417425	-0.0748033	0.0949116	5
NP_001025884.1	protein NipSnap homolog 2 [Gallus gallus]	417539	-0.0783054	-0.0439433	5
NP_001025885.1	argininosuccinate lyase [Gallus gallus]	417545	0.0998728	0.290424	5
NP_001025895.1	protein AATF [Gallus gallus]	417653	-0.465628	-0.013043	5
NP_001025922.1	SCY1-like protein 2 [Gallus gallus]	417930	-0.686065	-0.0649175	5
NP_001025923.1	WD repeat-containing protein 91 [Gallus gallus]	417939	-0.371105	-0.123434	5
NP_001025925.1	heme-binding protein 1 [Gallus gallus]	417961	-0.0133328	-0.26708	5
NP_001025928.1	hsc70-interacting protein [Gallus gallus]	418003	0.426469	0.111031	5
NP_001025933.2	thioredoxin reductase 1, cytoplasmic isoform 1 [Gallus gallus]	418082	-0.0827327	-0.168123	5
NP_001025944.1	muskelin [Gallus gallus]	418250	-0.188357	0.0607392	5
NP_001025946.1	COP9 signalosome complex subunit 7a [Gallus gallus]	418283	0.244358	0.132248	5
NP_001025949.1	N-alpha-acetyltransferase 50 [Gallus gallus]	418319	0.196905	0.0717627	5
NP_001025951.2	rab-like protein 3 [Gallus gallus]	418329	-0.44448	-0.0306192	5
NP_001025964.2	heat shock 70 kDa protein 13 precursor [Gallus gallus]	418469	-0.341926	0.328836	5
NP_001025969.1	ES1 protein homolog, mitochondrial [Gallus gallus]	418552	-0.087516	-0.0513992	5
NP_001025971.1	ATP-dependent RNA helicase DDX3X [Gallus gallus]	418567	0.217232	0.178874	5
NP_001025972.2	renin receptor precursor [Gallus gallus]	418573	0.12239	-0.268817	5
NP_001025975.1	eukaryotic translation initiation factor 1A, X-chromosomal [Gallus gallus]	418606	-0.150113	0.077243	5
NP_001025983.1	phosducin-like protein 3 [Gallus gallus]	418709	-0.370121	-0.0380063	5
NP_001025985.1	cytoplasmic protein NCK2 [Gallus gallus]	418727	-0.328968	-0.0484122	5
NP_001026001.2	lambda-crystallin homolog [Gallus gallus]	418953	-0.27976	-0.0923402	5
NP_001026004.1	40S ribosomal protein S11 [Gallus gallus]	419049	0.299197	0.124328	5
NP_001026006.1	proteasomal ATPase-associated factor 1 [Gallus gallus]	419061	-0.221115	0.0731347	5
NP_001026007.1	40S ribosomal protein S3 [Gallus gallus]	419069	0.270744	0.0440443	5
NP_001026008.1	ribonucleoside-diphosphate reductase large subunit [Gallus gallus]	419081	0.107816	0.261832	5
NP_001026009.1	stromal interaction molecule 1 [Gallus gallus]	419082	-0.072824	-0.077041	5
NP_001026014.1	splicing factor, arginine/serine-rich 6 [Gallus gallus]	419116	-0.330494	0.0440443	5
NP_001026015.1	protein AAR2 homolog [Gallus gallus]	419118	-0.00359581	0.111031	5
NP_001026018.1	cysteine desulfurase, mitochondrial [Gallus gallus]	419133	0.00464859	0.0551957	5
NP_001026019.1	eukaryotic translation initiation factor 6 [Gallus gallus]	419140	0.0705974	-0.00433459	5
NP_001026024.1	serine/threonine-protein kinase 4 [Gallus gallus]	419187	0.535473	0.238787	5
NP_001026029.1	tumor protein D54 [Gallus gallus]	419257	0.0935483	0.0271541	5
NP_001026030.1	NSFL1 cofactor p47 [Gallus gallus]	419268	0.317326	0.117695	5
NP_001026031.1	microtubule-associated protein RP/EB family member 1 [Gallus gallus]	419288	-0.1021	0.0328061	5
NP_001026033.1	regulation of nuclear pre-mRNA domain-containing protein 1B [Gallus gallus]	419295	-0.0480591	0.0172093	5
NP_001026042.2	cell division protein kinase 11 [Gallus gallus]	419406	0.0835397	0.0962619	5
NP_001026047.1	nucleolar complex protein 2 homolog [Gallus gallus]	419433	-0.331258	0.0071955	5
NP_001026049.1	TAR DNA-binding protein 43 [Gallus gallus]	419453	0.0499029	0.0565835	5
NP_001026057.1	serine/threonine-protein phosphatase 2A 55 kDa regulatory subunit B alpha isoform [Gallus gallus]	419523	-0.00206836	0.0440443	5
NP_001026063.1	replication protein A 32 kDa subunit [Gallus gallus]	419566	0.398078	0.045443	5
NP_001026065.1	transcription initiation factor TFIID subunit 12 [Gallus gallus]	419585	-0.0785114	0.210389	5
NP_001026067.1	ras-related GTP-binding protein C [Gallus gallus]	419605	-0.328097	-0.258425	5
NP_001026071.1	protein argonaute-3 [Gallus gallus]	419628	-0.227243	0.0908534	5
NP_001026072.1	neurochondrin [Gallus gallus]	419633	0.561515	0.0086303	5
NP_001026074.1	palmitoyl-protein thioesterase 1 precursor [Gallus gallus]	419681	0.00241381	-0.0573917	5
NP_001026081.1	ubiquitin conjugation factor E4 A [Gallus gallus]	419758	0.122362	-0.112475	5
NP_001026082.2	platelet-activating factor acetylhydrolase IB subunit beta [Gallus gallus]	419765	-0.0802159	-0.166503	5
NP_001026086.1	N-fatty-acyl-amino acid synthase/hydrolase PM20D1 precursor [Gallus gallus]	419838	-0.264038	-0.07552	5
NP_001026087.1	methylosome protein 50 [Gallus gallus]	419865	-0.178695	0.0538064	5
NP_001026089.1	cold shock domain-containing protein E1 [Gallus gallus]	419886	-0.177376	0.172488	5
NP_001026090.1	uncharacterized protein C6orf106 homolog [Gallus gallus]	419902	0.187183	0.197865	5
NP_001026091.1	bcl-2 homologous antagonist/killer [Gallus gallus]	419912	-0.391927	0.125651	5
NP_001026096.2	pre-rRNA processing protein FTSJ3 [Gallus gallus]	419943	-0.0284098	-0.0394883	5
NP_001026097.1	ATP-dependent RNA helicase DDX42 [Gallus gallus]	419959	0.0265667	0.136191	5
NP_001026100.1	60S ribosomal protein L19 [Gallus gallus]	420003	0.288929	0.176323	5
NP_001026103.1	heterogeneous nuclear ribonucleoprotein M [Gallus gallus]	420054	-0.369069	0.0172093	5
NP_001026106.1	polypyrimidine tract-binding protein 1 [Gallus gallus]	420098	-0.326854	0.149259	5
NP_001026107.1	WD repeat-containing protein 18 [Gallus gallus]	420100	0.063875	-0.181149	5
NP_001026114.1	receptor-interacting serine/threonine-protein kinase 2 [Gallus gallus]	420215	0.222025	0.015783	5
NP_001026119.1	DDB1- and CUL4-associated factor 13 [Gallus gallus]	420263	-0.0511267	0.0172093	5
NP_001026121.1	double-strand-break repair protein rad21 homolog [Gallus gallus]	420286	-0.293626	-0.07552	5
NP_001026122.1	eukaryotic translation initiation factor 3 subunit H [Gallus gallus]	420288	-0.27695	0.1137	5
NP_001026134.1	Golgi reassembly-stacking protein 1 [Gallus gallus]	420426	-0.489516	-0.00144342	5
NP_001026148.1	asparagine synthetase [glutamine-hydrolyzing] [Gallus gallus]	420574	-0.59396	0.280956	5
NP_001026150.1	ankyrin repeat and MYND domain-containing protein 2 [Gallus gallus]	420593	-0.311006	0.0607392	5
NP_001026159.1	peptide-N(4)-(N-acetyl-beta-glucosaminyl)asparagine amidase [Gallus gallus]	420655	-0.00971667	0.115033	5
NP_001026160.2	SH3 domain-binding protein 5 [Gallus gallus]	420682	0.815322	0.0827026	5
NP_001026170.1	p21-activated protein kinase-interacting protein 1-like [Gallus gallus]	420850	-0.216031	0.0143553	5
NP_001026174.1	death-associated protein 1 [Gallus gallus]	420923	-0.907998	-0.150401	5
NP_001026175.1	tRNA (cytosine(34)-C(5))-methyltransferase [Gallus gallus]	420938	0.107232	0.0813396	5
NP_001026176.1	regulation of nuclear pre-mRNA domain-containing protein 1A [Gallus gallus]	420953	-0.548525	-0.0588937	5
NP_001026179.1	testis-expressed protein 10 homolog [Gallus gallus]	420993	-0.198805	0.0565835	5
NP_001026183.1	tubulin beta-5 chain [Gallus gallus]	421037	-0.968072	0.107018	5
NP_001026189.1	ubiquitin-conjugating enzyme E2 variant 2 [Gallus gallus]	421109	0.354992	0.0786098	5
NP_001026193.1	epidermal retinol dehydrogenase 2 [Gallus gallus]	421130	-0.778157	-0.217591	5
NP_001026204.1	5'-3' exoribonuclease 2 [Gallus gallus]	421236	0.0896242	0.108357	5
NP_001026209.1	protein LBH [Gallus gallus]	421301	-0.0487443	0.269033	5
NP_001026211.1	EH domain-containing protein 3 [Gallus gallus]	421306	0.611672	0.163499	5
NP_001026212.2	tRNA (adenine(58)-N(1))-methyltransferase non-catalytic subunit TRM6 [Gallus gallus]	421313	-0.384583	-0.018878	5
NP_001026222.1	digestive organ expansion factor homolog [Gallus gallus]	421384	-0.242194	-0.00868224	5
NP_001026229.1	protein YIPF4 [Gallus gallus]	421464	0.014844	0.112367	5
NP_001026230.2	N-acylneuraminate-9-phosphatase [Gallus gallus]	421467	-0.331487	0.0200577	5
NP_001026231.1	CCAAT/enhancer-binding protein zeta [Gallus gallus]	421474	0.540003	0.246104	5
NP_001026241.1	zinc finger and BTB domain-containing protein 2 [Gallus gallus]	421635	-0.329394	-0.129734	5
NP_001026246.2	RWD domain-containing protein 1 [Gallus gallus]	421741	-0.969587	-0.0923402	5
NP_001026248.1	osteopetrosis-associated transmembrane protein 1 precursor [Gallus gallus]	421773	0.352304	0.0840643	5
NP_001026259.1	EARP-interacting protein [Gallus gallus]	421916	-0.30324	-0.182786	5
NP_001026268.1	ras-related protein Rab-10 [Gallus gallus]	421994	0.430956	0.0717627	5
NP_001026285.1	chloride intracellular channel protein 2 [Gallus gallus]	422178	-0.218132	-0.0785637	5
NP_001026286.1	H/ACA ribonucleoprotein complex subunit DKC1 [Gallus gallus]	422196	0.369759	0.0370307	5
NP_001026290.1	rab proteins geranylgeranyltransferase component A 1 [Gallus gallus]	422266	-0.362959	0.123004	5
NP_001026296.1	septin-6 [Gallus gallus]	422369	-0.567351	-0.0380063	5
NP_001026306.1	protein transport protein Sec24B [Gallus gallus]	422523	-0.139995	-0.215915	5
NP_001026319.1	N6-adenosine-methyltransferase non-catalytic subunit [Gallus gallus]	422684	-0.673635	-0.153607	5
NP_001026321.1	rap1 GTPase-GDP dissociation stimulator 1 [Gallus gallus]	422701	-0.634879	-0.00578235	5
NP_001026322.1	methionine aminopeptidase 1 [Gallus gallus]	422704	-0.307514	-0.00144342	5
NP_001026323.1	alcohol dehydrogenase class-3 [Gallus gallus]	422705	0.0364764	-0.0908029	5
NP_001026330.1	pre-mRNA-splicing factor ATP-dependent RNA helicase DHX15 [Gallus gallus]	422813	-0.474593	-0.0232698	5
NP_001026332.2	transmembrane anterior posterior transformation protein 1 homolog [Gallus gallus]	422824	0.0516376	0.0186342	5
NP_001026338.1	negative elongation factor A [Gallus gallus]	422896	-0.244094	-0.16004	5
NP_001026342.1	palmitoyltransferase ZDHHC13 [Gallus gallus]	422980	-0.0547864	0.0676387	5
NP_001026343.1	vacuolar protein sorting-associated protein 51 homolog [Gallus gallus]	422984	0.0658602	0.0662614	5
NP_001026348.1	transaldolase [Gallus gallus]	423019	0.920865	0.0894982	5
NP_001026351.1	switch-associated protein 70 [Gallus gallus]	423044	-0.347294	-0.132894	5
NP_001026365.1	vam6/Vps39-like protein [Gallus gallus]	423230	-0.194301	-0.12658	5
NP_001026366.2	prostaglandin reductase 2 [Gallus gallus]	423244	-0.167482	-0.0558912	5
NP_001026367.1	ribosomal oxygenase 1 [Gallus gallus]	423249	0.798977	0.115033	5
NP_001026372.1	serine/threonine-protein kinase D1 [Gallus gallus]	423302	-0.5623	0.0186342	5
NP_001026373.1	protein FAM177A1 [Gallus gallus]	423323	-0.00476688	0.138814	5
NP_001026374.1	NPC intracellular cholesterol transporter 2 precursor [Gallus gallus]	423353	0.026539	-0.131313	5
NP_001026378.2	transcription initiation factor IIA subunit 1 [Gallus gallus]	423389	-0.322031	0.0129262	5
NP_001026385.1	glia maturation factor beta [Gallus gallus]	423560	-0.392412	-0.139236	5
NP_001026386.2	catalase [Gallus gallus]	423600	-0.0361837	0.0243197	5
NP_001026388.2	growth hormone-inducible transmembrane protein [Gallus gallus]	423621	0.153317	0.0579701	5
NP_001026392.1	coiled-coil domain-containing protein 6 [Gallus gallus]	423666	-0.60324	0.0496308	5
NP_001026394.2	erlin-1 [Gallus gallus]	423670	-0.297138	-0.018878	5
NP_001026397.1	peptidyl-prolyl cis-trans isomerase F, mitochondrial [Gallus gallus]	423723	0.248726	0.141433	5
NP_001026401.1	kinesin-like protein KIF11 [Gallus gallus]	423809	-0.318882	-0.0144996	5
NP_001026406.1	transcription initiation factor TFIID subunit 5 [Gallus gallus]	423872	-0.240352	-0.00578235	5
NP_001026411.1	short/branched chain specific acyl-CoA dehydrogenase, mitochondrial [Gallus gallus]	423947	-0.429365	-0.0144996	5
NP_001026412.1	BRISC complex subunit Abraxas 2 [Gallus gallus]	423954	-0.196871	0.0229004	5
NP_001026414.1	3-hydroxyisobutyryl-CoA hydrolase, mitochondrial [Gallus gallus]	423979	-0.15552	0.0621217	5
NP_001026416.2	lanC-like protein 1 [Gallus gallus]	424006	-0.251819	0.0579701	5
NP_001026418.1	NADH dehydrogenase [ubiquinone] 1 alpha subcomplex subunit 10, mitochondrial [Gallus gallus]	424032	0.12329	0.0114956	5
NP_001026423.1	RNA-binding protein 45 [Gallus gallus]	424132	-0.706703	0.0690147	5
NP_001026425.1	obg-like ATPase 1 [Gallus gallus]	424144	-0.138628	-0.0694519	5
NP_001026431.1	uridine 5'-monophosphate synthase [Gallus gallus]	424256	-0.465854	-0.0174171	5
NP_001026433.1	coiled-coil domain-containing protein 93 [Gallus gallus]	424277	-0.277177	0.00575927	5
NP_001026436.1	parafibromin [Gallus gallus]	424356	-0.455134	0.130931	5
NP_001026437.1	vesicle-trafficking protein SEC22b precursor [Gallus gallus]	424377	0.113058	0.0551957	5
NP_001026449.1	GPI-anchor transamidase precursor [Gallus gallus]	424556	-0.105076	0.0676387	5
NP_001026455.1	nardilysin [Gallus gallus]	424635	-0.138477	0.0356239	5
NP_001026456.1	transcription factor BTF3 homolog 4 [Gallus gallus]	424638	-0.157473	0.0313952	5
NP_001026458.2	carnitine O-palmitoyltransferase 2, mitochondrial precursor [Gallus gallus]	424649	-0.472054	0.0524159	5
NP_001026459.1	delta(24)-sterol reductase [Gallus gallus]	424661	-0.900602	-0.0232698	5
NP_001026460.1	transcription factor AP-1 [Gallus gallus]	424673	0.136995	0.16092	5
NP_001026464.1	plasminogen activator inhibitor 1 RNA-binding protein [Gallus gallus]	424706	0.0652706	0.219091	5
NP_001026465.1	protein wntless homolog precursor [Gallus gallus]	424707	0.297549	0.201634	5
NP_001026466.1	leucine-rich repeat-containing protein 40 [Gallus gallus]	424713	-0.249089	-0.121863	5
NP_001026467.1	serine/arginine-rich splicing factor 11 [Gallus gallus]	424714	-0.261785	0.0398403	5
NP_001026469.1	SAGA-associated factor 29 [Gallus gallus]	424726	0.213822	-0.0573917	5
NP_001026481.1	WD repeat and FYVE domain-containing protein 1 [Gallus gallus]	424806	-0.00987032	-0.200913	5
NP_001026486.1	coiled-coil domain-containing protein 50 [Gallus gallus]	424906	-0.660807	0.0285692	5
NP_001026487.1	UAP56-interacting factor [Gallus gallus]	424921	-0.118299	0.0758749	5
NP_001026489.1	DCN1-like protein 1 [Gallus gallus]	424963	-0.507396	-0.0159576	5
NP_001026494.1	eukaryotic translation initiation factor 2A [Gallus gallus]	425042	-0.218607	0.0100637	5
NP_001026495.1	SAP domain-containing ribonucleoprotein [Gallus gallus]	425058	0.248112	0.137504	5
NP_001026499.1	KH homology domain-containing protein 4 [Gallus gallus]	425070	0.155193	-0.0513992	5
NP_001026505.1	ribosomal RNA processing protein 1 homolog B [Gallus gallus]	425237	-0.23441	0.0908534	5
NP_001026507.1	cytosol aminopeptidase [Gallus gallus]	425306	0.295402	0.0129262	5
NP_001026508.2	serine/threonine-protein kinase 3 [Gallus gallus]	425375	-0.606069	0.0143553	5
NP_001026514.1	14-3-3 protein zeta [Gallus gallus]	425619	-0.277193	-0.0800879	5
NP_001026519.1	vacuolar protein sorting-associated protein 33B [Gallus gallus]	425858	0.221877	0.116365	5
NP_001026523.2	pyruvate dehydrogenase kinase, isozyme 1 [Gallus gallus]	425972	-0.225923	0.133564	5
NP_001026526.1	multivesicular body subunit 12A [Gallus gallus]	426089	0.418944	-0.103147	5
NP_001026530.2	39S ribosomal protein L28, mitochondrial [Gallus gallus]	426121	-0.0932768	0.0426443	5
NP_001026531.1	bifunctional methylenetetrahydrofolate dehydrogenase/cyclohydrolase, mitochondrial [Gallus gallus]	426126	-0.509266	0.0271541	5
NP_001026533.1	26S proteasome non-ATPase regulatory subunit 3 [Gallus gallus]	426133	0.672745	0.0328061	5
NP_001026534.1	mediator of RNA polymerase II transcription subunit 24 [Gallus gallus]	426134	0.462063	0.0243197	5
NP_001026542.1	serine/threonine-protein phosphatase 2A activator [Gallus gallus]	426329	-0.176758	-0.120294	5
NP_001026547.1	polycomb protein EED [Gallus gallus]	426381	-0.520063	-0.013043	5
NP_001026548.1	protein FAM76A [Gallus gallus]	426384	0.0193836	-0.00723157	5
NP_001026551.1	poly(U)-binding-splicing factor PUF60 [Gallus gallus]	426402	0.0770668	0.00144197	5
NP_001026558.1	isocitrate dehydrogenase [NAD] subunit beta, mitochondrial [Gallus gallus]	426573	0.341132	0.0676387	5
NP_001026559.1	nucleolar protein 56 [Gallus gallus]	426574	-0.0379558	-0.00433459	5
NP_001026561.1	U4/U6 small nuclear ribonucleoprotein Prp3 [Gallus gallus]	426667	-0.0116112	0.0468403	5
NP_001026562.2	ATP synthase subunit beta, mitochondrial precursor [Gallus gallus]	426673	0.845264	0.0786098	5
NP_001026563.1	serine--tRNA ligase, cytoplasmic [Gallus gallus]	426697	0.132101	-0.018878	5
NP_001026566.1	set1/Ash2 histone methyltransferase complex subunit ASH2 [Gallus gallus]	426774	0.143114	-0.0247367	5
NP_001026567.2	disintegrin and metalloproteinase domain-containing protein 9 precursor [Gallus gallus]	426781	-0.147058	0.045443	5
NP_001026568.1	inhibitor of nuclear factor kappa-B kinase subunit beta [Gallus gallus]	426792	-0.417863	-0.155213	5
NP_001026570.1	protein ERGIC-53 precursor [Gallus gallus]	426849	-0.304824	0.0328061	5
NP_001026571.1	asparagine--tRNA ligase, cytoplasmic [Gallus gallus]	426856	0.103056	0.0854247	5
NP_001026576.1	coatomer subunit alpha [Gallus gallus]	426906	-0.10746	-0.00144342	5
NP_001026577.1	STIP1 homology and U box-containing protein 1 [Gallus gallus]	426918	-0.0201875	-0.0603973	5
NP_001026578.1	proteasome subunit alpha type-5 [Gallus gallus]	426937	0.367468	0.0565835	5
NP_001026584.1	deoxyhypusine hydroxylase [Gallus gallus]	427066	0.201597	-0.00868224	5
NP_001026588.1	protein PRRC1 [Gallus gallus]	427127	0.263892	0.197865	5
NP_001026589.1	small glutamine-rich tetratricopeptide repeat-containing protein beta [Gallus gallus]	427166	-0.243746	-0.0350469	5
NP_001026597.2	osteoclast-stimulating factor 1 [Gallus gallus]	427258	0.41085	-0.0634092	5
NP_001026598.1	guanine nucleotide-binding protein G(q) subunit alpha [Gallus gallus]	427262	-0.433477	0.0299829	5
NP_001026604.1	alpha-L-iduronidase precursor [Gallus gallus]	427294	-0.261763	-0.0528949	5
NP_001026606.1	prostaglandin reductase 1 [Gallus gallus]	427337	0.00239746	-0.0664274	5
NP_001026608.1	pumilio homolog 3 [Gallus gallus]	427350	-0.463404	0.0071955	5
NP_001026611.1	nuclear cap-binding protein subunit 1 [Gallus gallus]	427379	-0.362662	-0.0558912	5
NP_001026616.1	dynactin subunit 3 [Gallus gallus]	427404	-0.18644	0.0496308	5
NP_001026618.1	threonine--tRNA ligase, cytoplasmic [Gallus gallus]	427427	-0.480003	-0.0694519	5
NP_001026619.1	alpha-methylacyl-CoA racemase [Gallus gallus]	427429	0.354343	0.205393	5
NP_001026620.1	ribosome biogenesis protein BRX1 homolog [Gallus gallus]	427433	-0.192828	-0.0573917	5
NP_001026634.1	macrophage-stimulating protein receptor precursor [Gallus gallus]	427573	-0.164219	-0.0262051	5
NP_001026637.1	transmembrane protein 11, mitochondrial [Gallus gallus]	427663	-0.0509802	0.0758749	5
NP_001026638.1	probable glutamate--tRNA ligase, mitochondrial precursor [Gallus gallus]	427672	0.268247	0.0440443	5
NP_001026639.1	phosphomannomutase 2 [Gallus gallus]	427679	-0.667914	-0.222633	5
NP_001026640.1	protein strawberry notch homolog 1 [Gallus gallus]	427694	-0.143389	0.107018	5
NP_001026643.2	splicing factor 3A subunit 1 [Gallus gallus]	427717	0.229859	0.00432161	5
NP_001026648.1	14-3-3 protein gamma [Gallus gallus]	427820	-0.449464	-0.158429	5
NP_001026656.1	WD repeat-containing protein 3 [Gallus gallus]	427952	0.211548	0.0786098	5
NP_001026657.1	28S ribosomal protein S6, mitochondrial [Gallus gallus]	427978	-0.867261	0.0731347	5
NP_001026661.1	TBC1 domain family member 22A [Gallus gallus]	428128	-0.246282	0.0840643	5
NP_001026662.2	lysosomal protective protein precursor [Gallus gallus]	428163	-0.227842	-0.148801	5
NP_001026665.1	serine/arginine repetitive matrix protein 1 [Gallus gallus]	428216	-0.0827486	0.206643	5
NP_001026672.1	116 kDa U5 small nuclear ribonucleoprotein component [Gallus gallus]	428281	0.066274	0.0676387	5
NP_001026673.2	dnaJ homolog subfamily C member 7 [Gallus gallus]	428312	7.39294e-05	0.0143553	5
NP_001026675.1	ras-related protein Rab-8A [Gallus gallus]	428352	-0.286269	0	5
NP_001026681.1	glycine--tRNA ligase [Gallus gallus]	428403	-0.992038	-0.189351	5
NP_001026683.1	ATP-dependent zinc metalloprotease YME1L1 [Gallus gallus]	428418	0.100643	0.200379	5
NP_001026684.1	dolichyl-diphosphooligosaccharide--protein glycosyltransferase subunit STT3B [Gallus gallus]	428444	0.14766	0.146655	5
NP_001026694.1	cancer-related nucleoside-triphosphatase [Gallus gallus]	428588	0.261944	0.0867838	5
NP_001026700.1	charged multivesicular body protein 6 [Gallus gallus]	428673	-0.0893013	-0.0159576	5
NP_001026704.1	sorting nexin-12 [Gallus gallus]	428704	-0.0455234	-0.131313	5
NP_001026707.1	trafficking protein particle complex subunit 11 [Gallus gallus]	428748	0.208391	0.0799754	5
NP_001026711.1	ubiquitin-conjugating enzyme E2 K [Gallus gallus]	428787	-0.0117149	-0.115597	5
NP_001026712.2	T-complex protein 1 subunit eta [Gallus gallus]	428806	0.245278	0.102994	5
NP_001026719.2	lysosomal acid phosphatase precursor [Gallus gallus]	428864	-0.874986	-0.12658	5
NP_001026720.2	gephyrin [Gallus gallus]	428878	0.283648	0.0285692	5
NP_001026727.1	phosphoglycerate mutase 1 [Gallus gallus]	428969	0.234168	-0.106249	5
NP_001026728.2	MOB-like protein phocein [Gallus gallus]	429007	-0.12628	0.126973	5
NP_001026732.1	actin-related protein 2/3 complex subunit 5 [Gallus gallus]	429075	-0.241329	-0.0649175	5
NP_001026735.1	UMP-CMP kinase [Gallus gallus]	429100	0.220673	-0.16004	5
NP_001026737.1	lariat debranching enzyme [Gallus gallus]	429118	-0.29824	-0.0350469	5
NP_001026746.1	ralA-binding protein 1 [Gallus gallus]	429466	-0.593133	-0.100051	5
NP_001026753.1	proteasome inhibitor PI31 subunit [Gallus gallus]	430115	-0.0182476	0.146655	5
NP_001026754.1	NADH dehydrogenase [ubiquinone] flavoprotein 1, mitochondrial [Gallus gallus]	430210	0.536449	0.0799754	5
NP_001026757.1	CDK5 regulatory subunit-associated protein 3 [Gallus gallus]	430350	0.0454258	0.0607392	5
NP_001026759.1	6-phosphogluconolactonase [Gallus gallus]	430442	0.39674	-0.172994	5
NP_001026760.1	GRIP and coiled-coil domain-containing protein 1 [Gallus gallus]	430581	-0.134454	-0.0203404	5
NP_001026763.1	protein pelota homolog [Gallus gallus]	430689	0.155315	0.0285692	5
NP_001026764.1	vacuolar protein sorting-associated protein 45 [Gallus gallus]	430741	0.0605984	-0.013043	5
NP_001026767.1	COP9 signalosome complex subunit 2 [Gallus gallus]	430917	-0.320723	0.0243197	5
NP_001026768.1	polyadenylate-binding protein 1 [Gallus gallus]	430997	0.157115	0.109695	5
NP_001026770.1	isocitrate dehydrogenase [NADP], mitochondrial [Gallus gallus]	431056	0.346047	-0.0174171	5
NP_001026775.2	S-methyl-5'-thioadenosine phosphorylase [Gallus gallus]	431261	-0.170734	0.0524159	5
NP_001027533.1	developmentally-regulated GTP-binding protein 1 [Gallus gallus]	416962	-0.187914	0.0962619	5
NP_001029043.2	ADP-ribosylation factor GTPase-activating protein 2 [Gallus gallus]	423187	-0.12602	0.0129262	5
NP_001029988.2	tapasin isoform 1 precursor [Gallus gallus]	417048	0.540971	0.342555	5
NP_001029999.1	5'-AMP-activated protein kinase subunit gamma-1 [Gallus gallus]	429688	0.238692	-0.0664274	5
NP_001030000.1	exosome complex component RRP45 [Gallus gallus]	619530	0.0559944	-0.147202	5
NP_001033782.2	phosphoglucomutase-1 [Gallus gallus]	424691	0.252624	-0.0954196	5
NP_001034343.2	integrin beta-1 precursor [Gallus gallus]	374058	-0.116972	-0.0174171	5
NP_001034344.1	SWI/SNF-related matrix-associated actin-dependent regulator of chromatin subfamily B member 1 [Gallus gallus]	769489	0.0267301	0.0813396	5
NP_001034345.2	elongation factor-like GTPase 1 [Gallus gallus]	415467	0.113119	0.14274	5
NP_001034352.2	ribosomal L1 domain-containing protein 1 [Gallus gallus]	416416	-0.483635	-0.00433459	5
NP_001034357.2	probable RNA-binding protein 19 [Gallus gallus]	417029	-0.312296	0.0648829	5
NP_001034360.2	cleavage and polyadenylation specificity factor subunit 6 [Gallus gallus]	417844	-0.0573335	0.0172093	5
NP_001034366.1	signal recognition particle receptor subunit alpha [Gallus gallus]	419713	0.438515	0.194087	5
NP_001034370.2	abl interactor 1 [Gallus gallus]	420489	-0.378748	0.00288251	5
NP_001034376.2	acetyl-CoA acetyltransferase, cytosolic [Gallus gallus]	421587	-0.357725	-0.0724828	5
NP_001034380.1	low molecular weight phosphotyrosine protein phosphatase [Gallus gallus]	421909	0.0686669	0.0186342	5
NP_001034382.1	elongator complex protein 3 [Gallus gallus]	422021	-0.00409889	0.130931	5
NP_001034383.1	squalene synthase [Gallus gallus]	422038	-0.273515	0.0328061	5
NP_001034385.1	transmembrane 9 superfamily member 2-like precursor [Gallus gallus]	422249	0.124651	0.140124	5
NP_001034391.1	gem-associated protein 2 [Gallus gallus]	423336	-0.265701	0.137504	5
NP_001034395.2	UPF0565 protein C2orf69 homolog precursor [Gallus gallus]	424064	-0.277369	0.23634	5
NP_001034400.1	COP9 signalosome complex subunit 5 [Gallus gallus]	426579	-0.0873509	0.0342157	5
NP_001034402.1	clathrin light chain A [Gallus gallus]	427284	-0.346405	-0.0291463	5
NP_001034405.1	beta-glucuronidase precursor [Gallus gallus]	427823	-0.0784579	-0.0679388	5
NP_001034418.1	peroxiredoxin-6 [Gallus gallus]	429062	0.975451	0.0538064	5
NP_001034419.1	dnaJ homolog subfamily C member 16 precursor [Gallus gallus]	429208	0.0591843	-0.0159576	5
NP_001034420.2	pre-mRNA-processing factor 19 [Gallus gallus]	430767	0.118602	0.0593553	5
NP_001034578.1	vesicle-associated membrane protein 3 [Gallus gallus]	419368	0.0426183	-0.16004	5
NP_001034688.1	collectin-12 [Gallus gallus]	421061	-0.407571	-0.300448	5
NP_001034692.1	5'-AMP-activated protein kinase catalytic subunit alpha-1 [Gallus gallus]	427185	-0.254713	0.051024	5
NP_001035000.1	beta-1,4-galactosyltransferase 7 [Gallus gallus]	416359	0.0411799	0.041243	5
NP_001035002.1	28S ribosomal protein S26, mitochondrial [Gallus gallus]	426561	-0.0147369	0.0200577	5
NP_001035107.1	olfactomedin-like protein 3 precursor [Gallus gallus]	419882	0.201021	0	5
NP_001035209.1	BRI3-binding protein precursor [Gallus gallus]	416812	-0.118298	0.00288251	5
NP_001035503.1	peptidyl-tRNA hydrolase 2, mitochondrial [Gallus gallus]	417634	-0.0828893	-0.0247367	5
NP_001036003.1	spectrin alpha chain, non-erythrocytic 1 [Gallus gallus]	374234	-0.675918	0.0538064	5
NP_001036814.1	eukaryotic translation initiation factor 4 gamma 2 isoform 2 [Gallus gallus]	395905	-0.231635	0.129613	5
NP_001038099.1	WD repeat-containing protein 36 [Gallus gallus]	415609	-0.145603	0.0172093	5
NP_001038105.1	ras-related protein Rab-6A [Gallus gallus]	419063	-0.450551	-0.0954196	5
NP_001038108.1	sodium/hydrogen exchanger 1 precursor [Gallus gallus]	419580	-0.222833	0.0285692	5
NP_001038137.1	calpain-1 catalytic subunit [Gallus gallus]	693249	-0.226826	-0.110916	5
NP_001038155.1	histone chaperone ASF1 [Gallus gallus]	723780	-0.162398	0.185232	5
NP_001039295.1	mediator of RNA polymerase II transcription subunit 22 [Gallus gallus]	417159	0.0988386	-0.0144996	5
NP_001041541.2	vimentin [Gallus gallus]	420519	-0.728588	-0.195946	5
NP_001041542.1	lanosterol 14-alpha demethylase [Gallus gallus]	420548	-0.660181	-0.168123	5
NP_001070700.1	fractalkine precursor [Gallus gallus]	415651	0.443069	0.275007	5
NP_001072945.1	prestin [Gallus gallus]	417715	-0.388362	0.0976108	5
NP_001072951.1	metaxin-3 [Gallus gallus]	427176	-0.646271	0.141433	5
NP_001072953.1	non-histone chromosomal protein HMG-17 [Gallus gallus]	768675	0.17255	0.105678	5
NP_001072958.1	RNA-binding protein PNO1 [Gallus gallus]	769547	-0.198869	0.0468403	5
NP_001072959.1	flap endonuclease 1 [Gallus gallus]	769677	-0.0315967	-0.0232698	5
NP_001072961.1	60S ribosomal protein L37a [Gallus gallus]	769981	0.213357	0.0328061	5
NP_001072967.1	coatomer subunit delta [Gallus gallus]	770561	-0.104561	0.0229004	5
NP_001072971.1	YEATS domain-containing protein 4 [Gallus gallus]	771226	0.504585	0.125651	5
NP_001073182.2	collagen alpha-2(I) chain precursor [Gallus gallus]	396243	-0.0905081	-0.131313	5
NP_001073187.2	cytokine receptor-like factor 3 [Gallus gallus]	417407	-0.0539167	-0.00144342	5
NP_001073205.1	uncharacterized protein C20orf24 homolog [Gallus gallus]	768550	0.038409	0.202888	5
NP_001073212.1	WD repeat-containing protein 92 [Gallus gallus]	769534	-0.244579	0.121679	5
NP_001073222.1	tumor protein D52 [Gallus gallus]	770339	0.274096	0.0468403	5
NP_001073225.1	sorting nexin-6 [Gallus gallus]	771038	-0.24783	-0.0573917	5
NP_001073233.1	serine/threonine-protein phosphatase 6 catalytic subunit [Gallus gallus]	772354	0.0498826	0.0593553	5
NP_001073586.1	clathrin heavy chain 1 [Gallus gallus]	395272	-0.404897	0.0100637	5
NP_001074185.1	tyrosine-protein kinase transmembrane receptor ROR2 precursor [Gallus gallus]	769516	0.276129	0.185232	5
NP_001074329.2	tubulin beta-3 chain [Gallus gallus]	417255	-0.498519	0.0243197	5
NP_001074334.1	sorcin [Gallus gallus]	420538	0.290638	-0.0694519	5
NP_001074345.1	endonuclease 8-like 1 [Gallus gallus]	770068	-0.0719166	-0.0335695	5
NP_001074963.1	ADP-ribosylation factor-like protein 1 [Gallus gallus]	417934	-0.0116983	-0.0232698	5
NP_001074974.1	39S ribosomal protein L37, mitochondrial [Gallus gallus]	772313	0.374242	0.0524159	5
NP_001075172.1	histone H1.11R [Gallus gallus]	427896	0.377806	-0.0892673	5
NP_001075174.1	ADP-ribosylation factor 6 [Gallus gallus]	428927	0.191848	-0.0709665	5
NP_001075886.1	40S ribosomal protein S3a [Gallus gallus]	422477	0.210715	0.107018	5
NP_001090997.1	guanine nucleotide-binding protein G(I)/G(S)/G(O) subunit gamma-2 [Gallus gallus]	423581	0.496343	-0.00288828	5
NP_001091003.1	ATP synthase subunit e, mitochondrial [Gallus gallus]	769146	0.702733	0.00288251	5
NP_001091005.1	signal recognition particle 9 kDa protein [Gallus gallus]	770243	-0.218332	-0.0588937	5
NP_001091106.1	NADH dehydrogenase [ubiquinone] 1 alpha subcomplex subunit 5 [Gallus gallus]	417753	0.20662	0.0299829	5
NP_001091114.1	B-cell receptor-associated protein 29 [Gallus gallus]	417702	0.498049	0.0976108	5
NP_001091708.2	THO complex subunit 7 homolog [Gallus gallus]	416077	0.239796	0.00432161	5
NP_001092823.1	B locus M alpha chain 1 precursor [Gallus gallus]	417050	-0.824649	-0.132894	5
NP_001092824.1	zinc finger protein RFP [Gallus gallus]	425772	0.271549	0.119024	5
NP_001096671.1	E3 UFM1-protein ligase 1 [Gallus gallus]	421804	-0.446707	0.0285692	5
NP_001099134.1	caveolin-1 [Gallus gallus]	373996	0.48415	0.0100637	5
NP_001099145.1	malignant T-cell-amplified sequence 1 [Gallus gallus]	422363	0.20775	0.0703893	5
NP_001103255.1	heat shock protein HSP 90-alpha [Gallus gallus]	423463	0.0577852	0.155749	5
NP_001106280.1	heat shock factor-binding protein 1 [Gallus gallus]	415813	-0.0582	-0.0831412	5
NP_001107213.1	serine/arginine-rich splicing factor 1 [Gallus gallus]	772264	-0.269679	0.0257376	5
NP_001107216.1	synaptobrevin homolog YKT6 [Gallus gallus]	430371	-0.128883	-0.195946	5
NP_001107231.1	mitochondrial intermembrane space import and assembly protein 40 [Gallus gallus]	416037	-0.0838613	0.155749	5
NP_001107598.1	cytochrome c oxidase assembly protein COX15 homolog [Gallus gallus]	423830	0.383803	0.134878	5
NP_001108101.1	39S ribosomal protein L38, mitochondrial [Gallus gallus]	770172	0.553175	-0.0740006	5
NP_001108444.1	selenoprotein N precursor [Gallus gallus]	419587	-0.685567	-0.2567	5
NP_001108489.3	selenoprotein O [Gallus gallus]	417745	-0.118221	-0.125006	5
NP_001116235.1	60S ribosomal protein L37 [Gallus gallus]	427186	0.192768	0.0758749	5
NP_001116249.1	thioredoxin reductase 3 [Gallus gallus]	416031	0.330382	-0.0159576	5
NP_001123859.1	interferon gamma receptor 1 precursor [Gallus gallus]	421685	0.90007	0.280956	5
NP_001129258.1	cyclin-dependent-like kinase 5 [Gallus gallus]	100190948	0.222428	-0.0365259	5
NP_001131122.1	calpastatin [Gallus gallus]	427121	-0.332002	0.00288251	5
NP_001131123.1	protein LSM12 homolog [Gallus gallus]	776864	0.227	-0.0528949	5
NP_001135728.1	calponin-2 [Gallus gallus]	100216000	0.0828558	-0.00288828	5
NP_001135862.1	26S proteasome non-ATPase regulatory subunit 4 [Gallus gallus]	100216364	0.200436	0.0922074	5
NP_001135912.2	phosphatidylinositol 4-phosphate 5-kinase type-1 alpha [Gallus gallus]	429983	0.0743593	0.0214797	5
NP_001137441.1	ADP-ribosylation factor-like protein 5B [Gallus gallus]	420513	0.240609	0.0342157	5
NP_001153543.2	uridine-cytidine kinase 2 [Gallus gallus]	424406	0.124682	0.0745054	5
NP_001156717.1	glutathione peroxidase 7 [Gallus gallus]	424643	-0.677808	0.0342157	5
NP_001157812.1	single-pass membrane and coiled-coil domain-containing protein 4 [Gallus gallus]	772206	-0.541475	-0.07552	5
NP_001157822.1	mitotic-spindle organizing protein 1 [Gallus gallus]	418822	-0.640867	-0.231075	5
NP_001157867.1	eukaryotic translation initiation factor 3 subunit I [Gallus gallus]	419653	0.181736	0.0813396	5
NP_001159797.1	coactosin-like protein [Gallus gallus]	768420	0.766519	-0.140826	5
NP_001159798.1	peptidyl-prolyl cis-trans isomerase A [Gallus gallus]	776282	0.150361	-0.189351	5
NP_001161200.1	alpha-N-acetylgalactosaminidase precursor [Gallus gallus]	396547	-0.0766434	-0.163268	5
NP_001161201.1	tubulin-specific chaperone A [Gallus gallus]	416367	0.050819	-0.0320936	5
NP_001161203.1	thiosulfate sulfurtransferase [Gallus gallus]	418049	0.322443	0.015783	5
NP_001161207.1	eukaryotic translation initiation factor 1 [Gallus gallus]	420037	0.281085	0.112367	5
NP_001161209.1	cytoplasmic dynein 1 light intermediate chain 1 [Gallus gallus]	420668	-0.68459	0.0086303	5
NP_001161237.1	cyclin-C [Gallus gallus]	421791	-0.0304102	0.159629	5
NP_001161480.1	dolichyl-diphosphooligosaccharide--protein glycosyltransferase 48 kDa subunit [Gallus gallus]	425542	-0.0344651	0.0593553	5
NP_001161481.1	cathepsin L1 precursor [Gallus gallus]	427466	0.3061	0.124328	5
NP_001162176.1	ras-related protein Rab-27A [Gallus gallus]	415410	-0.587038	-0.00723157	5
NP_001164635.1	poly [ADP-ribose] polymerase 4 [Gallus gallus]	418958	-0.78235	-0.0218044	5
NP_001165116.1	signal peptidase complex subunit 1 homolog [Gallus gallus]	415899	0.181714	0.15056	5
NP_001165209.1	copine-1 [Gallus gallus]	419134	-0.253561	-0.16004	5
NP_001167000.1	capping protein (actin filament) muscle Z-line, beta isoform 2 [Gallus gallus]	396418	-0.585444	-0.107803	5
NP_001170800.2	LIM and SH3 domain protein 1 [Gallus gallus]	420002	-0.27934	-0.0831412	5
NP_001171206.1	prohibitin [Gallus gallus]	419980	0.209994	0.177599	5
NP_001171603.1	fascin [Gallus gallus]	416485	-0.105213	0.015783	5
NP_001180514.1	39S ribosomal protein L45, mitochondrial [Gallus gallus]	426233	0.899711	0.0867838	5
NP_001180598.1	lupus La protein [Gallus gallus]	395268	-0.628881	0.0114956	5
NP_001181856.1	squalene monooxygenase [Gallus gallus]	420335	-0.528452	-0.215915	5
NP_001181931.1	WD repeat-containing protein 70 isoform 1 [Gallus gallus]	427444	-0.169535	0.117695	5
NP_001182398.1	zinc finger protein 277 [Gallus gallus]	427859	-0.0681106	-0.0816138	5
NP_001182480.1	SURP and G-patch domain-containing protein 1 [Gallus gallus]	428349	-0.000106057	0.111031	5
NP_001182483.1	serine/arginine-rich splicing factor 3 [Gallus gallus]	419815	-0.482052	-0.0218044	5
NP_001184217.1	3-ketoacyl-CoA thiolase, peroxisomal [Gallus gallus]	770094	-0.375817	-0.0923402	5
NP_001184255.1	V-type proton ATPase subunit H [Gallus gallus]	426199	-0.229132	0.0086303	5
NP_001185530.1	poly(A) polymerase alpha [Gallus gallus]	395878	-0.348253	0.041243	5
NP_001185534.1	ubiquinone biosynthesis protein COQ9, mitochondrial [Gallus gallus]	415636	-0.121144	-0.0291463	5
NP_001185536.1	glycosyltransferase 8 domain-containing protein 1 [Gallus gallus]	415898	-0.181909	0.0071955	5
NP_001185541.1	ER membrane protein complex subunit 3 [Gallus gallus]	415936	-0.132577	0.108357	5
NP_001185549.1	pyruvate dehydrogenase E1 component subunit beta, mitochondrial [Gallus gallus]	416066	0.484418	0.0356239	5
NP_001185566.1	protein YIPF5 [Gallus gallus]	416344	-0.247504	0.0799754	5
NP_001185569.1	dynactin subunit 5 isoform 2 [Gallus gallus]	416574	0.169775	-0.027675	5
NP_001185570.1	cytosolic Fe-S cluster assembly factor NUBP1 [Gallus gallus]	416634	0.141463	0.0328061	5
NP_001185571.1	phosphatidylethanolamine-binding protein 1 [Gallus gallus]	416990	-0.24581	-0.325539	5
NP_001185577.1	cystatin B (stefin B) [Gallus gallus]	418267	-0.537893	-0.164884	5
NP_001185580.1	CD99 antigen precursor [Gallus gallus]	418662	-0.864787	-0.182786	5
NP_001185581.1	enoyl-CoA hydratase domain-containing protein 3, mitochondrial [Gallus gallus]	419098	-0.0462145	0.015783	5
NP_001185586.1	cytochrome c oxidase subunit 6C [Gallus gallus]	420243	0.471057	0.0935602	5
NP_001185609.1	ER membrane protein complex subunit 2 [Gallus gallus]	420273	0.0800312	0.176323	5
NP_001185639.2	protein disulfide-isomerase precursor [Gallus gallus]	374091	-0.235521	-0.027675	5
NP_001185644.1	hydroxymethylglutaryl-CoA lyase, mitochondrial isoform 1 [Gallus gallus]	396316	-0.0731267	-0.077041	5
NP_001185667.1	prolyl 4-hydroxylase subunit alpha-1 isoform 4 precursor [Gallus gallus]	423704	-0.431216	0.0468403	5
NP_001185711.1	cytochrome c oxidase subunit 7A2, mitochondrial [Gallus gallus]	772260	0.370472	-0.0159576	5
NP_001185817.1	LYR motif-containing protein 4 [Gallus gallus]	420874	-0.031914	0.0200577	5
NP_001185921.1	basigin isoform 2 precursor [Gallus gallus]	770363	0.477738	0.0565835	5
NP_001186149.1	lon protease homolog 2, peroxisomal [Gallus gallus]	415740	-0.476919	0.0551957	5
NP_001186179.1	E3 ubiquitin-protein ligase RBX1 [Gallus gallus]	418001	0.0967672	-0.0365259	5
NP_001186249.1	exocyst complex component 4 [Gallus gallus]	416700	-0.104768	0.0482362	5
NP_001186254.1	dnaJ homolog subfamily C member 2 [Gallus gallus]	417717	-0.633843	0.0482362	5
NP_001186314.1	39S ribosomal protein L23, mitochondrial [Gallus gallus]	374255	0.0347478	-0.0380063	5
NP_001186315.1	glycoprotein integral membrane protein 1 precursor [Gallus gallus]	395778	0.185749	-0.192645	5
NP_001186316.1	tyrosine-protein phosphatase non-receptor type 2 [Gallus gallus]	396409	0.537665	0.227741	5
NP_001186319.1	28S ribosomal protein S5, mitochondrial [Gallus gallus]	416706	-0.00680882	0.111031	5
NP_001186321.1	tubulin--tyrosine ligase [Gallus gallus]	416711	-0.111872	0.145351	5
NP_001186337.1	thioredoxin-related transmembrane protein 4 precursor [Gallus gallus]	416729	-0.280665	0.0496308	5
NP_001186347.2	activator of 90 kDa heat shock protein ATPase homolog 2 [Gallus gallus]	421194	-0.295108	0.128293	5
NP_001186351.1	probable methyltransferase-like protein 15 [Gallus gallus]	421606	-0.185963	-0.0664274	5
NP_001186366.1	nuclear-interacting partner of ALK [Gallus gallus]	416679	0.437102	-0.0528949	5
NP_001186374.1	conserved oligomeric Golgi complex subunit 5 [Gallus gallus]	417704	-0.109232	-0.00288828	5
NP_001186377.1	rho-associated protein kinase 1 [Gallus gallus]	373970	-0.824415	0.1137	5
NP_001186379.1	zinc finger CCCH domain-containing protein 6 [Gallus gallus]	421230	0.159031	0.0648829	5
NP_001186416.1	tumor necrosis factor receptor superfamily member 6 precursor [Gallus gallus]	395274	-0.590873	-0.00868224	5
NP_001186426.2	cysteine-rich with EGF-like domain protein 2 precursor [Gallus gallus]	417735	-0.296643	0.0299829	5
NP_001186429.2	neural Wiskott-Aldrich syndrome protein [Gallus gallus]	417750	-0.278488	-0.00288828	5
NP_001186445.1	exosome complex component RRP40 [Gallus gallus]	423626	0.11182	-0.343732	5
NP_001186447.1	39S ribosomal protein L21, mitochondrial [Gallus gallus]	423000	0.0270951	0.112367	5
NP_001186448.1	S-adenosylmethionine synthase [Gallus gallus]	423628	0.272072	0.077243	5
NP_001186449.1	ribosome biogenesis protein BMS1 homolog [Gallus gallus]	423633	-0.51499	0.0468403	5
NP_001186453.1	protein ecdysoneless homolog [Gallus gallus]	423638	0.194811	0.041243	5
NP_001186454.1	dnaJ homolog subfamily C member 9 [Gallus gallus]	423640	-0.0773955	-0.013043	5
NP_001186458.1	CDGSH iron-sulfur domain-containing protein 1 [Gallus gallus]	423642	0.39374	0.0989585	5
NP_001186483.1	mitochondrial inner membrane protease ATP23 homolog [Gallus gallus]	417812	-0.0500872	0.0989585	5
NP_001186488.1	N-acetylglucosamine-6-sulfatase precursor [Gallus gallus]	417829	-0.0766856	-0.0724828	5
NP_001186490.1	isovaleryl-CoA dehydrogenase, mitochondrial [Gallus gallus]	423011	-0.130607	0.0607392	5
NP_001186517.1	AMP deaminase 3 [Gallus gallus]	423041	0.494382	0.195348	5
NP_001186520.1	ras suppressor protein 1 [Gallus gallus]	420524	-0.463905	-0.140826	5
NP_001186521.1	general transcription factor IIH subunit 1 [Gallus gallus]	423081	0.150069	0.00288251	5
NP_001186527.1	transmembrane protein 26 [Gallus gallus]	423663	0.30339	0.293959	5
NP_001186584.1	vacuolar protein sorting-associated protein 18 homolog [Gallus gallus]	423207	0.481984	0.0579701	5
NP_001186613.1	RNA-binding protein 25 [Gallus gallus]	423250	-0.445797	0.0440443	5
NP_001186641.1	RNA-binding protein Nova-1 isoform 1 [Gallus gallus]	423300	0.0208858	-0.046921	5
NP_001186643.1	sec1 family domain-containing protein 1 [Gallus gallus]	423307	-0.583947	-0.0800879	5
NP_001186777.1	ras-related protein Rab-5B [Gallus gallus]	100529061	0.255123	-0.177882	5
NP_001186786.1	cyclin-dependent kinase 2 [Gallus gallus]	100529062	0.626627	0.10165	5
NP_001188376.1	GTP-binding protein 1 [Gallus gallus]	418022	-0.236499	-0.0634092	5
NP_001188416.2	B-cell lymphoma/leukemia 10 [Gallus gallus]	424528	-0.0578745	-0.0203404	5
NP_001192026.1	ubiquitin-conjugating enzyme E2 variant 1 [Gallus gallus]	100538349	-0.29671	-0.112475	5
NP_001192029.1	transmembrane protein 189 [Gallus gallus]	100538348	0.43999	0.117695	5
NP_001193425.1	fructose-bisphosphate aldolase C [Gallus gallus]	395492	0.657121	0.0186342	5
NP_001230519.1	aldo-keto reductase family 1, member B1-like [Gallus gallus]	418171	0.336532	-0.0619024	5
NP_001238962.1	neurogenic locus notch homolog protein 2 precursor [Gallus gallus]	374031	0.394238	0.149259	5
NP_001238997.1	mitochondrial glutamate carrier 1 [Gallus gallus]	429678	-0.517791	-0.0679388	5
NP_001239006.1	receptor expression-enhancing protein 5 [Gallus gallus]	770021	-0.490512	-0.205896	5
NP_001239028.1	UDP-glucose:glycoprotein glucosyltransferase 2 precursor [Gallus gallus]	418785	-0.522154	0.0426443	5
NP_001239033.1	delta-1-pyrroline-5-carboxylate dehydrogenase, mitochondrial [Gallus gallus]	419467	0.150378	0.00575927	5
NP_001239055.1	40S ribosomal protein S8 [Gallus gallus]	424584	0.106603	0.125651	5
NP_001239073.1	H/ACA ribonucleoprotein complex subunit 2 [Gallus gallus]	416218	0.151194	-0.00578235	5
NP_001239083.1	exosome complex component RRP42 [Gallus gallus]	420704	0.0262661	-0.0262051	5
NP_001239087.1	syntaxin-18 [Gallus gallus]	422848	-0.473632	-0.077041	5
NP_001239089.1	trafficking protein particle complex subunit 6B [Gallus gallus]	423337	-0.103964	0.100305	5
NP_001239092.1	armadillo repeat-containing protein 8 [Gallus gallus]	424731	-0.362507	0.136191	5
NP_001239258.1	nuclear export mediator factor NEMF [Gallus gallus]	428926	-0.245742	0.157044	5
NP_001239540.1	V-type proton ATPase subunit S1 precursor [Gallus gallus]	427854	-0.563395	-0.0694519	5
NP_001243877.1	microfibrillar-associated protein 1 [Gallus gallus]	415586	0.0811021	0.0129262	5
NP_001244129.1	ATP synthase subunit f, mitochondrial [Gallus gallus]	416495	0.541243	0.326537	5
NP_001244132.1	nucleolysin TIA-1 [Gallus gallus]	771327	0.438989	0.141433	5
NP_001244198.1	RUN and FYVE domain-containing protein 1 [Gallus gallus]	426519	-0.714403	-0.0588937	5
NP_001244213.1	actin-related protein 2/3 complex subunit 4 [Gallus gallus]	416051	-0.296655	-0.100051	5
NP_001244219.1	complex I assembly factor TIMMDC1, mitochondrial [Gallus gallus]	418453	-0.162771	-0.0969617	5
NP_001244224.1	pre-mRNA-splicing factor SPF27 [Gallus gallus]	419884	0.613083	-0.0174171	5
NP_001244226.1	40S ribosomal protein S10 [Gallus gallus]	419904	0.368153	0.119024	5
NP_001244261.1	condensin complex subunit 2 [Gallus gallus]	425304	0.246989	0.100305	5
NP_001244262.1	60S ribosomal protein L9 [Gallus gallus]	425468	0.166113	0.112367	5
NP_001244270.1	secernin 3 [Gallus gallus]	426472	0.233897	-0.131313	5
NP_001254464.1	T-lymphoma invasion and metastasis-inducing protein 2 [Gallus gallus]	421648	0.158495	0.284514	5
NP_001254502.1	TBC1 domain family member 1 [Gallus gallus]	426162	0.0208361	-0.0619024	5
NP_001257591.1	ras-related protein Rab-1A [Gallus gallus]	421273	0.0154411	0.0143553	5
NP_001258073.1	N-acetyltransferase 8B (GCN5-related, putative, gene/pseudogene) [Gallus gallus]	776932	0.362395	0.1137	5
NP_001258079.1	vacuolar protein sorting-associated protein 16 homolog [Gallus gallus]	426571	0.0970088	-0.00288828	5
NP_001258086.1	phenylalanine--tRNA ligase alpha subunit [Gallus gallus]	100859604	0.222235	0.0271541	5
NP_001258088.1	trafficking protein particle complex subunit 5 [Gallus gallus]	100858483	0.541619	-0.110916	5
NP_001258541.1	ubiquinol-cytochrome-c reductase complex assembly factor 2 [Gallus gallus]	419909	-0.234022	0.0243197	5
NP_001258859.1	inosine triphosphate pyrophosphatase [Gallus gallus]	424390	0.0965138	-0.0908029	5
NP_001258861.1	peroxiredoxin-1 [Gallus gallus]	424598	0.68966	-0.00723157	5
NP_001258868.1	membrane-associated progesterone receptor component 1 [Gallus gallus]	772196	0.249238	0.0827026	5
NP_001258902.1	sarcoplasmic/endoplasmic reticulum calcium ATPase 2 isoform 1 [Gallus gallus]	396446	0.279541	0.146655	5
NP_001263232.1	nascent polypeptide-associated complex subunit alpha [Gallus gallus]	396544	0.495713	0.0243197	5
NP_001263235.1	prostaglandin E synthase 3 [Gallus gallus]	100859133	-0.18988	-0.0908029	5
NP_001263253.1	endoplasmic reticulum resident protein 29 precursor [Gallus gallus]	416882	0.202385	0.140124	5
NP_001264033.1	ubiquitin-associated protein 2 [Gallus gallus]	407091	-0.663758	0.0071955	5
NP_001264041.1	39S ribosomal protein L46, mitochondrial [Gallus gallus]	415499	0.350694	0.0758749	5
NP_001264054.1	dehydrogenase/reductase SDR family member 4 [Gallus gallus]	426247	0.499377	0.0881416	5
NP_001264068.1	M-phase phosphoprotein 6 [Gallus gallus]	415811	0.129697	-0.166503	5
NP_001264077.1	prefoldin subunit 1 isoform 3 [Gallus gallus]	416142	0.0668752	0.0200577	5
NP_001264093.1	40S ribosomal protein S2 [Gallus gallus]	416544	0.157126	0.0482362	5
NP_001264205.1	pyridine nucleotide-disulfide oxidoreductase domain-containing protein 1 [Gallus gallus]	418191	-0.389592	-0.0724828	5
NP_001264273.1	40S ribosomal protein S24 isoform 3 [Gallus gallus]	423726	-0.0525272	0.100305	5
NP_001264276.1	annexin A7 [Gallus gallus]	423747	-0.912238	-0.229382	5
NP_001264295.1	protein DPCD isoform 2 [Gallus gallus]	423852	0.0497523	-0.0380063	5
NP_001264300.1	ribosomal RNA-processing protein 7 homolog A [Gallus gallus]	417975	0.206906	0.0229004	5
NP_001264305.1	PHD finger-like domain-containing protein 5A [Gallus gallus]	417991	0.1165	0.0881416	5
NP_001264312.2	glycosyltransferase 8 domain-containing protein 2 precursor [Gallus gallus]	418085	-0.580467	0.0593553	5
NP_001264313.1	glutaredoxin-3 [Gallus gallus]	423968	-0.170036	-0.0247367	5
NP_001264321.1	nucleoporin Nup37 [Gallus gallus]	418093	-0.505771	0.0285692	5
NP_001264324.1	enoyl-CoA hydratase, mitochondrial precursor [Gallus gallus]	770828	0.432444	-0.0350469	5
NP_001264327.1	succinate dehydrogenase [ubiquinone] flavoprotein subunit, mitochondrial [Gallus gallus]	395758	0.227283	0.0229004	5
NP_001264328.1	charged multivesicular body protein 5 [Gallus gallus]	420968	-0.265473	0.0172093	5
NP_001264333.1	l-isoaspartyl protein carboxyl methyltransferase, like isoform 2 precursor [Gallus gallus]	423008	0.113323	-0.086201	5
NP_001264338.1	DNA-directed RNA polymerase II subunit RPB4 [Gallus gallus]	424754	-0.060134	-0.00433459	5
NP_001264341.1	regulator of microtubule dynamics protein 1 [Gallus gallus]	420213	-0.131756	0.0538064	5
NP_001264343.1	39S ribosomal protein L44, mitochondrial precursor [Gallus gallus]	424795	0.702342	0.0482362	5
NP_001264368.1	V-type proton ATPase subunit D [Gallus gallus]	423280	0.0269555	0.051024	5
NP_001264372.1	proteasome subunit alpha type-6 [Gallus gallus]	423326	0.901042	0.0976108	5
NP_001264378.1	nuclear cap-binding protein subunit 2 isoform 1 [Gallus gallus]	424889	0.59761	0.0827026	5
NP_001264383.1	ral GTPase-activating protein subunit alpha-1 isoform 5 [Gallus gallus]	423327	-0.244946	0.0565835	5
NP_001264394.1	DNA-directed RNA polymerases I, II, and III subunit RPABC3 isoform 1 [Gallus gallus]	424954	0.370218	0.0717627	5
NP_001264398.1	maleylacetoacetate isomerase isoform 2 [Gallus gallus]	423374	-0.0014971	0.00144197	5
NP_001264404.1	translocon-associated protein subunit gamma [Gallus gallus]	425027	0.406088	-0.0262051	5
NP_001264409.1	zinc finger protein 639 [Gallus gallus]	425280	-0.318164	-0.0709665	5
NP_001264415.1	actin-related protein 2/3 complex subunit 3 [Gallus gallus]	416837	0.322141	0.0186342	5
NP_001264418.1	60S ribosome subunit biogenesis protein NIP7 homolog [Gallus gallus]	415863	0.071739	-0.011588	5
NP_001264419.1	elongator complex protein 6 [Gallus gallus]	420379	0.000628364	0.146655	5
NP_001264436.1	3-keto-steroid reductase isoform 2 [Gallus gallus]	424367	0.146948	-0.00144342	5
NP_001264437.1	TP53-regulated inhibitor of apoptosis 1 [Gallus gallus]	416977	0.127476	0.0962619	5
NP_001264438.1	cytochrome c oxidase subunit VIa polypeptide 1 isoform 1 [Gallus gallus]	416978	0.372181	-0.0558912	5
NP_001264454.1	NADH dehydrogenase [ubiquinone] 1 beta subcomplex subunit 6 [Gallus gallus]	416391	0.296827	0.0426443	5
NP_001264466.1	microsomal glutathione S-transferase 3 [Gallus gallus]	424404	0.183979	-0.0513992	5
NP_001264470.1	protein FAM192A [Gallus gallus]	415647	-0.192158	0.0758749	5
NP_001264476.1	acyl-CoA-binding domain-containing protein 6 [Gallus gallus]	424416	0.0672656	0.0114956	5
NP_001264478.1	28S ribosomal protein S14, mitochondrial [Gallus gallus]	424436	-0.35129	0.0662614	5
NP_001264480.1	cleavage and polyadenylation specificity factor subunit 4 [Gallus gallus]	416494	0.221558	0.0426443	5
NP_001264487.1	melanoma inhibitory activity protein 3 precursor [Gallus gallus]	421337	-0.344868	0.0384362	5
NP_001264489.1	UPF0690 protein C1orf52 homolog [Gallus gallus]	424529	0.195574	-0.00868224	5
NP_001264493.1	conserved oligomeric Golgi complex subunit 7 [Gallus gallus]	416578	0.0789539	-0.027675	5
NP_001264497.1	mediator of RNA polymerase II transcription subunit 8 [Gallus gallus]	424565	-0.0890581	-0.184425	5
NP_001264498.1	ERO1-like protein alpha precursor [Gallus gallus]	423585	0.219245	0.0356239	5
NP_001264499.1	putative hydroxypyruvate isomerase [Gallus gallus]	424567	0.296884	-0.0174171	5
NP_001264503.1	uncharacterized protein C16orf45 homolog [Gallus gallus]	416594	-0.479562	0.00432161	5
NP_001264514.1	enoyl-CoA delta isomerase 1, mitochondrial [Gallus gallus]	416657	0.861757	0.0356239	5
NP_001264515.1	programmed cell death protein 5 [Gallus gallus]	415765	-0.0411556	-0.00868224	5
NP_001264516.1	cytochrome c oxidase subunit VIIa polypeptide 2 like isoform 1 [Gallus gallus]	421392	0.101334	0.0496308	5
NP_001264526.1	28S ribosomal protein S34, mitochondrial [Gallus gallus]	426987	-0.190037	0.0690147	5
NP_001264532.1	tetraspanin-6 [Gallus gallus]	422262	0.107828	-0.227692	5
NP_001264539.1	protein YIPF1 isoform b [Gallus gallus]	424653	0.38869	-0.109359	5
NP_001264549.1	NAD(P)H dehydrogenase [quinone] 1 isoform 2 [Gallus gallus]	769737	0.919041	0.0731347	5
NP_001264552.1	39S ribosomal protein S18a, mitochondrial isoform 1 [Gallus gallus]	421445	0.417688	0.119024	5
NP_001264559.1	DNA-directed RNA polymerases I and III subunit RPAC1 isoform 1 [Gallus gallus]	421452	-0.0680095	0.121679	5
NP_001264561.1	COMM domain-containing protein 4 isoform a [Gallus gallus]	770048	0.0640425	0.177599	5
NP_001264566.1	mediator of RNA polymerase II transcription subunit 9 [Gallus gallus]	416506	0.0239384	-0.077041	5
NP_001264569.1	centrin-2 [Gallus gallus]	422303	-0.678978	-0.2567	5
NP_001264577.1	calcium and integrin-binding protein 1 isoform a [Gallus gallus]	770162	0.12411	0.0799754	5
NP_001264579.1	adenine phosphoribosyltransferase isoform 2 [Gallus gallus]	100857155	0.699158	0.077243	5
NP_001264583.2	huntingtin-interacting protein K [Gallus gallus]	770307	0.188194	0.173767	5
NP_001264584.1	NADH dehydrogenase [ubiquinone] 1 alpha subcomplex subunit 8 isoform 1 [Gallus gallus]	417112	0.338428	-0.0877334	5
NP_001264592.1	60S ribosomal protein L27a [Gallus gallus]	770018	0.213173	0.145351	5
NP_001264596.1	pre-mRNA-splicing factor 38A [Gallus gallus]	771795	-0.0640206	0.130931	5
NP_001264600.1	uncharacterized protein LOC415757 isoform 2 [Gallus gallus]	415757	-0.0601288	0.0935602	5
NP_001264602.1	cytochrome b-c1 complex subunit 6, mitochondrial [Gallus gallus]	771939	0.405108	0.0922074	5
NP_001264603.1	cleavage and polyadenylation specificity factor subunit 5 [Gallus gallus]	100858636	-0.121993	-0.0409718	5
NP_001264604.1	putative methyltransferase C9orf114 homolog [Gallus gallus]	417203	0.0523371	-0.00723157	5
NP_001264606.1	V-type proton ATPase subunit G 1 [Gallus gallus]	417249	-0.219777	0.015783	5
NP_001264608.1	60S ribosomal protein L12 [Gallus gallus]	417264	0.10744	0.0827026	5
NP_001264621.1	14 kDa phosphohistidine phosphatase isoform 1 [Gallus gallus]	770750	1.08592	-0.217591	5
NP_001264644.1	U3 small nucleolar ribonucleoprotein protein IMP4 [Gallus gallus]	100857200	0.244351	0.0468403	5
NP_001264646.1	60S ribosomal protein L22-like 1 [Gallus gallus]	100858296	0.444373	0.14274	5
NP_001264656.1	39S ribosomal protein L33, mitochondrial [Gallus gallus]	771953	0.463297	-0.0892673	5
NP_001264657.1	60S ribosomal protein L8 [Gallus gallus]	418568	0.315035	0.0271541	5
NP_001264658.1	isoamyl acetate-hydrolyzing esterase 1 homolog [Gallus gallus]	421930	-0.0159062	-0.0969617	5
NP_001264663.1	dynein light chain Tctex-type 3 [Gallus gallus]	418580	-0.408734	0.0922074	5
NP_001264666.1	synapse-associated protein 1 [Gallus gallus]	418619	0.0883596	0.104337	5
NP_001264672.1	sideroflexin-1 [Gallus gallus]	416221	-0.599369	-0.12658	5
NP_001264681.1	acylpyruvase FAHD1, mitochondrial [Gallus gallus]	416538	0.587341	0.0496308	5
NP_001264684.1	60S ribosomal protein L31 [Gallus gallus]	418710	0.237144	0.125651	5
NP_001264687.1	28S ribosomal protein S9, mitochondrial isoform 2 [Gallus gallus]	418723	0.528276	0.00144197	5
NP_001264691.1	testis-expressed protein 30 [Gallus gallus]	418767	-0.205168	0.0229004	5
NP_001264708.1	acetyl-CoA acetyltransferase, mitochondrial [Gallus gallus]	418968	0.140638	0.0799754	5
NP_001264717.1	synaptojanin 2 binding protein [Gallus gallus]	430724	-0.158756	0.0398403	5
NP_001264725.1	transcription initiation factor TFIID subunit 9B [Gallus gallus]	422152	0.892489	0.132248	5
NP_001264750.1	COMM domain-containing protein 8 [Gallus gallus]	422769	-0.215354	0.0565835	5
NP_001264753.1	spliceosome-associated protein CWC15 homolog [Gallus gallus]	418996	0.256113	-0.0101344	5
NP_001264758.1	dynactin subunit 6 [Gallus gallus]	771257	0.0379035	-0.0174171	5
NP_001264769.1	28S ribosomal protein S25, mitochondrial [Gallus gallus]	416129	0.367532	-0.00723157	5
NP_001264782.2	glutathione peroxidase 1 [Gallus gallus]	100857115	-0.415519	-0.249822	5
NP_001264788.1	selenoprotein M precursor [Gallus gallus]	101410532	0.0284285	0.015783	5
NP_001264791.1	U6 snRNA-associated Sm-like protein LSm3 [Gallus gallus]	416040	0.0160331	-0.0218044	5
NP_001264794.1	selenoprotein H [Gallus gallus]	100858006	0.534196	0.0243197	5
NP_001264795.1	39S ribosomal protein L41, mitochondrial [Gallus gallus]	417261	0.371827	0.0313952	5
NP_001264808.1	dynein light chain 1 cytoplasmic [Gallus gallus]	427708	-0.352171	-0.0409718	5
NP_001264809.1	40S ribosomal protein S29 [Gallus gallus]	776054	0.348144	0.167358	5
NP_001264826.1	hydroxyacyl-coenzyme A dehydrogenase, mitochondrial [Gallus gallus]	420290	0.0472281	-0.0484122	5
NP_001264828.1	aldo-keto reductase family 1, member B10 (aldose reductase) [Gallus gallus]	418169	0.718267	0.0114956	5
NP_001264834.1	MICOS complex subunit MIC10 [Gallus gallus]	419474	-0.777339	-0.0923402	5
NP_001264835.1	26S proteasome non-ATPase regulatory subunit 10 [Gallus gallus]	422351	0.473409	-0.0101344	5
NP_001264836.1	THO complex subunit 4 [Gallus gallus]	769169	0.245844	0.0703893	5
NP_001264840.1	40S ribosomal protein S12 [Gallus gallus]	421698	0.226552	0.121679	5
NP_001264844.1	ELMO domain-containing protein 2 [Gallus gallus]	422449	-0.352453	0.176323	5
NP_001264896.1	28S ribosomal protein S21, mitochondrial [Gallus gallus]	426666	0.488928	0.0214797	5
NP_001264922.1	secretory carrier-associated membrane protein 1 [Gallus gallus]	416368	-0.342431	-0.0247367	5
NP_001264927.1	small nuclear ribonucleoprotein Sm D1 [Gallus gallus]	776411	-0.0522685	0.126973	5
NP_001264936.1	single-stranded DNA-binding protein, mitochondrial [Gallus gallus]	418122	0.245132	0.0524159	5
NP_001264938.1	dnaJ homolog subfamily C member 5 [Gallus gallus]	419256	0.419258	0.0271541	5
NP_001264941.1	60S ribosomal protein L38 [Gallus gallus]	771528	0.122769	0.214125	5
NP_001264943.1	COMM domain-containing protein 7 isoform 2 [Gallus gallus]	419286	-0.142838	0.0482362	5
NP_001264944.1	prefoldin subunit 4 [Gallus gallus]	419337	0.454959	-0.0394883	5
NP_001264968.1	succinate dehydrogenase [ubiquinone] iron-sulfur subunit, mitochondrial isoform 2 precursor [Gallus gallus]	100859720	0.260943	-0.0619024	5
NP_001264977.1	fructose-1,6-bisphosphatase 1 [Gallus gallus]	395218	0.0843391	0.321928	5
NP_001264990.1	isobutyryl-CoA dehydrogenase, mitochondrial [Gallus gallus]	419739	0.0339212	0.0690147	5
NP_001264998.1	ribosomal RNA small subunit methyltransferase NEP1 [Gallus gallus]	418292	-0.0895288	0.0143553	5
NP_001264999.1	ubiquitin-like-conjugating enzyme ATG3 [Gallus gallus]	418369	-0.00356135	0.0690147	5
NP_001265005.1	lysophosphatidic acid phosphatase type 6 isoform 1 precursor [Gallus gallus]	418458	-0.322545	0.108357	5
NP_001265008.1	calcipressin-1 [Gallus gallus]	418510	0.822487	0.206643	5
NP_001265012.1	arginine-hydroxylase NDUFAF5, mitochondrial [Gallus gallus]	416742	-0.143467	-0.0365259	5
NP_001265021.1	28S ribosomal protein S35, mitochondrial isoform 2 [Gallus gallus]	419048	-0.255976	0.0648829	5
NP_001265024.1	twinfilin-1 isoform 1 [Gallus gallus]	417797	-0.453565	0.112367	5
NP_001265032.1	ADP-ribosylarginine hydrolase isoform 3 [Gallus gallus]	418452	-0.0933156	-0.163268	5
NP_001265037.1	NADH dehydrogenase [ubiquinone] 1 alpha subcomplex subunit 6 [Gallus gallus]	427897	0.229494	-0.21927	5
NP_001265046.1	RAD50-interacting protein 1 [Gallus gallus]	427848	-0.0415698	0.0648829	5
NP_001265049.1	oligoribonuclease, mitochondrial [Gallus gallus]	419761	0.0995988	0.182692	5
NP_001265053.1	mitochondrial pyruvate carrier 2 [Gallus gallus]	768451	-0.0316269	0.0440443	5
NP_001265279.1	thymidylate kinase [Gallus gallus]	770258	0.171968	-0.00868224	5
NP_001265383.1	chromodomain-helicase-DNA-binding protein 2 [Gallus gallus]	415507	0.515171	0.0607392	5
NP_001265655.1	jmjC domain-containing protein 8 precursor [Gallus gallus]	426917	0.401017	-0.0320936	5
NP_001269123.1	ceroid-lipofuscinosis neuronal protein 5 precursor [Gallus gallus]	101752092	0.685609	-0.0218044	5
NP_001269129.1	ES1 protein homolog, mitochondrial-like [Gallus gallus]	418811	-0.199784	-0.212568	5
NP_001269159.1	nucleoside diphosphate kinase 3 precursor [Gallus gallus]	416399	0.465927	0.0676387	5
NP_001269224.1	thioredoxin domain-containing protein 12 precursor [Gallus gallus]	772208	0.43006	0.0854247	5
NP_001269268.1	gem-associated protein 4 [Gallus gallus]	427835	0.39331	0.077243	5
NP_001269270.1	glyoxalase domain-containing protein 4 [Gallus gallus]	101750166	0.0854442	-0.14401	5
NP_001269310.1	mitochondrial amidoxime-reducing component 1 [Gallus gallus]	428563	0.265331	0.154454	5
NP_001269537.1	latent-transforming growth factor beta-binding protein 1 precursor [Gallus gallus]	421461	0.130906	-0.207561	5
NP_001272908.1	chloride transport protein 6 [Gallus gallus]	419488	-0.168581	-0.0846703	5
NP_001273092.1	mitochondrial import inner membrane translocase subunit TIM44 [Gallus gallus]	420053	-0.391787	0.0468403	5
NP_001274134.1	ubiquitin-40S ribosomal protein S27a [Gallus gallus]	395796	0.218033	0.0579701	5
NP_001276817.1	casein kinase I isoform delta [Gallus gallus]	417378	-0.131357	0.249749	5
NP_001277063.1	exportin-1 [Gallus gallus]	421192	-0.0652527	0.0172093	5
NP_001277130.1	protein CASP [Gallus gallus]	101749861	-0.206295	0.0313952	5
NP_001278335.1	aminolevulinate dehydratase [Gallus gallus]	417273	-0.0978643	-0.12658	5
NP_001278998.1	26S proteasome regulatory subunit 8 [Gallus gallus]	428274	0.0847993	0.0745054	5
NP_001279015.1	RNA polymerase-associated protein LEO1 [Gallus gallus]	769405	-0.270791	-0.0528949	5
NP_001280095.1	U1 small nuclear ribonucleoprotein C [Gallus gallus]	419901	0.18784	0.0881416	5
NP_001280114.1	tyrosine-protein phosphatase non-receptor type 9 [Gallus gallus]	415308	0.567067	0.146655	5
NP_001280139.1	ADP-dependent glucokinase precursor [Gallus gallus]	415317	0.12861	0.0186342	5
NP_001280151.1	probable threonyl-tRNA synthetase 2, cytoplasmic [Gallus gallus]	415389	-0.427287	0.0745054	5
NP_001280159.1	reticulocalbin-2 isoform 2 precursor [Gallus gallus]	415350	0.0513095	0.0257376	5
NP_001280170.1	V-type proton ATPase subunit B [Gallus gallus]	395497	-0.0601482	0.0172093	5
NP_001280231.1	DNA-directed RNA polymerase II subunit RPB3 [Gallus gallus]	415635	0.13372	0.0200577	5
NP_001280234.1	kinesin heavy chain isoform 5C [Gallus gallus]	408046	-0.43502	-0.118727	5
NP_001280237.1	transmembrane emp24 domain-containing protein 3 isoform 2 precursor [Gallus gallus]	415580	0.149475	-0.0159576	5
NP_001280240.1	V-type proton ATPase subunit d 1 [Gallus gallus]	415674	0.123576	0.0086303	5
NP_001280243.1	E3 ubiquitin-protein ligase RNF123 [Gallus gallus]	415923	0.152983	0.0745054	5
NP_001280244.1	mannose-1-phosphate guanyltransferase beta [Gallus gallus]	415924	0.077026	-0.0634092	5
NP_001280248.1	testis-expressed protein 264 [Gallus gallus]	415938	0.18467	0.051024	5
NP_001288615.1	steroid receptor RNA activator 1 [Gallus gallus]	427608	-0.352725	0.222805	5
NP_001289020.1	splicing factor 3B subunit 5 [Gallus gallus]	769794	0.467015	0.158337	5
NP_001289021.1	small nuclear ribonucleoprotein G [Gallus gallus]	771344	0.364968	-0.027675	5
NP_001289022.1	protein FAM136A [Gallus gallus]	426296	0.0284858	0.0143553	5
NP_001289025.1	SH3 domain-binding glutamic acid-rich-like protein 3 [Gallus gallus]	768795	0.185664	-0.311148	5
NP_001289036.1	cytochrome c oxidase subunit NDUFA4 [Gallus gallus]	772135	0.0839792	-0.00868224	5
NP_001289039.1	mitochondrial import inner membrane translocase subunit Tim8 A [Gallus gallus]	422190	0.445383	0.0635029	5
NP_001289055.1	U6 snRNA-associated Sm-like protein LSm6 isoform 2 [Gallus gallus]	422466	0.0598341	0.0114956	5
NP_001289063.1	mitochondrial import receptor subunit TOM6 homolog [Gallus gallus]	419924	0.247069	0.0745054	5
NP_001289066.1	NADH dehydrogenase [ubiquinone] 1 alpha subcomplex subunit 2 [Gallus gallus]	768860	0.536328	0.0894982	5
NP_001289075.1	cytochrome c oxidase subunit 7B, mitochondrial [Gallus gallus]	771947	0.274368	-0.0350469	5
NP_001289078.1	cytochrome b-c1 complex subunit 9 [Gallus gallus]	770937	0.293406	0.258217	5
NP_001289085.1	dynein light chain 2, cytoplasmic [Gallus gallus]	417663	-0.714027	-0.152003	5
NP_001289088.1	protein transport protein Sec61 subunit beta [Gallus gallus]	420997	0.220995	0.0786098	5
NP_001289095.1	immediate early response 3-interacting protein 1 precursor [Gallus gallus]	101749130	0.010273	0.00144197	5
NP_001289098.1	COX17 cytochrome c oxidase copper chaperone [Gallus gallus]	770190	0.0843391	-0.0424568	5
NP_001289101.1	DNA-directed RNA polymerases I, II, and III subunit RPABC5 [Gallus gallus]	770704	-0.0872308	0.0356239	5
NP_001289106.1	40S ribosomal protein S28 [Gallus gallus]	768930	0.485748	0.0524159	5
NP_001289124.1	mitochondrial import inner membrane translocase subunit Tim13 [Gallus gallus]	100859352	0.327773	0.0648829	5
NP_001289130.1	mitochondrial import inner membrane translocase subunit Tim10 [Gallus gallus]	425202	0.20987	0.0384362	5
NP_001290382.1	centromere/kinetochore protein zw10 homolog [Gallus gallus]	395275	0.089068	0.111031	5
NP_001291985.1	pachytene checkpoint protein 2 homolog [Gallus gallus]	420798	-0.1312	-0.145605	5
NP_001291993.1	protein CREG1 precursor [Gallus gallus]	768680	0.309274	-0.341903	5
NP_001291994.1	calfacilitin precursor [Gallus gallus]	417575	0.148593	-0.0800879	5
NP_001292020.1	macrophage migration inhibitory factor [Gallus gallus]	100857237	-0.634447	-0.358454	5
NP_001292041.1	ethylmalonyl-CoA decarboxylase isoform 3 [Gallus gallus]	769021	-0.593733	-0.0740006	5
NP_001292060.1	tRNA wybutosine-synthesizing protein 5 [Gallus gallus]	424065	-0.00667187	-0.0218044	5
NP_001292069.1	tubulin alpha-8 chain [Gallus gallus]	421169	-0.92799	0.0881416	5
NP_001292090.2	E3 ubiquitin-protein ligase listerin [Gallus gallus]	418482	-0.112719	0.0935602	5
NP_001292097.1	lysyl oxidase homolog 2 precursor [Gallus gallus]	419533	-0.958813	0.0468403	5
NP_001292117.1	60S ribosomal protein L11 [Gallus gallus]	419682	0.204478	0.0690147	5
NP_001292140.1	activating signal cointegrator 1 complex subunit 3 [Gallus gallus]	421790	-0.82276	0.0328061	5
NP_001292201.1	tubulin alpha-1 chain [Gallus gallus]	429035	-0.62357	-0.0484122	5
NP_001292327.1	sodium-dependent phosphate transporter 2 [Gallus gallus]	422493	-0.0643164	-0.0409718	5
NP_001292367.1	exostosin-2 [Gallus gallus]	425859	-0.376414	0.0745054	5
NP_001292399.1	electron transfer flavoprotein subunit alpha, mitochondrial [Gallus gallus]	415353	-0.0428859	0.00144197	5
NP_001292487.1	retinoblastoma-like protein 2 [Gallus gallus]	425111	-0.132794	0.104337	5
NP_001292544.1	ubiquitin carboxyl-terminal hydrolase isozyme L5 [Gallus gallus]	424359	-0.355742	0.0799754	5
NP_001292602.1	ribosome-recycling factor, mitochondrial [Gallus gallus]	417110	-0.15316	-0.0619024	5
NP_001295027.1	protein mago nashi homolog [Gallus gallus]	374226	0.156489	-0.00433459	5
NP_001304141.1	protein argonaute-1 [Gallus gallus]	428222	-0.0268772	-0.0380063	5
NP_001304285.1	polymerase delta-interacting protein 2 [Gallus gallus]	417565	0.188512	0.00432161	5
NP_001305371.1	ATP-dependent 6-phosphofructokinase, liver type [Gallus gallus]	769850	0.742707	0.151859	5
NP_001305381.1	signal recognition particle receptor subunit beta [Gallus gallus]	101750392	0.0522064	0.134878	5
NP_001305382.1	synaptogyrin-2 [Gallus gallus]	100859110	0.666719	-0.0543923	5
NP_001305387.1	E3 ubiquitin/ISG15 ligase TRIM25 [Gallus gallus]	417401	0.0251433	0.0894982	5
NP_001305391.1	regulator of nonsense transcripts 3B [Gallus gallus]	100858231	-0.710543	0	5
NP_001305394.1	postacrosomal sheath WW domain-binding protein [Gallus gallus]	770780	0.00663407	-0.192645	5
NP_001305914.1	four-jointed box protein 1 precursor [Gallus gallus]	100858635	-0.800184	0.0328061	5
NP_001305921.1	interleukin enhancer-binding factor 3 [Gallus gallus]	100858655	0.153602	0.00288251	5
NP_001305930.1	transcription intermediary factor 1-beta [Gallus gallus]	107050474	0.274458	0	5
NP_001305952.1	prolactin regulatory element-binding protein [Gallus gallus]	100858986	0.372464	0.0607392	5
NP_001305959.1	transmembrane emp24 domain-containing protein 7 precursor [Gallus gallus]	769360	-0.161447	-0.0694519	5
NP_001308445.1	elongation factor 1-alpha 1 [Gallus gallus]	373963	0.194289	0.0299829	5
NP_001308483.1	dipeptidyl peptidase 1 precursor [Gallus gallus]	419014	0.692223	-0.00288828	5
NP_001308526.1	60S ribosomal protein L24 [Gallus gallus]	418401	0.272534	0.265437	5
NP_001308527.1	tRNA (guanine-N(7)-)-methyltransferase non-catalytic subunit WDR4 [Gallus gallus]	418540	-0.0362657	0.0524159	5
NP_001308528.1	60S ribosomal protein L23 [Gallus gallus]	420001	0.1923	0.182692	5
NP_001308536.1	protein disulfide-isomerase TMX3 isoform 2 [Gallus gallus]	421027	-0.762588	0.0593553	5
NP_001313423.1	cytochrome b-c1 complex subunit 7 [Gallus gallus]	420236	0.202176	0.309176	5
NP_001315283.1	putative protein PTGES3L [Gallus gallus]	420013	0.307388	-0.0409718	5
NP_001332924.1	N-acetylglucosamine-6-phosphate deacetylase [Gallus gallus]	416754	0.257233	-0.192645	5
NP_001333377.1	phospholipid hydroperoxide glutathione peroxidase isoform C [Gallus gallus]	374056	0.911906	-0.284546	5
NP_001335216.1	reticulon-4 isoform 1 [Gallus gallus]	378790	-0.730541	-0.12658	5
NP_001336637.1	probable ATP-dependent RNA helicase DDX41 [Gallus gallus]	427630	0.147336	0.221568	5
NP_001340868.1	adapter molecule crk [Gallus gallus]	107054794	-0.330698	-0.128156	5
NP_001341600.1	calponin-3 [Gallus gallus]	424485	0.735818	0.248535	5
NP_001344436.1	phosphatidylinositide phosphatase SAC1 isoform 1 [Gallus gallus]	420700	-0.568637	-0.0800879	5
NP_989431.1	transcription factor A, mitochondrial [Gallus gallus]	373888	0.131388	0.0440443	5
NP_989441.1	protein disulfide-isomerase A3 precursor [Gallus gallus]	373899	0.0153171	0.0342157	5
NP_989456.1	sulfhydryl oxidase 1 precursor [Gallus gallus]	373914	0.837377	0.212881	5
NP_989466.1	small ubiquitin-related modifier 1 precursor [Gallus gallus]	373930	-0.0744697	0.0257376	5
NP_989472.1	60S ribosomal protein L22 [Gallus gallus]	373937	0.199764	0.015783	5
NP_989473.1	guanine nucleotide exchange factor VAV2 [Gallus gallus]	373938	0.710298	0.283329	5
NP_989478.1	matrin-3 [Gallus gallus]	373948	-0.523148	0.0299829	5
NP_989479.1	protein S100-A6 [Gallus gallus]	373951	0.0675459	-0.275786	5
NP_989483.1	60S ribosomal protein L6 [Gallus gallus]	373957	0.260139	0.0243197	5
NP_989487.1	histone deacetylase 1 [Gallus gallus]	373961	0.547057	0.144046	5
NP_989489.1	caldesmon [Gallus gallus]	373965	-0.972974	-0.0306192	5
NP_989497.2	laminin subunit beta-1 variant precursor [Gallus gallus]	373980	-0.0127054	0.0579701	5
NP_989501.1	proliferating cell nuclear antigen [Gallus gallus]	373984	-0.173627	0.108357	5
NP_989519.1	aconitate hydratase, mitochondrial [Gallus gallus]	374009	0.363692	-0.013043	5
NP_989525.1	integrin-linked protein kinase [Gallus gallus]	374018	0.185891	-0.0649175	5
NP_989527.1	ferrochelatase, mitochondrial precursor [Gallus gallus]	374020	0.373495	0.164786	5
NP_989538.1	histone acetyltransferase type B catalytic subunit [Gallus gallus]	374037	-0.0949532	-0.0262051	5
NP_989541.1	protein diaphanous homolog 2 [Gallus gallus]	374040	-0.90761	-0.0513992	5
NP_989542.1	superoxide dismutase [Mn], mitochondrial precursor [Gallus gallus]	374042	-0.0394348	-0.148801	5
NP_989547.1	DNA damage-binding protein 1 [Gallus gallus]	374050	0.346563	0.0143553	5
NP_989548.1	40S ribosomal protein S17 [Gallus gallus]	374053	0.275561	0.0482362	5
NP_989556.1	D-erythrulose reductase [Gallus gallus]	374066	0.683558	0.0172093	5
NP_989562.2	ADP/ATP translocase 3 [Gallus gallus]	374072	0.477702	-0.00578235	5
NP_989565.1	guanine nucleotide-binding protein subunit alpha-11 [Gallus gallus]	374077	0.0385943	-0.0985055	5
NP_989567.1	optineurin [Gallus gallus]	374079	0.768255	0.0579701	5
NP_989571.1	double-stranded RNA-specific editase 1 [Gallus gallus]	374087	-0.68127	-0.246395	5
NP_989577.1	TGF-beta receptor type-1 precursor [Gallus gallus]	374094	-0.0594475	0.0086303	5
NP_989580.1	guanine nucleotide-binding protein G(k) subunit alpha [Gallus gallus]	374097	0.0950998	-0.0203404	5
NP_989591.2	CUGBP Elav-like family member 2 [Gallus gallus]	374111	-0.956379	0.0482362	5
NP_989595.1	suppressor of fused homolog [Gallus gallus]	374118	0.17978	0.0935602	5
NP_989604.1	60S ribosomal protein L35 [Gallus gallus]	374133	0.297665	0.146655	5
NP_989617.2	ATP synthase subunit alpha, mitochondrial [Gallus gallus]	374159	0.392257	-0.0159576	5
NP_989620.1	endoplasmin precursor [Gallus gallus]	374163	-0.336992	0.120352	5
NP_989627.1	ARF GTPase-activating protein GIT1 [Gallus gallus]	417584	0.446969	-0.0454314	5
NP_989629.1	metalloproteinase inhibitor 2 precursor [Gallus gallus]	374178	-0.585422	-0.166503	5
NP_989632.1	ubiquitin recognition factor in ER-associated degradation protein 1 [Gallus gallus]	374186	-0.17474	0.0071955	5
NP_989636.1	glyceraldehyde-3-phosphate dehydrogenase [Gallus gallus]	374193	0.731365	0.0143553	5
NP_989638.1	actin-related protein 3 [Gallus gallus]	374197	-0.751612	-0.0603973	5
NP_989643.1	histone deacetylase complex subunit SAP18 [Gallus gallus]	374206	-0.0675327	0.0257376	5
NP_989662.1	zinc finger protein ubi-d4 [Gallus gallus]	374236	0.457148	-0.0588937	5
NP_989677.1	pyruvate carboxylase, mitochondrial [Gallus gallus]	374263	0.266168	0.045443	5
NP_989684.1	insulin-like growth factor-binding protein 4 precursor [Gallus gallus]	374271	-0.0230142	0.125651	5
NP_989686.1	surfeit locus protein 4 [Gallus gallus]	374273	-0.082789	0.0086303	5
NP_989700.1	high mobility group protein HMG-I/HMG-Y [Gallus gallus]	378795	0.375745	0.144046	5
NP_989707.1	calcineurin subunit B type 1 [Gallus gallus]	378804	-0.222226	0.0243197	5
NP_989713.1	N(G),N(G)-dimethylarginine dimethylaminohydrolase 1 [Gallus gallus]	378898	-0.956482	-0.129734	5
NP_989715.1	transcription factor CP2 [Gallus gallus]	378900	-0.0571503	0.130931	5
NP_989723.1	glycogen phosphorylase, liver form [Gallus gallus]	378909	0.22189	-0.086201	5
NP_989727.1	cyclin-dependent kinase inhibitor 1 [Gallus gallus]	378914	0.43868	0.159629	5
NP_989728.1	proteasome subunit beta type-7 [Gallus gallus]	378915	0.197706	0.0894982	5
NP_989733.2	receptor-interacting serine/threonine-protein kinase 1 [Gallus gallus]	378921	-0.13219	0.126973	5
NP_989741.1	SPARC precursor [Gallus gallus]	386571	-0.0441169	0.045443	5
NP_989754.1	formin [Gallus gallus]	386747	-0.0451122	-0.137648	5
NP_989758.1	GDP-fucose protein O-fucosyltransferase 1 precursor [Gallus gallus]	395070	0.481685	0.10165	5
NP_989759.1	alpha-(1,3)-fucosyltransferase 11 precursor [Gallus gallus]	395071	0.309005	0.077243	5
NP_989789.1	raftlin [Gallus gallus]	395109	-0.383293	-0.202572	5
NP_989800.1	AH receptor-interacting protein [Gallus gallus]	395123	0.216699	0.0648829	5
NP_989801.2	cyclin-L1 [Gallus gallus]	395124	-0.396534	-0.00288828	5
NP_989812.1	heparan sulfate 2-O-sulfotransferase 1 [Gallus gallus]	395140	0.443612	-0.115597	5
NP_989814.1	integrin beta-5 precursor [Gallus gallus]	395142	-0.222846	-0.21927	5
NP_989827.1	heterogeneous nuclear ribonucleoprotein H [Gallus gallus]	395157	-0.0627599	0.0579701	5
NP_989848.1	structural maintenance of chromosomes protein 3 [Gallus gallus]	395188	-0.786939	-0.013043	5
NP_989862.1	pericentriolar material 1 protein [Gallus gallus]	395204	-0.573821	0.111031	5
NP_989876.1	sulfotransferase family cytosolic 1B member 1 [Gallus gallus]	395227	-0.0906514	-0.0439433	5
NP_989894.1	ATP-dependent RNA helicase DDX1 [Gallus gallus]	395249	-0.344207	0.0496308	5
NP_989904.1	filamin-C [Gallus gallus]	395260	0.192497	0.0143553	5
NP_989905.1	filamin-A [Gallus gallus]	395261	0.0168033	-0.011588	5
NP_989909.2	carboxypeptidase Z precursor [Gallus gallus]	395266	-0.102234	-0.0394883	5
NP_989912.1	60S ribosomal protein L5 [Gallus gallus]	395269	0.121609	0.0551957	5
NP_989922.1	TNF-related apoptosis inducing ligand-like protein precursor [Gallus gallus]	395283	-0.969428	-0.279284	5
NP_989923.1	caspase-8 [Gallus gallus]	395284	0.230119	0.0908534	5
NP_989928.1	eukaryotic translation initiation factor 2 subunit 2 [Gallus gallus]	395295	-0.484154	0.041243	5
NP_989930.1	small nuclear ribonucleoprotein-associated protein B' [Gallus gallus]	395298	0.148433	0.0285692	5
NP_989944.1	proteasome subunit alpha type-7 [Gallus gallus]	395318	0.0784973	0.0593553	5
NP_989954.1	testin [Gallus gallus]	395332	-0.630825	-0.152003	5
NP_989960.1	aldo-keto reductase family 1 member B10 [Gallus gallus]	395338	-0.54943	-0.351074	5
NP_989972.1	peptidyl-prolyl cis-trans isomerase FKBP3 [Gallus gallus]	395353	0.274469	0.051024	5
NP_989975.1	multiple inositol polyphosphate phosphatase 1 precursor [Gallus gallus]	395356	-0.573156	-0.00288828	5
NP_989982.1	proteasomal ubiquitin receptor ADRM1 precursor [Gallus gallus]	395365	0.265043	0.0468403	5
NP_989986.2	splicing factor U2AF 35 kDa subunit [Gallus gallus]	395370	-0.0941595	0.0257376	5
NP_989987.1	lipoamide acyltransferase component of branched-chain alpha-keto acid dehydrogenase complex, mitochondrial precursor [Gallus gallus]	395374	-0.960439	-0.103147	5
NP_989989.2	DNA-dependent protein kinase catalytic subunit [Gallus gallus]	395376	0.148559	-0.0174171	5
NP_989994.1	monocarboxylate transporter 4 [Gallus gallus]	395383	-0.014106	-0.182786	5
NP_989995.1	complement component 4 binding protein, alpha chain precursor [Gallus gallus]	395384	-0.3706	-0.0694519	5
NP_989996.1	tumor necrosis factor receptor superfamily member 5 precursor [Gallus gallus]	395385	0.830156	0.227741	5
NP_990001.1	histone-binding protein RBBP7 [Gallus gallus]	395390	-0.0597835	0	5
NP_990011.1	zinc finger and BTB domain-containing protein 7A [Gallus gallus]	395411	0.0821573	0.0100637	5
NP_990025.1	hsp90 co-chaperone Cdc37 [Gallus gallus]	395430	0.162384	0.16221	5
NP_990061.1	annexin A6 [Gallus gallus]	395481	-0.408773	-0.176251	5
NP_990078.1	histone deacetylase 3 [Gallus gallus]	395506	0.13765	0.367371	5
NP_990082.1	radixin [Gallus gallus]	395511	-0.125598	0.0426443	5
NP_990094.2	ubiquitin-conjugating enzyme E2 J1 [Gallus gallus]	395528	-0.373998	-0.139236	5
NP_990111.1	tudor-interacting repair regulator protein precursor [Gallus gallus]	395557	0.12094	-0.077041	5
NP_990139.1	mitochondrial carrier homolog 2 [Gallus gallus]	395597	0.175798	0.0662614	5
NP_990156.1	ubiquitin carboxyl-terminal hydrolase isozyme L3 [Gallus gallus]	395626	-0.286772	0.0440443	5
NP_990158.1	probable ATP-dependent RNA helicase DDX5 [Gallus gallus]	395629	-0.497576	0.177599	5
NP_990166.1	protein numb homolog [Gallus gallus]	395639	0.701705	0.0894982	5
NP_990170.1	PDZ and LIM domain protein 4 [Gallus gallus]	395643	0.327827	0.194087	5
NP_990171.2	ubiquitin carboxyl-terminal hydrolase 15 isoform 1 [Gallus gallus]	395644	-0.286647	0.0949116	5
NP_990178.2	peptidyl-prolyl cis-trans isomerase FKBP9 precursor [Gallus gallus]	395652	-0.377843	0.0271541	5
NP_990179.1	hypoxanthine-guanine phosphoribosyltransferase [Gallus gallus]	395653	-0.427519	-0.137648	5
NP_990196.1	ubiquitin-conjugating enzyme E2 A [Gallus gallus]	395672	0.0932814	0.0908534	5
NP_990216.1	ezrin [Gallus gallus]	395701	-0.715344	-0.0954196	5
NP_990217.1	myotrophin [Gallus gallus]	395702	-0.0239363	-0.258425	5
NP_990232.2	elongation factor 1-beta [Gallus gallus]	395723	0.176401	0.105678	5
NP_990258.2	X-ray repair cross-complementing protein 5 precursor [Gallus gallus]	395767	-0.223653	0	5
NP_990265.1	gelsolin precursor [Gallus gallus]	395774	-0.846009	-0.179515	5
NP_990270.1	39S ribosomal protein S30, mitochondrial [Gallus gallus]	395781	0.0751907	0.045443	5
NP_990289.1	26S proteasome regulatory subunit 4 [Gallus gallus]	395804	0.1662	0.108357	5
NP_990293.1	calcium signal-modulating cyclophilin ligand [Gallus gallus]	395808	-0.033356	0.129613	5
NP_990301.1	cation-independent mannose-6-phosphate receptor precursor [Gallus gallus]	395817	-0.119515	0.132248	5
NP_990302.2	cathepsin K precursor [Gallus gallus]	395818	-0.439988	-0.0350469	5
NP_990315.1	paxillin [Gallus gallus]	395832	0.101704	-0.246395	5
NP_990316.1	phosphoglycerate kinase [Gallus gallus]	395833	0.413874	-0.00578235	5
NP_990318.1	60S acidic ribosomal protein P0 [Gallus gallus]	395835	0.389726	0.0398403	5
NP_990330.1	60S ribosomal protein L13 [Gallus gallus]	395849	0.300393	0.0384362	5
NP_990334.1	heat shock cognate 71 kDa protein [Gallus gallus]	395853	-0.239297	0.10165	5
NP_990335.1	rab GDP dissociation inhibitor beta [Gallus gallus]	395854	0.0102452	-0.103147	5
NP_990342.1	hematopoietic prostaglandin D synthase [Gallus gallus]	395863	0.69076	-0.0232698	5
NP_990348.1	ras-related C3 botulinum toxin substrate 1 [Gallus gallus]	395871	-0.469787	-0.129734	5
NP_990351.1	proteasome subunit alpha type-1 [Gallus gallus]	395874	0.528914	0.0648829	5
NP_990355.1	RNA-binding motif, single-stranded-interacting protein 1 [Gallus gallus]	395880	-0.641424	-0.110916	5
NP_990363.1	insulin-like growth factor 1 receptor precursor [Gallus gallus]	395889	-0.660978	-0.0785637	5
NP_990371.1	protein DGCR6 [Gallus gallus]	395907	-0.38287	0.0799754	5
NP_990378.1	nucleoside diphosphate kinase [Gallus gallus]	395916	0.206473	-0.0558912	5
NP_990386.1	RAC-alpha serine/threonine-protein kinase [Gallus gallus]	395928	0.0523985	0.0100637	5
NP_990390.1	transcription activator BRG1 [Gallus gallus]	395932	0.497902	0	5
NP_990393.1	alpha-2-macroglobulin receptor-associated protein precursor [Gallus gallus]	395936	-0.319114	0.0285692	5
NP_990395.1	superoxide dismutase [Cu-Zn] [Gallus gallus]	395938	0.929534	-0.0262051	5
NP_990398.1	10 kDa heat shock protein, mitochondrial [Gallus gallus]	395948	0.142526	0.0200577	5
NP_990400.1	integrin alpha-1 precursor [Gallus gallus]	395951	-0.228448	0.132248	5
NP_990402.1	insulin-like growth factor 2 mRNA-binding protein 1 [Gallus gallus]	395953	0.814534	0.051024	5
NP_990404.1	translin [Gallus gallus]	395955	-0.113325	-0.0232698	5
NP_990406.1	ubiquitin-60S ribosomal protein L40 [Gallus gallus]	395958	0.0889379	0.129613	5
NP_990411.1	calpain-2 catalytic subunit precursor [Gallus gallus]	395963	0.18717	-0.0335695	5
NP_990421.1	glutathione S-transferase 2 [Gallus gallus]	395976	0.844627	0	5
NP_990426.1	mitogen-activated protein kinase 9 [Gallus gallus]	395983	-0.53526	-0.0619024	5
NP_990435.1	bleomycin hydrolase [Gallus gallus]	395996	-0.224761	0.0482362	5
NP_990438.1	collagen alpha-1(VI) chain precursor [Gallus gallus]	396000	-0.744926	-0.251539	5
NP_990439.1	40S ribosomal protein S4 [Gallus gallus]	396001	0.321936	0.0962619	5
NP_990441.1	DNA topoisomerase 1 [Gallus gallus]	396004	0.376228	0.16092	5
NP_990453.1	serine/threonine-protein phosphatase PP1-beta catalytic subunit [Gallus gallus]	396019	-0.364474	-0.0218044	5
NP_990455.1	serine/threonine-protein phosphatase 2A catalytic subunit alpha isoform [Gallus gallus]	396021	0.11443	0.123004	5
NP_990457.1	alpha-actinin-4 [Gallus gallus]	396024	-0.220491	-0.112475	5
NP_990460.1	transcription factor p65 [Gallus gallus]	396027	0.172044	-0.0954196	5
NP_990470.1	probable global transcription activator SNF2L2 [Gallus gallus]	396040	-0.916602	-0.0969617	5
NP_990486.2	fatty acid synthase [Gallus gallus]	396061	0.155076	0.0854247	5
NP_990497.1	protein S100-A11 [Gallus gallus]	396075	0.095603	-0.209228	5
NP_990508.1	cathepsin D precursor [Gallus gallus]	396090	-0.0488203	-0.0528949	5
NP_990509.1	bifunctional purine biosynthesis protein PURH [Gallus gallus]	396091	0.827946	0.0717627	5
NP_990533.1	beta-1,4-galactosyltransferase 1 [Gallus gallus]	396121	-0.211969	-0.0335695	5
NP_990540.1	solute carrier family 2, facilitated glucose transporter member 1 [Gallus gallus]	396130	0.297349	0.132248	5
NP_990555.1	actin-related protein 2 [Gallus gallus]	396147	-0.671603	-0.117161	5
NP_990556.1	40S ribosomal protein S6 [Gallus gallus]	396148	0.173926	0.163499	5
NP_990559.1	ras-related protein Rab-2A [Gallus gallus]	396153	0.0852319	-0.0454314	5
NP_990561.1	structural maintenance of chromosomes protein 2 [Gallus gallus]	396156	-0.696095	0.0635029	5
NP_990573.1	low-density lipoprotein receptor-related protein 1 precursor [Gallus gallus]	396170	-0.181826	-0.118727	5
NP_990574.1	transcriptional coactivator YAP1 [Gallus gallus]	396171	-0.129768	-0.181149	5
NP_990581.1	small nuclear ribonucleoprotein E [Gallus gallus]	396180	-0.0603006	-0.0247367	5
NP_990589.1	GTP-binding nuclear protein Ran [Gallus gallus]	396193	0.0109881	0.0313952	5
NP_990594.2	poly [ADP-ribose] polymerase 1 [Gallus gallus]	396199	-0.282954	-0.0101344	5
NP_990596.1	nucleolin [Gallus gallus]	396201	-0.137684	0.0482362	5
NP_990598.1	nucleophosmin [Gallus gallus]	396203	-0.023348	0.015783	5
NP_990600.1	nuclear transcription factor Y subunit beta [Gallus gallus]	396205	-0.269032	-0.0203404	5
NP_990604.1	nuclear factor 1 A-type [Gallus gallus]	396210	-0.69789	0.00575927	5
NP_990605.2	myosin-11 [Gallus gallus]	396211	-0.644134	-0.0558912	5
NP_990614.2	lysosome-associated membrane glycoprotein 1 precursor [Gallus gallus]	396220	0.317078	-0.0528949	5
NP_990616.1	lamin-B2 [Gallus gallus]	396222	-0.246578	0.0551957	5
NP_990617.1	lamin-B1 [Gallus gallus]	396223	-0.401088	-0.100051	5
NP_990618.1	lamin-A [Gallus gallus]	396224	-0.261587	-0.212568	5
NP_990621.1	heat shock protein beta-1 [Gallus gallus]	396227	-0.479833	-0.0740006	5
NP_990626.2	high mobility group protein B3 [Gallus gallus]	396232	-0.344529	-0.0846703	5
NP_990628.1	signal peptidase complex subunit 3 [Gallus gallus]	396234	0.132739	0.0894982	5
NP_990631.1	unconventional myosin-Va [Gallus gallus]	396237	-0.615799	0.00144197	5
NP_990646.1	tubulin beta-7 chain [Gallus gallus]	396254	-0.34567	0.0524159	5
NP_990652.1	aspartate aminotransferase, cytoplasmic [Gallus gallus]	396261	0.694024	-0.0558912	5
NP_990653.1	60S acidic ribosomal protein P1 [Gallus gallus]	396262	0.261989	0.0935602	5
NP_990668.1	60S ribosomal protein L27 [Gallus gallus]	396280	0.217716	0.0579701	5
NP_990675.1	heme oxygenase 1 [Gallus gallus]	396287	0.593233	0.0908534	5
NP_990679.1	collagen alpha-2(VI) chain precursor [Gallus gallus]	396292	-0.594195	-0.21424	5
NP_990686.1	E3 ubiquitin-protein ligase RNF13 precursor [Gallus gallus]	396303	0.234613	-0.086201	5
NP_990699.1	elongation factor 2 [Gallus gallus]	396325	0.436892	0.045443	5
NP_990700.1	RNA transcription, translation and transport factor protein [Gallus gallus]	396326	0.0652611	0.115033	5
NP_990702.2	cathepsin B precursor [Gallus gallus]	396329	0.0697093	-0.168123	5
NP_990707.1	kinectin [Gallus gallus]	396335	-0.926153	-0.0923402	5
NP_990729.1	translationally-controlled tumor protein homolog [Gallus gallus]	396363	0.283093	0.0370307	5
NP_990733.1	guanine nucleotide-binding protein G(i) subunit alpha-2 [Gallus gallus]	396367	0.502133	0	5
NP_990737.2	Y-box-binding protein 3 [Gallus gallus]	396371	-0.241326	-0.0619024	5
NP_990764.1	fibroblast growth factor 2 precursor [Gallus gallus]	396413	0.0609319	-0.0634092	5
NP_990766.1	focal adhesion kinase 1 [Gallus gallus]	396416	-0.782692	-0.0694519	5
NP_990770.1	integrin alpha-V precursor [Gallus gallus]	396420	-0.169585	0.190299	5
NP_990775.1	tubulin alpha-2 chain [Gallus gallus]	396426	-0.500623	0	5
NP_990782.1	triosephosphate isomerase [Gallus gallus]	396435	0.500854	-0.0969617	5
NP_990786.1	tensin [Gallus gallus]	396439	-0.581102	-0.101598	5
NP_990787.2	tenascin precursor [Gallus gallus]	396440	0.0367073	0.283329	5
NP_990792.1	peptidyl-prolyl cis-trans isomerase B precursor [Gallus gallus]	396447	0.443933	0.0398403	5
NP_990793.1	40S ribosomal protein S15 [Gallus gallus]	396448	0.233073	0.0440443	5
NP_990801.1	phosphoenolpyruvate carboxykinase [GTP], mitochondrial precursor [Gallus gallus]	396457	0.68862	0.173767	5
NP_990812.2	protein-lysine 6-oxidase precursor [Gallus gallus]	396474	0.310905	0.0356239	5
NP_990822.1	endoplasmic reticulum chaperone BiP precursor [Gallus gallus]	396487	-0.113612	0.0356239	5
NP_990827.1	Golgi apparatus protein 1 precursor [Gallus gallus]	396492	0.0123022	-0.0218044	5
NP_990830.1	drebrin [Gallus gallus]	396496	-0.275579	-0.0409718	5
NP_990842.1	solute carrier family 2, facilitated glucose transporter member 3 [Gallus gallus]	396517	0.926116	0.0482362	5
NP_990846.1	F-actin-capping protein subunit alpha-1 [Gallus gallus]	396521	-0.605259	-0.0499049	5
NP_990852.1	sodium/potassium-transporting ATPase subunit alpha-1 precursor [Gallus gallus]	396530	-0.0358746	-0.0439433	5
NP_990854.1	aspartate aminotransferase, mitochondrial precursor [Gallus gallus]	396533	0.427116	0.041243	5
NP_990859.1	destrin [Gallus gallus]	396539	-0.374119	-0.161653	5
NP_990860.1	adenylosuccinate lyase [Gallus gallus]	396540	0.26281	-0.0543923	5
NP_990866.1	sodium/potassium-transporting ATPase subunit beta-3 [Gallus gallus]	396549	-0.237667	0.0621217	5
NP_996761.1	T-complex protein 1 subunit delta [Gallus gallus]	395414	-0.248767	0.0867838	5
NP_996789.1	annexin A1 [Gallus gallus]	404271	0.203446	-0.0985055	5
NP_996835.1	DNA (cytosine-5)-methyltransferase 1 [Gallus gallus]	396011	0.124401	0.00575927	5
NP_996869.2	RNA-binding protein 12 [Gallus gallus]	404531	-0.877758	0.0356239	5
NP_998738.1	cysteine protease ATG4B [Gallus gallus]	404750	0.000193065	-0.288065	5
NP_998746.1	nuclear ubiquitous casein and cyclin-dependent kinase substrate 1 [Gallus gallus]	404775	-0.0120654	-0.0513992	5
NP_999839.1	protocadherin gamma-C3 precursor [Gallus gallus]	408051	0.491659	0.0468403	5
XP_001231274.3	ribosomal biogenesis protein LAS1L [Gallus gallus]	422174	-0.00573411	-0.00868224	5
XP_001231333.3	peptidyl-prolyl cis-trans isomerase C [Gallus gallus]	768427	0.0138205	-0.164884	5
XP_001231375.1	ATP synthase subunit epsilon, mitochondrial [Gallus gallus]	768660	0.272478	0.0398403	5
XP_001231410.2	E3 ubiquitin-protein ligase TRIM7 [Gallus gallus]	420374	0.093731	-0.0144996	5
XP_001231411.2	desmoplakin isoform X4 [Gallus gallus]	420869	-0.500623	-0.12658	5
XP_001231514.2	queuosine salvage protein [Gallus gallus]	427457	-0.116887	-0.114035	5
XP_001231519.1	group XV phospholipase A2 [Gallus gallus]	768530	0.454184	-0.0335695	5
XP_001231625.2	protein kish-B [Gallus gallus]	771123	-0.0730173	0.0758749	5
XP_001231650.1	pre-mRNA-splicing factor 38B [Gallus gallus]	768611	-0.361554	-0.0694519	5
XP_001231708.2	elongator complex protein 1 [Gallus gallus]	427375	-0.144526	-0.00144342	5
XP_001231776.1	COMM domain-containing protein 1 isoform X1 [Gallus gallus]	769006	0.0348486	0.0621217	5
XP_001231794.2	propionyl-CoA carboxylase beta chain, mitochondrial isoform X2 [Gallus gallus]	768706	-0.0997502	0.0086303	5
XP_001231965.2	polypeptide N-acetylgalactosaminyltransferase 16 isoform X1 [Gallus gallus]	423263	-0.902346	-0.0499049	5
XP_001231979.2	RWD domain-containing protein 4 isoform X2 [Gallus gallus]	428749	0.220386	0.14274	5
XP_001232002.1	syntaxin-12 isoform X2 [Gallus gallus]	769300	-0.400175	-0.150401	5
XP_001232052.1	nucleolar RNA helicase 2 [Gallus gallus]	768898	-0.237897	0.14274	5
XP_001232112.3	lon protease homolog, mitochondrial [Gallus gallus]	768942	0.47695	0.201634	5
XP_001232120.1	exocyst complex component 1 isoform X7 [Gallus gallus]	422747	-0.3508	0.0243197	5
XP_001232123.1	39S ribosomal protein L17, mitochondrial isoform X1 [Gallus gallus]	769700	0.157335	-0.0365259	5
XP_001232140.1	39S ribosomal protein L27, mitochondrial [Gallus gallus]	422105	-0.0814271	0.045443	5
XP_001232199.2	sphingomyelin phosphodiesterase 4 isoform X2 [Gallus gallus]	416942	-0.0849621	0.0299829	5
XP_001232214.2	39S ribosomal protein L12, mitochondrial [Gallus gallus]	769031	0.122245	0.00575927	5
XP_001232418.2	endoplasmic reticulum aminopeptidase 1 [Gallus gallus]	427122	-0.30938	0.163499	5
XP_001232518.1	zinc finger protein 512 isoform X2 [Gallus gallus]	769868	-0.29078	0.0384362	5
XP_001232519.1	UDP-N-acetylglucosamine--peptide N-acetylglucosaminyltransferase 110 kDa subunit isoform X2 [Gallus gallus]	422203	-0.134555	0.0745054	5
XP_001232614.1	ATP synthase subunit d, mitochondrial [Gallus gallus]	422115	0.321967	0.0356239	5
XP_001232616.1	mitogen-activated protein kinase 14 isoform X1 [Gallus gallus]	421183	0.315369	0.173767	5
XP_001232656.1	adenylyltransferase and sulfurtransferase MOCS3 [Gallus gallus]	769390	-0.00492827	0.0690147	5
XP_001232670.1	UBX domain-containing protein 6 isoform X2 [Gallus gallus]	428329	0.161038	-0.101598	5
XP_001232700.1	inorganic pyrophosphatase [Gallus gallus]	769424	0.183408	-0.0877334	5
XP_001232744.3	F-BAR domain only protein 2 isoform X7 [Gallus gallus]	769464	-0.809657	-0.0816138	5
XP_001232772.4	abl interactor 2 isoform X11 [Gallus gallus]	424108	-0.345123	-0.0679388	5
XP_001232780.2	NADH dehydrogenase [ubiquinone] iron-sulfur protein 8, mitochondrial [Gallus gallus]	769492	0.577043	0.0935602	5
XP_001232803.2	tRNA-dihydrouridine(16/17) synthase [NAD(P)(+)]-like isoform X2 [Gallus gallus]	417381	-0.0531645	-0.0350469	5
XP_001232858.1	stromal cell-derived factor 2-like protein 1 [Gallus gallus]	416770	-0.119717	0.0745054	5
XP_001232866.1	histidine triad nucleotide-binding protein 3 [Gallus gallus]	769579	0.27205	0.0285692	5
XP_001232900.3	neutral amino acid transporter A [Gallus gallus]	769612	-0.396843	-0.0588937	5
XP_001232920.2	U3 small nucleolar RNA-associated protein 4 homolog isoform X2 [Gallus gallus]	769632	0.139557	0.0100637	5
XP_001232935.1	splicing factor 3A subunit 3 [Gallus gallus]	419608	-0.0916633	0.0881416	5
XP_001232942.3	beta-2-syntrophin [Gallus gallus]	769654	0.249084	0.0129262	5
XP_001232988.3	GTP-binding protein Rheb isoform X1 [Gallus gallus]	420434	-0.234842	-0.0558912	5
XP_001233004.3	X-ray radiation resistance-associated protein 1 [Gallus gallus]	769715	0.182237	0.318461	5
XP_001233032.1	HIV Tat-specific factor 1 [Gallus gallus]	422245	-0.333337	0.0690147	5
XP_001233104.2	ras-related protein Rap-2a [Gallus gallus]	769797	-0.303197	-0.232769	5
XP_001233122.1	fibrinogen silencer-binding protein [Gallus gallus]	770634	-0.849201	0.0342157	5
XP_001233237.2	guanine nucleotide-binding protein subunit alpha-12 [Gallus gallus]	769924	0.540808	0.0342157	5
XP_001233329.2	myosin regulatory light chain 2, smooth muscle minor isoform [Gallus gallus]	770011	-0.207028	-0.0409718	5
XP_001233341.3	phosphatidylinositol 3-kinase regulatory subunit beta [Gallus gallus]	771142	-0.0140823	0.0200577	5
XP_001233375.2	signal recognition particle 19 kDa protein [Gallus gallus]	770061	-0.463048	0.00288251	5
XP_001233408.2	WD repeat-containing protein 75 [Gallus gallus]	423985	-0.378239	0	5
XP_001233464.1	TBC1 domain family member 13 [Gallus gallus]	771771	-0.113443	0.0648829	5
XP_001233575.1	NADH dehydrogenase [ubiquinone] iron-sulfur protein 5 [Gallus gallus]	771510	0.418842	0.0579701	5
XP_001233592.2	28S ribosomal protein S15, mitochondrial [Gallus gallus]	770261	-0.11629	0.0908534	5
XP_001233639.1	elongation factor G, mitochondrial [Gallus gallus]	425018	-0.0431327	0.0328061	5
XP_001233648.1	ras-related protein Rab-21 [Gallus gallus]	771383	-0.295476	0.0129262	5
XP_001233717.4	tyrosine-protein kinase BAZ1B isoform X1 [Gallus gallus]	427819	-0.157624	-0.00144342	5
XP_001233774.4	NCK-interacting protein with SH3 domain isoform X1 [Gallus gallus]	770439	-0.464589	-0.118727	5
XP_001233783.1	desumoylating isopeptidase 1 [Gallus gallus]	770448	0.0929669	0.0662614	5
XP_001233807.2	28S ribosomal protein S12, mitochondrial [Gallus gallus]	770472	0.465533	-0.164884	5
XP_001233932.2	cytochrome c oxidase assembly factor 6 homolog [Gallus gallus]	771652	0.260496	0.0271541	5
XP_001233951.2	RAB6-interacting golgin isoform X2 [Gallus gallus]	770613	0.039007	0.217851	5
XP_001233960.1	protein FAM91A1 [Gallus gallus]	770621	-0.448757	0.0758749	5
XP_001233991.2	uncharacterized protein LOC770653 [Gallus gallus]	770653	-0.204315	-0.0603973	5
XP_001234000.1	peroxiredoxin-4 isoform X1 [Gallus gallus]	418601	0.311974	0.0827026	5
XP_001234052.1	40S ribosomal protein S25 [Gallus gallus]	770722	0.260028	0.116365	5
XP_001234108.1	beta-catenin-like protein 1 isoform X1 [Gallus gallus]	419299	-0.12201	0.0114956	5
XP_001234221.1	cytochrome c oxidase assembly factor 3 homolog, mitochondrial [Gallus gallus]	772251	0.533097	0.0989585	5
XP_001234565.2	28S ribosomal protein S36, mitochondrial [Gallus gallus]	771273	-0.30363	0.0370307	5
XP_001234587.2	cyclin-dependent kinase 7 [Gallus gallus]	771294	0.138278	0.0313952	5
XP_001234671.1	ER membrane protein complex subunit 6 [Gallus gallus]	417604	0.0502706	0.0143553	5
XP_001234689.4	2-iminobutanoate/2-iminopropanoate deaminase [Gallus gallus]	426536	-0.149586	-0.152003	5
XP_001234697.3	peroxisomal membrane protein PEX14 [Gallus gallus]	771421	0.0708126	0.105678	5
XP_001234814.4	ephrin type-A receptor 2 [Gallus gallus]	771550	0.311495	0.37629	5
XP_001234903.3	leucine-rich PPR motif-containing protein, mitochondrial [Gallus gallus]	421403	-0.0337502	0.051024	5
XP_001235016.2	ras-related protein Rab-7b [Gallus gallus]	771782	0.0524694	0.0703893	5
XP_001235085.4	serine/threonine-protein kinase Nek9 isoform X1 [Gallus gallus]	428891	-0.1977	-0.027675	5
XP_001235241.1	phosphoinositide 3-kinase regulatory subunit 4 isoform X2 [Gallus gallus]	428449	0.240315	0.0551957	5
XP_001235249.1	SRA stem-loop-interacting RNA-binding protein, mitochondrial [Gallus gallus]	772054	0.00259592	0.015783	5
XP_001235393.2	coiled-coil and C2 domain-containing protein 1B [Gallus gallus]	772226	0.0714679	-0.0454314	5
XP_001235553.2	TM2 domain-containing protein 1 [Gallus gallus]	775978	0.118785	-0.166503	5
XP_001235757.2	acid sphingomyelinase-like phosphodiesterase 3a [Gallus gallus]	776223	-0.240759	-0.0649175	5
XP_001236427.2	hepatoma-derived growth factor [Gallus gallus]	776936	0.0571982	-0.112475	5
XP_001236782.2	ubiquitin thioesterase OTUB1 [Gallus gallus]	777320	0.339636	-0.011588	5
XP_003640374.1	protein SCO2 homolog, mitochondrial [Gallus gallus]	429671	0.4029	-0.0816138	5
XP_003640388.4	leucine-rich repeat serine/threonine-protein kinase 2 isoform X1 [Gallus gallus]	427844	-0.827978	-0.0816138	5
XP_003640423.1	coiled-coil domain-containing protein 134 isoform X5 [Gallus gallus]	417984	0.527702	0.0935602	5
XP_003640432.2	pyridoxal phosphate phosphatase [Gallus gallus]	771207	0.599911	0.119024	5
XP_003640457.1	DCC-interacting protein 13-beta [Gallus gallus]	418075	-0.545717	-0.336428	5
XP_003640487.1	adaptin ear-binding coat-associated protein 1 [Gallus gallus]	770083	-0.0838976	0	5
XP_003640527.1	nucleolar pre-ribosomal-associated protein 1 [Gallus gallus]	427975	-0.307744	0.00288251	5
XP_003640553.2	trafficking protein particle complex subunit 10 [Gallus gallus]	771556	-0.602168	0.0894982	5
XP_003640567.2	protein SON isoform X3 [Gallus gallus]	770637	-0.247713	0.0827026	5
XP_003640625.1	exosome complex component RRP43 [Gallus gallus]	100858560	-0.366748	-0.0218044	5
XP_003640692.1	guanylate kinase isoform X2 [Gallus gallus]	428399	0.19413	-0.115597	5
XP_003640771.3	upstream-binding protein 1 isoform X4 [Gallus gallus]	428458	0.329832	0.340277	5
XP_003640838.2	alpha-1,3/1,6-mannosyltransferase ALG2 [Gallus gallus]	420998	-0.235721	0.100305	5
XP_003640848.1	ras-related protein Rab-12 [Gallus gallus]	421048	-0.152333	0.0243197	5
XP_003640897.4	nudC domain-containing protein 1 isoform X2 [Gallus gallus]	428379	-0.441268	0.0143553	5
XP_003640979.3	son of sevenless homolog 1 [Gallus gallus]	431192	-0.0187924	-0.00868224	5
XP_003640982.3	serine/arginine-rich splicing factor 7 [Gallus gallus]	100859609	0.0417172	0.0538064	5
XP_003641061.1	NADH dehydrogenase [ubiquinone] 1 alpha subcomplex assembly factor 4 isoform X1 [Gallus gallus]	421802	-0.232333	0.169925	5
XP_003641098.1	protein phosphatase 1G [Gallus gallus]	421986	-0.00695023	0.077243	5
XP_003641120.1	kinesin-like protein KIF13B isoform X4 [Gallus gallus]	422026	-0.400317	-0.115597	5
XP_003641142.1	60S ribosomal protein L36a [Gallus gallus]	100859914	0.042929	0.173767	5
XP_003641144.1	lys-63-specific deubiquitinase BRCC36 [Gallus gallus]	422201	-0.537581	0.0100637	5
XP_003641242.1	Bardet-Biedl syndrome 7 protein [Gallus gallus]	771481	-0.180987	-0.110916	5
XP_003641312.2	protease-associated domain-containing protein 1 [Gallus gallus]	428807	-0.288758	0.214125	5
XP_003641334.3	carbohydrate sulfotransferase 14 [Gallus gallus]	770193	0.313275	0.133564	5
XP_003641376.2	protein SAAL1 [Gallus gallus]	100857722	0.389242	-0.0262051	5
XP_003641440.1	acyl-coenzyme A thioesterase 1 isoform X1 [Gallus gallus]	428872	0.167806	-0.150401	5
XP_003641442.3	importin-7 [Gallus gallus]	423046	0.122017	0.0426443	5
XP_003641560.1	arachidonate 5-lipoxygenase isoform X1 [Gallus gallus]	423769	-0.967436	-0.0484122	5
XP_003641617.1	oxysterol-binding protein-related protein 6 isoform X9 [Gallus gallus]	424130	-0.694892	0.140124	5
XP_003641622.2	dynein heavy chain 7, axonemal [Gallus gallus]	424048	-0.756963	0.267835	5
XP_003641693.1	beta-galactosidase-1-like protein isoform X1 [Gallus gallus]	429037	0.897408	-0.152003	5
XP_003641719.4	UDP-N-acetylhexosamine pyrophosphorylase isoform X1 [Gallus gallus]	424368	0.246079	0.252173	5
XP_003641820.1	mitochondrial import inner membrane translocase subunit TIM14 isoform X2 [Gallus gallus]	424966	-0.159587	0.0440443	5
XP_003641839.3	solute carrier family 12 member 9 [Gallus gallus]	424938	0.435163	0.0786098	5
XP_003641852.1	cytochrome c oxidase subunit 5A, mitochondrial [Gallus gallus]	769735	0.493889	0.163499	5
XP_003641964.2	solute carrier family 12 member 4 isoform X2 [Gallus gallus]	415715	0.0483169	0.0894982	5
XP_003642018.2	transmembrane protein 115 [Gallus gallus]	429757	0.263537	0.111031	5
XP_003642052.2	ubiquitin carboxyl-terminal hydrolase 19 isoform X7 [Gallus gallus]	100858727	-0.11499	0.0579701	5
XP_003642101.3	vesicular integral-membrane protein VIP36 [Gallus gallus]	100859676	0.234316	0.0257376	5
XP_003642107.2	ganglioside GM2 activator [Gallus gallus]	100857973	0.603935	-0.0409718	5
XP_003642151.1	cell division cycle protein 23 homolog isoform X1 [Gallus gallus]	771857	-0.308885	-0.0247367	5
XP_003642230.3	iron-sulfur cluster assembly enzyme ISCU, mitochondrial [Gallus gallus]	416891	-0.232279	-0.0923402	5
XP_003642240.1	translation initiation factor eIF-2B subunit alpha [Gallus gallus]	100857736	0.486686	-0.0380063	5
XP_003642273.2	ATP-dependent RNA helicase DDX54 [Gallus gallus]	416992	0.0312154	0.0243197	5
XP_003642362.2	U3 small nucleolar RNA-associated protein 18 homolog [Gallus gallus]	417388	-0.336237	0.015783	5
XP_003642445.1	eukaryotic translation initiation factor 4H isoform X1 [Gallus gallus]	417490	0.283031	0.145351	5
XP_003642463.1	28S ribosomal protein S23, mitochondrial [Gallus gallus]	417666	-0.046037	-0.0232698	5
XP_003642469.2	nuclear pore complex protein Nup88 [Gallus gallus]	417501	0.0928673	-0.0291463	5
XP_003642473.3	stromal cell-derived factor 2 [Gallus gallus]	427832	0.252611	-0.00578235	5
XP_003642499.1	endoplasmic reticulum-Golgi intermediate compartment protein 3 isoform X2 [Gallus gallus]	419137	-0.073792	0.0662614	5
XP_003642537.3	minor histocompatibility antigen H13 isoform X2 [Gallus gallus]	100859573	0.29644	0.14274	5
XP_003642559.1	ubiquitin conjugation factor E4 B isoform X6 [Gallus gallus]	419448	-0.113589	0.041243	5
XP_003642584.3	phosphopantothenate--cysteine ligase isoform X1 [Gallus gallus]	100859789	0.015165	-0.0232698	5
XP_003642617.3	transmembrane protein 35B [Gallus gallus]	100857984	0.358398	-0.309359	5
XP_003642632.3	adenylyl cyclase-associated protein 1 [Gallus gallus]	419680	-0.356528	-0.12658	5
XP_003642721.3	phosphatidylinositol 4-kinase beta isoform X1 [Gallus gallus]	100859723	-0.184476	0.0271541	5
XP_003642731.1	exopolyphosphatase PRUNE1 [Gallus gallus]	427053	-0.0584301	-0.0291463	5
XP_003642831.2	protein HEXIM1 [Gallus gallus]	100857796	0.637687	0.202888	5
XP_003642862.1	vacuolar protein-sorting-associated protein 25 isoform X2 [Gallus gallus]	420021	-0.0560176	0.0690147	5
XP_003642878.1	peptidyl-prolyl cis-trans isomerase FKBP10 [Gallus gallus]	427013	0.282417	0.107018	5
XP_003642959.1	junction-mediating and -regulatory protein [Gallus gallus]	427182	-0.991033	0.0186342	5
XP_003642960.1	arylsulfatase B [Gallus gallus]	771459	-0.280411	-0.0513992	5
XP_003642967.1	atrial natriuretic peptide receptor 2 [Gallus gallus]	100859339	0.727178	0.0676387	5
XP_003642968.1	non-lysosomal glucosylceramidase [Gallus gallus]	100859407	0.792098	-0.0484122	5
XP_003643003.1	AP-3 complex subunit beta-1 isoform X2 [Gallus gallus]	427646	-0.671963	-0.00144342	5
XP_003643050.1	E3 ubiquitin-protein ligase UHRF2 isoform X2 [Gallus gallus]	431601	-0.0685797	0.0100637	5
XP_003643094.1	alpha-mannosidase 2 [Gallus gallus]	415611	-0.432396	-0.00578235	5
XP_003643123.1	general transcription factor IIH subunit 2 isoform X1 [Gallus gallus]	100858972	0.0207532	0.0976108	5
XP_003643130.1	dnaJ homolog subfamily C member 25 [Gallus gallus]	431639	-0.0578467	0.111031	5
XP_003643140.1	hydroxysteroid dehydrogenase-like protein 2 [Gallus gallus]	100858057	0.194922	0	5
XP_003643470.1	prefoldin subunit 5 [Gallus gallus]	100859376	0.154935	0.0229004	5
XP_003643479.3	LOW QUALITY PROTEIN: metal transporter CNNM4 [Gallus gallus]	425706	0.467631	0.077243	5
XP_003643500.3	partner of Y14 and mago [Gallus gallus]	100858240	0.289181	0.157044	5
XP_004934427.1	eukaryotic translation initiation factor 4E transporter isoform X4 [Gallus gallus]	416961	0.132562	0.0976108	5
XP_004934529.3	AP-1 complex subunit beta-1 isoform X5 [Gallus gallus]	417021	-0.0779324	-0.011588	5
XP_004934851.2	SRSF protein kinase 1 isoform X2 [Gallus gallus]	421185	-0.157926	0.225275	5
XP_004935012.1	SLIT-ROBO Rho GTPase-activating protein 2 isoform X4 [Gallus gallus]	419843	-0.0419123	0.137504	5
XP_004935233.2	elongator complex protein 2 isoform X2 [Gallus gallus]	420980	-0.488918	-0.0528949	5
XP_004935478.2	striatin isoform X4 [Gallus gallus]	421470	-0.725501	-0.0619024	5
XP_004935554.1	tetratricopeptide repeat protein 13 isoform X3 [Gallus gallus]	421545	-0.0926011	0.0229004	5
XP_004935674.1	monofunctional C1-tetrahydrofolate synthase, mitochondrial isoform X1 [Gallus gallus]	421633	-0.292416	0.00144197	5
XP_004935735.2	protein LTV1 homolog [Gallus gallus]	421666	0.352419	0.163499	5
XP_004935739.1	costars family protein ABRACL isoform X1 [Gallus gallus]	770205	-0.276284	-0.33825	5
XP_004935931.3	protein EFR3 homolog B isoform X2 [Gallus gallus]	422012	-0.62389	-0.0454314	5
XP_004936012.1	H/ACA ribonucleoprotein complex subunit 1 [Gallus gallus]	422697	-0.386926	0.0745054	5
XP_004936112.1	NF-X1-type zinc finger protein NFXL1 [Gallus gallus]	100859761	-0.470321	0.041243	5
XP_004936259.1	huntingtin isoform X2 [Gallus gallus]	422878	-0.508197	-0.086201	5
XP_004936575.2	FERM domain-containing protein 6 isoform X2 [Gallus gallus]	428930	0.222974	0.0827026	5
XP_004936658.1	ecotropic viral integration site 5 protein homolog isoform X7 [Gallus gallus]	424500	-0.488037	-0.0232698	5
XP_004936849.1	terminal uridylyltransferase 4 isoform X2 [Gallus gallus]	424642	-0.727561	0.108357	5
XP_004937128.2	U2 snRNP-associated SURP motif-containing protein isoform X2 [Gallus gallus]	424773	-0.448743	0.0565835	5
XP_004937143.1	nucleolar protein 6 [Gallus gallus]	100858366	-0.350313	0.0299829	5
XP_004937236.1	ankycorbin isoform X6 [Gallus gallus]	427431	-0.25333	0.282143	5
XP_004937254.1	nuclear pore complex protein Nup155 [Gallus gallus]	427443	-0.0517905	0.0482362	5
XP_004937349.1	splicing regulatory glutamine/lysine-rich protein 1 isoform X1 [Gallus gallus]	427168	-0.622614	0.177599	5
XP_004937404.1	collagen type IV alpha-3-binding protein isoform X4 [Gallus gallus]	427209	-0.249867	-0.0846703	5
XP_004937514.1	MICOS complex subunit MIC19 isoform X4 [Gallus gallus]	418435	0.04249	0.0551957	5
XP_004937716.1	small subunit processome component 20 homolog [Gallus gallus]	417933	-0.370856	0.0086303	5
XP_004937767.1	histone acetyltransferase p300 [Gallus gallus]	418000	-0.189112	-0.0573917	5
XP_004937768.1	probable Xaa-Pro aminopeptidase 3 [Gallus gallus]	418002	0.0164164	0.0922074	5
XP_004937788.2	trinucleotide repeat-containing gene 6B protein isoform X9 [Gallus gallus]	418010	-0.239983	0.167358	5
XP_004937795.1	ankyrin repeat domain-containing protein 54 isoform X2 [Gallus gallus]	418034	0.0560315	0.164786	5
XP_004937833.1	eukaryotic translation initiation factor 3 subunit D isoform X2 [Gallus gallus]	771356	0.150631	0.0799754	5
XP_004938140.1	tetraspanin-9 isoform X4 [Gallus gallus]	418263	-0.365364	0.0976108	5
XP_004938144.1	tubby-related protein 3 isoform X2 [Gallus gallus]	426085	-0.600126	-0.176251	5
XP_004938213.2	LOW QUALITY PROTEIN: ganglioside-induced differentiation-associated protein 2 [Gallus gallus]	425913	0.110618	0.0827026	5
XP_004938236.1	glycogen synthase kinase-3 beta isoform X2 [Gallus gallus]	418335	-0.284327	-0.148801	5
XP_004938427.1	ATP synthase-coupling factor 6, mitochondrial [Gallus gallus]	418477	0.283923	0.0342157	5
XP_004938579.1	GRIP and coiled-coil domain-containing protein 2 isoform X1 [Gallus gallus]	428014	-0.665213	0.0285692	5
XP_004938591.1	cullin-4A isoform X2 [Gallus gallus]	418744	-0.545684	-0.0232698	5
XP_004938592.1	gamma-tubulin complex component 3 isoform X2 [Gallus gallus]	418750	0.0358406	0.0071955	5
XP_004938594.1	ATP-dependent (S)-NAD(P)H-hydrate dehydratase isoform X4 [Gallus gallus]	418755	-0.406727	-0.1976	5
XP_004938602.1	rho guanine nucleotide exchange factor 7 isoform X4 [Gallus gallus]	418761	-0.209896	0.0648829	5
XP_004938670.1	RNA-binding protein 26 isoform X5 [Gallus gallus]	418804	-0.294485	0.0200577	5
XP_004938709.1	progesterone-induced-blocking factor 1 isoform X2 [Gallus gallus]	418820	-0.701406	-0.0954196	5
XP_004938759.1	mediator of RNA polymerase II transcription subunit 4 [Gallus gallus]	418859	0.216479	0.105678	5
XP_004938803.1	regulatory factor X-associated protein [Gallus gallus]	418899	-0.581161	-0.189351	5
XP_004938819.2	beta-1,3-glucosyltransferase [Gallus gallus]	428075	-0.219277	0.250962	5
XP_004938950.3	pre-mRNA cleavage complex 2 protein Pcf11 isoform X3 [Gallus gallus]	419021	0.00116606	0.051024	5
XP_004939139.1	coiled-coil domain-containing protein 13 isoform X2 [Gallus gallus]	420392	-0.229158	-0.15682	5
XP_004939176.1	1-phosphatidylinositol 4,5-bisphosphate phosphodiesterase delta-1 isoform X4 [Gallus gallus]	420416	-0.671654	0.0172093	5
XP_004939781.2	AFG3-like protein 2 isoform X4 [Gallus gallus]	421036	0.127192	0.0299829	5
XP_004939794.1	serine/threonine-protein phosphatase 4 regulatory subunit 1 isoform X11 [Gallus gallus]	425903	-0.806674	-0.00288828	5
XP_004939840.2	NPC intracellular cholesterol transporter 1 isoform X1 [Gallus gallus]	421076	-0.164695	-0.0664274	5
XP_004939993.1	inositol monophosphatase 1 isoform X3 [Gallus gallus]	420199	-0.38987	-0.153607	5
XP_004940003.1	meckelin isoform X2 [Gallus gallus]	420224	-0.638319	-0.0203404	5
XP_004940087.2	putative deoxyribonuclease TATDN1 isoform X3 [Gallus gallus]	770677	0.13426	0.0328061	5
XP_004940153.3	LOW QUALITY PROTEIN: extracellular signal-regulated kinase 2 [Gallus gallus]	426292	-0.163016	0.0313952	5
XP_004940166.2	serine/threonine-protein phosphatase 4 regulatory subunit 3B isoform X3 [Gallus gallus]	426680	-0.113799	0.178874	5
XP_004940169.1	serine/threonine-protein kinase VRK2 isoform X2 [Gallus gallus]	100857144	-0.312891	0.0229004	5
XP_004940194.1	thrombomodulin [Gallus gallus]	101752029	-0.612857	-0.0619024	5
XP_004940204.1	kinesin light chain 4 isoform X2 [Gallus gallus]	769965	-0.0258042	0.0114956	5
XP_004940253.2	tRNA (adenine(58)-N(1))-methyltransferase, mitochondrial isoform X2 [Gallus gallus]	101748994	0.046011	0.0881416	5
XP_004940443.1	midasin isoform X2 [Gallus gallus]	421811	-0.705291	0.041243	5
XP_004940448.1	mRNA-capping enzyme isoform X2 [Gallus gallus]	421819	0.0134709	0.108357	5
XP_004940502.1	stromal membrane-associated protein 1 isoform X2 [Gallus gallus]	100858913	-0.171341	-0.0159576	5
XP_004940659.1	phosphorylase b kinase regulatory subunit alpha, skeletal muscle isoform isoform X6 [Gallus gallus]	422181	-0.247158	-0.115597	5
XP_004940730.1	motile sperm domain-containing protein 1 isoform X2 [Gallus gallus]	422238	0.101811	0.163499	5
XP_004940827.1	BTB/POZ domain-containing protein KCTD12 [Gallus gallus]	425504	0.00256951	0.201634	5
XP_004940885.1	cohesin subunit SA-2 isoform X5 [Gallus gallus]	422360	-0.57576	0.0100637	5
XP_004940900.2	ADP/ATP translocase 2 [Gallus gallus]	772225	0.645501	0.0976108	5
XP_004940951.1	uncharacterized protein LOC100857197 isoform X2 [Gallus gallus]	100857197	-0.181122	-0.00288828	5
XP_004940967.1	rap guanine nucleotide exchange factor 2 isoform X11 [Gallus gallus]	422418	-0.511573	0.0758749	5
XP_004941010.1	SWI/SNF-related matrix-associated actin-dependent regulator of chromatin subfamily A member 5 isoform X2 [Gallus gallus]	422457	-0.501167	0.149259	5
XP_004941261.2	spermatogenesis-associated protein 5 isoform X4 [Gallus gallus]	422665	0.447005	0.181421	5
XP_004941649.1	rho GTPase-activating protein 1 isoform X2 [Gallus gallus]	428865	-0.917718	-0.281036	5
XP_004941685.1	RNA polymerase II-associated protein 1 isoform X2 [Gallus gallus]	423217	0.122432	0.0186342	5
XP_004942053.1	ATPase family AAA domain-containing protein 1 [Gallus gallus]	423676	0.134516	0.146655	5
XP_004942067.1	cell division cycle and apoptosis regulator protein 1 isoform X5 [Gallus gallus]	423692	-0.654789	0.0172093	5
XP_004942097.1	peroxisomal leader peptide-processing protease isoform X2 [Gallus gallus]	769373	0.202176	0.0285692	5
XP_004942151.1	nucleolar and coiled-body phosphoprotein 1 isoform X2 [Gallus gallus]	423755	0.174773	0.197865	5
XP_004942214.3	LOW QUALITY PROTEIN: insulin-degrading enzyme [Gallus gallus]	423814	-0.812019	-0.109359	5
XP_004942386.1	WD repeat-containing protein 11 isoform X4 [Gallus gallus]	423935	-0.0797627	0.0662614	5
XP_004942400.2	phospholysine phosphohistidine inorganic pyrophosphate phosphatase isoform X3 [Gallus gallus]	426415	-0.315423	-0.109359	5
XP_004942418.1	uncharacterized protein C10orf143 homolog [Gallus gallus]	423967	-0.0241796	-0.0203404	5
XP_004942445.2	MARVEL domain-containing protein 1 [Gallus gallus]	100858221	-0.0877363	-0.0709665	5
XP_004942550.1	arf-GAP with GTPase, ANK repeat and PH domain-containing protein 1 isoform X9 [Gallus gallus]	424024	-0.956934	-0.184425	5
XP_004942636.1	unconventional myosin-Ib isoform X9 [Gallus gallus]	424045	-0.442652	-0.0923402	5
XP_004943011.2	sorting nexin-4 [Gallus gallus]	424260	-0.821978	-0.177882	5
XP_004943050.1	UBX domain-containing protein 4 isoform X3 [Gallus gallus]	424293	-0.0653915	0.0579701	5
XP_004943118.1	protein TANC1 isoform X5 [Gallus gallus]	424330	-0.428703	-0.00868224	5
XP_004943165.2	WD repeat-containing protein 47 [Gallus gallus]	424344	-0.492415	0.0731347	5
XP_004943232.3	myomegalin [Gallus gallus]	425735	-0.288782	0.077243	5
XP_004943273.1	torsin-1A-interacting protein 1 isoform X4 [Gallus gallus]	424418	0.118896	0.0257376	5
XP_004943334.1	neutrophil cytosol factor 2 [Gallus gallus]	424445	-0.178695	0.125651	5
XP_004943366.2	nucleoprotein TPR isoform X2 [Gallus gallus]	424457	-0.873043	0.00144197	5
XP_004943645.1	COMM domain-containing protein 2 isoform X4 [Gallus gallus]	425044	0.10368	0.0935602	5
XP_004943799.3	ras-related protein Rab-8B isoform X1 [Gallus gallus]	415371	-0.312003	-0.100051	5
XP_004943803.1	vacuolar protein sorting-associated protein 13C isoform X2 [Gallus gallus]	415376	-0.66747	0.0271541	5
XP_004943996.1	spatacsin isoform X6 [Gallus gallus]	415572	-0.303333	0.201634	5
XP_004944116.2	ran-binding protein 10 isoform X2 [Gallus gallus]	415653	0.409941	0.27023	5
XP_004944228.1	calpain small subunit 2 [Gallus gallus]	770982	0.580387	-0.148801	5
XP_004944351.1	zinc finger CCCH domain-containing protein 18 isoform X3 [Gallus gallus]	415838	0.205803	0.173767	5
XP_004944364.1	acyl-CoA synthetase family member 3, mitochondrial isoform X2 [Gallus gallus]	427561	0.238252	-0.115597	5
XP_004944776.1	THUMP domain-containing protein 3 isoform X1 [Gallus gallus]	416116	-0.132959	0.105678	5
XP_004944787.1	rabenosyn-5 isoform X1 [Gallus gallus]	416128	-0.355461	0.0356239	5
XP_004945011.1	sequestosome-1 isoform X4 [Gallus gallus]	770805	0.915789	0.175045	5
XP_004945193.1	mitotic spindle assembly checkpoint protein MAD1 isoform X2 [Gallus gallus]	427658	-0.124281	-0.0619024	5
XP_004945304.1	target of rapamycin complex subunit LST8 [Gallus gallus]	416558	0.0560101	-0.0218044	5
XP_004945316.1	rho GTPase-activating protein 17 isoform X4 [Gallus gallus]	416564	-0.528463	-0.0513992	5
XP_004945320.1	acyl carrier protein, mitochondrial [Gallus gallus]	416571	0.150603	0.0745054	5
XP_004945343.1	40S ribosomal protein S15a isoform X2 [Gallus gallus]	427675	0.120946	0.0703893	5
XP_004945428.1	putative RNA-binding protein Luc7-like 1 isoform X2 [Gallus gallus]	416654	0.0748121	-0.013043	5
XP_004945528.1	cytochrome b-c1 complex subunit 2, mitochondrial isoform X2 [Gallus gallus]	427009	0.302276	0.136191	5
XP_004945572.2	tRNA pseudouridine synthase A isoform X1 [Gallus gallus]	416799	-0.29077	-0.00433459	5
XP_004945922.1	carnitine O-acetyltransferase isoform X2 [Gallus gallus]	417195	-0.382131	-0.0424568	5
XP_004946033.1	protein transport protein Sec16A isoform X7 [Gallus gallus]	417136	-0.202447	0.140124	5
XP_004946115.1	growth arrest-specific protein 7 isoform X7 [Gallus gallus]	417305	-0.628394	-0.229382	5
XP_004946198.2	SAP30-binding protein isoform X2 [Gallus gallus]	417375	-0.15315	0.0717627	5
XP_004946236.2	protein Njmu-R1 isoform X2 [Gallus gallus]	417412	-0.562392	0.051024	5
XP_004946313.1	putative sodium-coupled neutral amino acid transporter 10 isoform X2 [Gallus gallus]	422070	0.00771185	-0.109359	5
XP_004946411.2	NADPH:adrenodoxin oxidoreductase, mitochondrial isoform X4 [Gallus gallus]	769635	0.199127	0.00575927	5
XP_004946597.1	WD repeat-containing protein 81 isoform X4 [Gallus gallus]	417560	0.0609118	-0.0499049	5
XP_004946779.1	mediator of RNA polymerase II transcription subunit 13 [Gallus gallus]	417639	-0.00121577	0.186501	5
XP_004947461.1	von Willebrand factor A domain-containing protein 1 isoform X2 [Gallus gallus]	419413	-0.144907	-0.150401	5
XP_004947473.1	arf-GAP with coiled-coil, ANK repeat and PH domain-containing protein 3 isoform X8 [Gallus gallus]	419420	-0.438609	-0.106249	5
XP_004947508.1	nicotinamide/nicotinic acid mononucleotide adenylyltransferase 1 [Gallus gallus]	101748948	-0.541131	-0.0724828	5
XP_004947602.1	protein DDI1 homolog 2 isoform X3 [Gallus gallus]	425541	0.279086	0.0538064	5
XP_004947610.1	phosphatidate cytidylyltransferase 2 isoform X3 [Gallus gallus]	419517	0.165074	0.045443	5
XP_004947874.1	alpha-taxilin isoform X2 [Gallus gallus]	419648	0.00922149	-0.0159576	5
XP_004947897.2	uncharacterized protein KIAA1522 homolog isoform X5 [Gallus gallus]	419665	0.0777111	-0.21424	5
XP_004947925.1	peptidyl-prolyl cis-trans isomerase E [Gallus gallus]	426061	0.377962	0.0607392	5
XP_004947974.3	histone H2A [Gallus gallus]	100857391	0.336881	-0.018878	5
XP_004948004.1	tRNA pseudouridine(38/39) synthase [Gallus gallus]	419708	-0.103258	-0.0350469	5
XP_004948147.1	RING finger protein 214 isoform X1 [Gallus gallus]	419767	0.140001	-0.0558912	5
XP_004948316.1	double-stranded RNA-specific adenosine deaminase [Gallus gallus]	769675	-0.270985	0.151859	5
XP_004948436.1	pogo transposable element with ZNF domain isoform X5 [Gallus gallus]	429985	0.0574697	-0.0800879	5
XP_004948460.2	prefoldin subunit 2 [Gallus gallus]	100858383	0.269948	0.015783	5
XP_004948595.2	coiled-coil domain-containing protein 47 [Gallus gallus]	419958	-0.0663482	0.120352	5
XP_004948721.1	ran-binding protein 3 isoform X7 [Gallus gallus]	420058	0.083733	0.132248	5
XP_004948822.1	AP-3 complex subunit delta-1 isoform X1 [Gallus gallus]	420079	0.105	0.0908534	5
XP_004949057.1	E3 ubiquitin-protein ligase NEDD4-like isoform X7 [Gallus gallus]	374119	-0.59972	0.0482362	5
XP_004949084.1	katanin p60 ATPase-containing subunit A-like 2 isoform X3 [Gallus gallus]	416384	-0.184848	0.0551957	5
XP_004949109.1	phosphatidylinositol 3-kinase catalytic subunit type 3 isoform X4 [Gallus gallus]	100857877	-0.275343	-0.011588	5
XP_004949309.1	serine palmitoyltransferase 1 [Gallus gallus]	426145	-0.0896282	0.0257376	5
XP_004949334.1	colorectal mutant cancer protein isoform X3 [Gallus gallus]	415603	0.271978	0.186501	5
XP_004949436.1	fibrillin-2 isoform X2 [Gallus gallus]	374203	0.352789	-0.2567	5
XP_004949633.1	phospholipase A-2-activating protein isoform X2 [Gallus gallus]	427365	-0.0356971	0.0635029	5
XP_004949779.1	disco-interacting protein 2 homolog B isoform X3 [Gallus gallus]	426874	-0.191922	0.126973	5
XP_004949946.2	TRMT1-like protein isoform X2 [Gallus gallus]	426860	0.0182658	-0.0365259	5
XP_004950962.1	2-amino-3-ketobutyrate coenzyme A ligase, mitochondrial [Gallus gallus]	101750333	0.463725	0.0908534	5
XP_015127972.2	alpha-soluble NSF attachment protein [Gallus gallus]	100858304	0.57562	0.0690147	5
XP_015127981.1	exosome complex component RRP46 [Gallus gallus]	100858931	0.627036	-0.0588937	5
XP_015127987.1	delta(3,5)-Delta(2,4)-dienoyl-CoA isomerase, mitochondrial [Gallus gallus]	100858352	0.757136	0.129613	5
XP_015128068.1	biogenesis of lysosome-related organelles complex 1 subunit 1 [Gallus gallus]	100857285	0.177448	0.0271541	5
XP_015128082.1	peripherin [Gallus gallus]	101748212	0.420813	-0.0306192	5
XP_015128093.1	vitamin D3 receptor isoform X3 [Gallus gallus]	395988	-0.323286	-0.00288828	5
XP_015128095.1	aladin isoform X2 [Gallus gallus]	100859661	0.452689	0.129613	5
XP_015128108.1	beta-adrenergic receptor kinase 1 isoform X2 [Gallus gallus]	426000	0.245677	-0.00144342	5
XP_015128112.1	lysine-specific demethylase 2A isoform X3 [Gallus gallus]	425999	0.958875	0.335712	5
XP_015128130.1	serine/threonine-protein phosphatase PP1-alpha catalytic subunit [Gallus gallus]	100858156	0.371154	0.125651	5
XP_015128412.1	bromodomain-containing protein 4 isoform X4 [Gallus gallus]	100859056	0.14152	-0.0203404	5
XP_015128437.1	trans-Golgi network integral membrane protein 2 [Gallus gallus]	426548	-0.105206	0.112367	5
XP_015128483.1	RNA-binding protein 14 isoform X1 [Gallus gallus]	426080	0.119869	0.134878	5
XP_015128495.2	LOW QUALITY PROTEIN: RNA-binding protein 4B-like [Gallus gallus]	425562	0.177169	0.0854247	5
XP_015128500.2	copper chaperone for superoxide dismutase [Gallus gallus]	100858882	0.466351	0.0370307	5
XP_015128509.1	nuclear RNA export factor 1 [Gallus gallus]	101748079	0.200481	-0.0159576	5
XP_015128514.2	LOW QUALITY PROTEIN: TAF6-like RNA polymerase II p300/CBP-associated factor-associated factor 65 kDa subunit 6L [Gallus gallus]	100857185	0.194897	-0.0892673	5
XP_015128516.2	LOW QUALITY PROTEIN: WD repeat-containing protein 74 [Gallus gallus]	100858621	0.460018	0.0129262	5
XP_015128521.2	LOW QUALITY PROTEIN: metastasis-associated protein MTA2 [Gallus gallus]	101747888	0.326491	0.105678	5
XP_015128543.1	SUMO-activating enzyme subunit 1 isoform X1 [Gallus gallus]	101750090	0.231136	-0.00578235	5
XP_015128548.2	NEDD8-conjugating enzyme Ubc12 [Gallus gallus]	107049465	0.528908	-0.0694519	5
XP_015128552.1	charged multivesicular body protein 2a isoform X1 [Gallus gallus]	776036	0.343051	-0.0543923	5
XP_015128608.1	mucolipin-1 [Gallus gallus]	426164	0.359974	0.0356239	5
XP_015128617.2	3-hydroxyacyl-CoA dehydrogenase type-2 isoform X1 [Gallus gallus]	107049486	0.239631	0.015783	5
XP_015128639.2	LOW QUALITY PROTEIN: transcriptional repressor p66-beta [Gallus gallus]	426098	0.292479	0.196607	5
XP_015128647.2	LOW QUALITY PROTEIN: DDB1- and CUL4-associated factor 8 [Gallus gallus]	429253	0.0813231	0.289244	5
XP_015128648.2	LOW QUALITY PROTEIN: peroxisomal biogenesis factor 19 [Gallus gallus]	107049500	0.0275814	0.0922074	5
XP_015128667.2	ADP-ribosylation factor 3 [Gallus gallus]	107049507	0.215584	-0.12658	5
XP_015128678.2	LOW QUALITY PROTEIN: probable cytosolic iron-sulfur protein assembly protein CIAO1 [Gallus gallus]	426332	0.0475943	0.00288251	5
XP_015128679.2	transmembrane protein 127, partial [Gallus gallus]	100857207	0.332636	-0.0247367	5
XP_015128694.1	nucleolar transcription factor 1 isoform X4 [Gallus gallus]	100859792	0.00675921	-0.011588	5
XP_015128703.1	GRIP1-associated protein 1 isoform X1 [Gallus gallus]	101751935	0.102964	-0.0800879	5
XP_015128704.2	LOW QUALITY PROTEIN: transcription factor E3 [Gallus gallus]	107049522	0.610895	-0.0831412	5
XP_015128713.1	B-cell receptor-associated protein 31 [Gallus gallus]	100857815	0.440648	0.041243	5
XP_015128730.1	drebrin-like protein isoform X2 [Gallus gallus]	425994	-0.0202703	0.0342157	5
XP_015128737.1	macrophage-capping protein [Gallus gallus]	431244	-0.0330255	-0.226004	5
XP_015128744.2	transcriptional activator protein Pur-beta [Gallus gallus]	107049543	0.139669	0.0524159	5
XP_015128745.1	histone H2A.V isoform X1 [Gallus gallus]	426617	0.0587315	-0.093879	5
XP_015128750.2	calsenilin isoform X4 [Gallus gallus]	771131	0.569766	0.15056	5
XP_015128751.1	cytochrome c oxidase subunit 5B, mitochondrial [Gallus gallus]	107049545	0.570495	0.041243	5
XP_015128796.1	bolA-like protein 1 [Gallus gallus]	107049580	0.170146	-0.0306192	5
XP_015128867.1	hsp70-binding protein 1 [Gallus gallus]	100858988	0.253825	0.0426443	5
XP_015128875.1	U2 small nuclear ribonucleoprotein auxiliary factor 35 kDa subunit-related protein 2 isoform X2 [Gallus gallus]	428002	-0.201597	-0.0634092	5
XP_015128903.1	zinc finger protein 740 isoform X3 [Gallus gallus]	100859343	0.259018	0.119024	5
XP_015129002.1	autophagy-related protein 101 isoform X9 [Gallus gallus]	100859845	0.402595	-0.232769	5
XP_015129039.1	trafficking protein particle complex subunit 2 isoform X1 [Gallus gallus]	418634	-0.153597	-0.0543923	5
XP_015129052.1	ras-related protein Rab-9A isoform X1 [Gallus gallus]	418635	-0.211867	-0.153607	5
XP_015129129.2	LOW QUALITY PROTEIN: N-terminal kinase-like protein [Gallus gallus]	107049850	0.485211	0.00144197	5
XP_015129142.1	molybdate-anion transporter isoform X3 [Gallus gallus]	777286	0.328154	-0.181149	5
XP_015129143.1	uncharacterized protein LOC107049862 [Gallus gallus]	107049862	1.01034	0.130931	5
XP_015129158.1	cyclin-T1 isoform X2 [Gallus gallus]	100859215	0.347888	-0.0454314	5
XP_015129238.2	LOW QUALITY PROTEIN: protein WWC3 [Gallus gallus]	418649	-0.732036	-0.0528949	5
XP_015129286.1	ribosome biogenesis protein NOP53 [Gallus gallus]	107049993	0.563717	0.146655	5
XP_015129451.1	ubiquinol-cytochrome-c reductase complex assembly factor 3 isoform X2 [Gallus gallus]	100857219	0.190704	-0.0365259	5
XP_015129736.1	barrier-to-autointegration factor [Gallus gallus]	777489	0.36042	-0.0908029	5
XP_015129803.1	serine/threonine-protein phosphatase 2A 65 kDa regulatory subunit A alpha isoform [Gallus gallus]	107050599	0.315843	0.0949116	5
XP_015129950.1	dnaJ homolog subfamily C member 3 isoform X1 [Gallus gallus]	418787	-0.317175	0.163499	5
XP_015130055.1	traB domain-containing protein isoform X2 [Gallus gallus]	417746	-0.0517367	0.0758749	5
XP_015130063.1	3-beta-hydroxysteroid-Delta(8),Delta(7)-isomerase [Gallus gallus]	100857622	0.0892337	0.00575927	5
XP_015130068.1	NADH dehydrogenase [ubiquinone] 1 beta subcomplex subunit 7 [Gallus gallus]	107050898	0.498108	0.0703893	5
XP_015130121.2	ferredoxin-2, mitochondrial isoform X2 [Gallus gallus]	107050964	0.487222	0.111031	5
XP_015130124.1	RNA-binding protein 8A [Gallus gallus]	107050968	0.417633	0.045443	5
XP_015130268.1	NEDD8 isoform X1 [Gallus gallus]	100858776	0.24242	-0.0484122	5
XP_015130617.1	mitogen-activated protein kinase 1 isoform X1 [Gallus gallus]	373953	-0.614702	-0.0528949	5
XP_015130621.2	ARF GTPase-activating protein GIT2 isoform X3 [Gallus gallus]	374035	-0.732245	0.0342157	5
XP_015130643.1	syntaxin-2 isoform X4 [Gallus gallus]	378895	-0.826617	0.0143553	5
XP_015130650.1	armadillo repeat protein deleted in velo-cardio-facial syndrome isoform X5 [Gallus gallus]	395119	-0.871132	-0.018878	5
XP_015130657.1	V-type proton ATPase 116 kDa subunit a isoform X1 [Gallus gallus]	395473	-0.0971606	0.0551957	5
XP_015130667.1	serine/threonine-protein kinase TAO3 isoform X3 [Gallus gallus]	395499	-0.6179	-0.110916	5
XP_015130689.1	CAP-Gly domain-containing linker protein 1 isoform X19 [Gallus gallus]	395784	-0.534826	-0.0159576	5
XP_015130710.2	LOW QUALITY PROTEIN: plexin-B2 [Gallus gallus]	425938	-0.0309103	-0.00144342	5
XP_015130722.1	DNA topoisomerase 3-beta-1 isoform X1 [Gallus gallus]	416771	-0.264286	0.0299829	5
XP_015130725.1	septin-2 isoform X1 [Gallus gallus]	416777	-0.341001	-0.103147	5
XP_015130773.1	integral membrane protein 2B isoform X1 [Gallus gallus]	395969	0.0632041	-0.163268	5
XP_015130782.1	vacuolar protein sorting-associated protein 29 isoform X3 [Gallus gallus]	416867	-0.115916	-0.0291463	5
XP_015130786.1	N-alpha-acetyltransferase 25, NatB auxiliary subunit isoform X1 [Gallus gallus]	416883	-0.187524	0.0731347	5
XP_015130797.1	phosphatidylinositol transfer protein beta isoform isoform X1 [Gallus gallus]	416912	-0.31987	-0.115597	5
XP_015130812.1	cytospin-A isoform X1 [Gallus gallus]	416950	-0.473285	-0.236164	5
XP_015130815.1	E3 ubiquitin-protein ligase RNF185 isoform X2 [Gallus gallus]	416965	-0.37034	-0.104697	5
XP_015130821.1	5'-AMP-activated protein kinase subunit beta-1 isoform X2 [Gallus gallus]	416986	-0.277395	0.0786098	5
XP_015130865.2	smoothelin isoform X6 [Gallus gallus]	100858894	-0.826238	-0.163268	5
XP_015130884.1	eIF-2-alpha kinase activator GCN1 isoform X2 [Gallus gallus]	416982	-0.135356	0.0426443	5
XP_015130894.1	RNA-binding protein Musashi homolog 1 isoform X4 [Gallus gallus]	416979	-0.893279	-0.0424568	5
XP_015130897.1	protein SGT1 homolog isoform X1 [Gallus gallus]	418827	-0.0909151	0.0229004	5
XP_015130900.1	malectin isoform X1 [Gallus gallus]	416971	0.290991	0.0607392	5
XP_015130924.1	phosphatidylserine decarboxylase proenzyme, mitochondrial isoform X3 [Gallus gallus]	416960	0.156012	0.0370307	5
XP_015130969.1	WW domain-binding protein 4 isoform X1 [Gallus gallus]	418829	-0.0774906	0.0894982	5
XP_015130996.1	mevalonate kinase [Gallus gallus]	768555	0.105431	-0.0573917	5
XP_015131017.1	protein phosphatase Slingshot homolog 1 isoform X4 [Gallus gallus]	101750781	-0.960055	-0.0588937	5
XP_015131055.1	ataxin-2 isoform X13 [Gallus gallus]	416877	-0.293568	0.0635029	5
XP_015131069.1	diablo homolog, mitochondrial isoform X4 [Gallus gallus]	416860	0.214964	0.0398403	5
XP_015131095.1	ADP-ribosylation factor-like protein 6-interacting protein 4 [Gallus gallus]	427695	-0.0548859	0.00144197	5
XP_015131102.1	RILP-like protein 1 [Gallus gallus]	416822	-0.774283	-0.109359	5
XP_015131163.1	serine/threonine-protein phosphatase PGAM5, mitochondrial isoform X1 [Gallus gallus]	416789	-0.163655	0.0257376	5
XP_015131168.1	importin subunit alpha-4 isoform X2 [Gallus gallus]	418870	-0.310658	-0.0724828	5
XP_015131189.1	leucine-rich repeat-containing protein 17 isoform X1 [Gallus gallus]	395440	0.770166	0.252173	5
XP_015131195.1	dihydrolipoyl dehydrogenase, mitochondrial isoform X1 [Gallus gallus]	417699	0.216412	0.0593553	5
XP_015131208.1	pseudouridylate synthase 7 homolog isoform X4 [Gallus gallus]	417709	-0.0992906	-0.00288828	5
XP_015131213.1	mitochondrial-processing peptidase subunit beta isoform X1 [Gallus gallus]	417718	-0.0819	0.0482362	5
XP_015131245.1	round spermatid basic protein 1-like protein isoform X2 [Gallus gallus]	768780	0.0935946	-0.00288828	5
XP_015131254.1	protein FAM185A [Gallus gallus]	417722	-0.822685	-0.190997	5
XP_015131318.1	WD repeat and FYVE domain-containing protein 2 isoform X1 [Gallus gallus]	770107	-0.169259	-0.0232698	5
XP_015131359.1	NAD-dependent protein deacylase sirtuin-5, mitochondrial isoform X2 [Gallus gallus]	420834	0.61257	0.117695	5
XP_015131374.1	thioredoxin domain-containing protein 5 isoform X1 [Gallus gallus]	420867	0.088723	0.149259	5
XP_015131407.1	bromodomain-containing protein 9 isoform X3 [Gallus gallus]	420799	-0.416787	0.045443	5
XP_015131426.1	nuclear factor of activated T-cells, cytoplasmic 1 isoform X5 [Gallus gallus]	420815	-0.610345	-0.0619024	5
XP_015131442.2	ran-binding protein 9 isoform X1 [Gallus gallus]	420836	-0.280696	0.100305	5
XP_015131453.1	ataxin-1 [Gallus gallus]	420843	0.148469	0.0579701	5
XP_015131457.1	nuclear pore complex protein Nup153 isoform X3 [Gallus gallus]	420848	-0.00689618	0.0271541	5
XP_015131496.1	serine/threonine-protein kinase PRP4 homolog [Gallus gallus]	420879	-0.466967	0.133564	5
XP_015131562.1	cleavage and polyadenylation specificity factor subunit 3 [Gallus gallus]	421929	-0.515123	0.108357	5
XP_015131581.1	neuroblastoma-amplified sequence [Gallus gallus]	421947	-0.490797	0.0328061	5
XP_015131609.1	caspase-3 isoform X1 [Gallus gallus]	395476	0.0625834	-0.112475	5
XP_015131657.1	zinc finger protein 330 isoform X1 [Gallus gallus]	422453	0.0566606	-0.106249	5
XP_015131684.1	Werner syndrome ATP-dependent helicase isoform X6 [Gallus gallus]	422505	-0.199169	-0.153607	5
XP_015131689.1	probable E3 ubiquitin-protein ligase HERC3 isoform X1 [Gallus gallus]	422514	0.900726	0.0635029	5
XP_015131691.1	60S ribosomal protein L34 isoform X1 [Gallus gallus]	422526	0.205295	0.077243	5
XP_015131712.1	ufm1-specific protease 2 isoform X2 [Gallus gallus]	422542	-0.140956	0.104337	5
XP_015131732.1	general vesicular transport factor p115 isoform X5 [Gallus gallus]	422575	-0.285376	-0.027675	5
XP_015131750.2	protein transport protein Sec31A isoform X13 [Gallus gallus]	422597	-0.415229	0.00288251	5
XP_015131753.1	heterogeneous nuclear ribonucleoprotein D-like isoform X1 [Gallus gallus]	422601	-0.091494	0.00288251	5
XP_015131757.1	store-operated calcium entry-associated regulatory factor isoform X1 [Gallus gallus]	422624	0.0869998	0.253384	5
XP_015131816.1	arfaptin-1 isoform X4 [Gallus gallus]	770884	-0.207157	0.0370307	5
XP_015131819.1	RING finger and CHY zinc finger domain-containing protein 1 isoform X1 [Gallus gallus]	771726	-0.499282	-0.00288828	5
XP_015131902.1	protein RUFY3 isoform X6 [Gallus gallus]	422645	-0.0607001	-0.018878	5
XP_015131905.1	something about silencing protein 10 [Gallus gallus]	422644	-0.114138	0.0143553	5
XP_015131910.1	nucleoporin p54 isoform X2 [Gallus gallus]	422639	-0.053575	0.0593553	5
XP_015131957.1	WD repeat and FYVE domain-containing protein 3 isoform X6 [Gallus gallus]	422613	-0.315988	-0.0335695	5
XP_015131988.1	tyrosine-protein phosphatase non-receptor type 13 isoform X4 [Gallus gallus]	422591	-1.00651	-0.22095	5
XP_015132026.1	N-acetylgalactosaminyltransferase 7 [Gallus gallus]	422561	-0.920322	-0.109359	5
XP_015132028.2	histone deacetylase complex subunit SAP30 [Gallus gallus]	422562	-0.143308	0.00575927	5
XP_015132055.1	glutathione S-transferase C-terminal domain-containing protein isoform X2 [Gallus gallus]	422536	-0.306245	0.196607	5
XP_015132113.1	glutathione reductase, mitochondrial [Gallus gallus]	771783	0.315938	-0.0954196	5
XP_015132153.1	SH3 domain-containing protein 19 isoform X8 [Gallus gallus]	422478	-0.867874	-0.0218044	5
XP_015132159.1	lipopolysaccharide-responsive and beige-like anchor protein isoform X4 [Gallus gallus]	422476	-0.802172	-0.100051	5
XP_015132180.1	N-alpha-acetyltransferase 15, NatA auxiliary subunit [Gallus gallus]	422440	-0.468538	0.0579701	5
XP_015132203.1	OTU domain-containing protein 4 isoform X2 [Gallus gallus]	422463	-0.752817	0.124328	5
XP_015132220.1	ATP synthase subunit s, mitochondrial isoform X1 [Gallus gallus]	423574	0.16278	0.00144197	5
XP_015132222.1	alpha-1,6-mannosyl-glycoprotein 2-beta-N-acetylglucosaminyltransferase [Gallus gallus]	428925	-0.43419	-0.205896	5
XP_015132231.1	mitogen-activated protein kinase kinase kinase kinase 5 isoform X5 [Gallus gallus]	423576	-0.642754	-0.0954196	5
XP_015132233.1	atlastin-1 isoform X2 [Gallus gallus]	423577	-0.505305	-0.129734	5
XP_015132235.1	protein salvador homolog 1 [Gallus gallus]	423578	-0.142209	0.0143553	5
XP_015132265.1	phospholipase DDHD1 [Gallus gallus]	423592	0.137527	0.107018	5
XP_015132297.1	transformer-2 protein homolog beta isoform X1 [Gallus gallus]	395403	-0.310169	0.0648829	5
XP_015132308.1	vigilin isoform X1 [Gallus gallus]	395984	-0.0620232	0.0271541	5
XP_015132342.1	GRB10-interacting GYF protein 2 isoform X5 [Gallus gallus]	424743	-0.743187	-0.00288828	5
XP_015132352.1	histone deacetylase complex subunit SAP130 isoform X2 [Gallus gallus]	424756	-0.209222	0.0496308	5
XP_015132373.1	ras GTPase-activating protein 2 isoform X1 [Gallus gallus]	424782	-0.164536	0.175045	5
XP_015132381.1	glia-derived nexin isoform X1 [Gallus gallus]	424805	-0.671891	-0.00433459	5
XP_015132406.1	protein phosphatase 1 regulatory subunit 7 isoform X2 [Gallus gallus]	424844	0.532632	0.0370307	5
XP_015132448.1	5'-3' exoribonuclease 1 isoform X3 [Gallus gallus]	424778	-0.392061	0.0621217	5
XP_015132449.1	procollagen C-endopeptidase enhancer 2 [Gallus gallus]	429124	0.623573	-0.0892673	5
XP_015132458.1	E3 ubiquitin-protein ligase TRIP12 isoform X8 [Gallus gallus]	424785	-0.114642	0.189034	5
XP_015132470.1	arf-GAP domain and FG repeat-containing protein 1 isoform X9 [Gallus gallus]	424793	0.913265	0.221568	5
XP_015132519.1	long-chain-fatty-acid--CoA ligase 3 [Gallus gallus]	424810	0.179135	0.0342157	5
XP_015132539.1	28S ribosomal protein S22, mitochondrial [Gallus gallus]	424824	0.0327747	0.0243197	5
XP_015132542.1	plasma membrane calcium-transporting ATPase 1 isoform X4 [Gallus gallus]	374244	-0.417423	-0.018878	5
XP_015132543.1	COMM domain-containing protein 6 isoform X1 [Gallus gallus]	769778	-0.43625	0.0356239	5
XP_015132544.1	calcium-binding protein 39 [Gallus gallus]	424830	-0.331928	-0.0985055	5
XP_015132577.1	transcription termination factor 4, mitochondrial isoform X2 [Gallus gallus]	107051861	0.514792	-0.00433459	5
XP_015132607.1	D-2-hydroxyglutarate dehydrogenase, mitochondrial [Gallus gallus]	424853	-0.28763	0.0731347	5
XP_015132651.1	vacuolar protein sorting-associated protein 8 homolog isoform X3 [Gallus gallus]	429138	0.0569164	0.0621217	5
XP_015132654.1	presenilins-associated rhomboid-like protein, mitochondrial [Gallus gallus]	424767	0.0595602	-0.0380063	5
XP_015132663.1	YEATS domain-containing protein 2 isoform X5 [Gallus gallus]	424764	-0.699493	0.191563	5
XP_015132668.1	UDP-glucose:glycoprotein glucosyltransferase 1 isoform X4 [Gallus gallus]	424757	-0.473955	0.0621217	5
XP_015132677.1	pre-mRNA 3' end processing protein WDR33 isoform X2 [Gallus gallus]	424753	-0.0559886	0.138814	5
XP_015132689.1	protein IWS1 homolog isoform X4 [Gallus gallus]	424750	-0.205828	0.0257376	5
XP_015132741.1	hydroxymethylglutaryl-CoA synthase, cytoplasmic isoform X2 [Gallus gallus]	396379	-0.5532	-0.00144342	5
XP_015132752.1	E3 ubiquitin-protein ligase MYCBP2 isoform X15 [Gallus gallus]	418808	-0.113312	0.132248	5
NP_001012962.1	exosome RNA helicase MTR4 [Gallus gallus]	427137	-0.359008	0.146655	5
XP_015132794.1	kinesin-like protein KIF2A isoform X3 [Gallus gallus]	427156	-0.336038	-0.0603973	5
XP_015132856.1	small integral membrane protein 15 isoform X1 [Gallus gallus]	770642	-0.138169	0.0593553	5
XP_015132873.1	WD repeat-containing protein 7 isoform X2 [Gallus gallus]	426855	-0.0635944	0.109695	5
XP_015133007.1	nipped-B-like protein isoform X3 [Gallus gallus]	427439	-0.770473	-0.0588937	5
XP_015133022.1	oncostatin-M-specific receptor subunit beta isoform X4 [Gallus gallus]	427446	0.421886	0.180148	5
XP_015133027.1	disabled homolog 2 isoform X2 [Gallus gallus]	427449	0.343436	-0.0573917	5
XP_015133039.1	NAD(P) transhydrogenase, mitochondrial isoform X1 [Gallus gallus]	427196	0.00359753	0.0607392	5
XP_015133051.1	NADH dehydrogenase [ubiquinone] iron-sulfur protein 4, mitochondrial isoform X1 [Gallus gallus]	374122	0.319203	-0.0101344	5
XP_015133053.1	ADP-ribosylation factor-like protein 15 isoform X3 [Gallus gallus]	769515	-0.174571	0.157044	5
XP_015133056.1	ATP-dependent RNA helicase DHX29 [Gallus gallus]	427136	-0.382306	0.0482362	5
XP_015133084.1	importin-11 isoform X2 [Gallus gallus]	769679	-0.455805	0.0356239	5
XP_015133090.1	neurolysin, mitochondrial isoform X3 [Gallus gallus]	427167	-0.839745	-0.0969617	5
XP_015133149.1	myotubularin-related protein 5 isoform X11 [Gallus gallus]	417071	0.410468	0.0200577	5
XP_015133156.1	high mobility group protein B1 isoform X1 [Gallus gallus]	395724	0.149762	-0.0558912	5
XP_015133199.1	E3 ubiquitin-protein ligase HERC2 isoform X3 [Gallus gallus]	418682	-0.575383	-0.145605	5
[truncated: 2,539 more rows]
